# Supplementary material for: Single-nucleus profiling unveils a geroprotective role of the FOXO3 in primate skeletal muscle aging
Source: Protein Cell. 2022 Nov 22;14(7):499–514. doi: 10.1093/procel/pwac061 (PMC10305740; doi:10.1093/procel/pwac061)
Supplement: pwac061_suppl_Supplementary_Table_S1 [file pwac061_suppl_supplementary_table_s1.xlsx]

## Sheet: Summary
Table S1. Differentially expressed genes of bulk RNA-seq and snRNA-seq datasets.
The SHEET "Monkey snRNA-seq" shows differentially expressed genes of different cell types identified in snRNA-seq of monkey skeletal muscle.
The SHEET "Monkey bulk RNA-seq" shows differentially expressed genes identified in bulk RNA-seq of monkey skeletal muscle.
The SHEET "FOXO3-knockout bulk RNA-seq" shows differentially expressed genes identified in bulk RNA-seq of FOXO3-/- vs. FOXO3+/+ hMyotubes.

## Sheet: Monkey snRNA-seq
Differentially expressed genes of different cell types identified in snRNA-seq of monkey skeletal muscle
Group	Celltype	Gene	p_val	avg_logFC	pct.1	pct.2	p_val_adj
Aging	Fast IIA	TBC1D1	0	1.12089	0.43	0.189	0
Aging	Fast IIA	MYH1	0	0.457665	0.721	0.583	0
Aging	Fast IIA	DMD	0	0.253403	0.994	0.997	0
Aging	Fast IIA	PRKCE	5.13741e-307	0.786039	0.358	0.214	8.44333e-303
Aging	Fast IIA	SNTB1	8.23053e-260	0.753836	0.239	0.113	1.35269e-255
Aging	Fast IIA	ACTA1	1.46733e-230	0.466404	0.585	0.471	2.41155e-226
Aging	Fast IIA	ENSMFAG00000032884	5.54571e-228	0.807899	0.248	0.128	9.11438e-224
Aging	Fast IIA	RUNX1	8.22673e-219	1.02305	0.193	0.086	1.35206e-214
Aging	Fast IIA	ASB2	1.27593e-217	0.60472	0.302	0.18	2.09699e-213
Aging	Fast IIA	BNC2	2.92882e-210	0.661455	0.153	0.058	4.81352e-206
Aging	Fast IIA	TRIM58	3.09401e-210	0.255864	0.876	0.928	5.085e-206
Aging	Fast IIA	PPDPFL	7.92172e-207	0.606438	0.119	0.035	1.30194e-202
Aging	Fast IIA	NOS1	4.12162e-206	0.659617	0.236	0.123	6.77389e-202
Aging	Fast IIA	HDAC4	3.2447e-200	0.454672	0.669	0.601	5.33267e-196
Aging	Fast IIA	CASQ1	6.34242e-170	0.512945	0.348	0.245	1.04238e-165
Aging	Fast IIA	YPEL.2	1.35165e-169	0.609228	0.19	0.097	2.22143e-165
Aging	Fast IIA	TNNT3	3.51781e-159	0.404032	0.557	0.481	5.78152e-155
Aging	Fast IIA	RBM20	6.30133e-159	0.542451	0.572	0.521	1.03562e-154
Aging	Fast IIA	DES	2.11967e-157	0.599889	0.324	0.229	3.48368e-153
Aging	Fast IIA	ENSMFAG00000033704	4.78806e-156	0.43784	0.532	0.456	7.86917e-152
Aging	Fast IIA	PTPRG	1.1087e-155	0.444705	0.585	0.537	1.82215e-151
Aging	Fast IIA	PYGM	1.64702e-154	0.509403	0.122	0.047	2.70688e-150
Aging	Fast IIA	FHOD3	2.27542e-153	0.525556	0.369	0.277	3.73966e-149
Aging	Fast IIA	PPP1R27	4.32682e-152	0.464629	0.49	0.414	7.11113e-148
Aging	Fast IIA	FGF13	2.02776e-140	0.326176	0.688	0.66	3.33263e-136
Aging	Fast IIA	CUX1	4.67547e-140	0.335326	0.665	0.642	7.68413e-136
Aging	Fast IIA	LAMA2	2.67889e-130	0.581528	0.396	0.308	4.40275e-126
Aging	Fast IIA	TPRG1	4.21981e-130	0.637783	0.11	0.045	6.93526e-126
Aging	Fast IIA	TACC2	2.2463e-129	0.273337	0.78	0.798	3.6918e-125
Aging	Fast IIA	PTPRM	1.94451e-125	0.253064	0.775	0.791	3.1958e-121
Aging	Fast IIA	C9orf3	1.54236e-122	0.320459	0.581	0.529	2.53487e-118
Aging	Fast IIA	LRRFIP1	1.44014e-117	0.344863	0.573	0.53	2.36686e-113
Aging	Fast IIA	BICD1	2.71547e-116	0.575974	0.171	0.097	4.46288e-112
Aging	Fast IIA	IL12RB2	1.73751e-115	0.523633	0.295	0.213	2.8556e-111
Aging	Fast IIA	ENO3	1.76484e-114	0.454527	0.104	0.044	2.90052e-110
Aging	Fast IIA	EEPD1	6.4177e-114	0.506613	0.221	0.141	1.05475e-109
Aging	Fast IIA	KCTD8	1.66006e-106	0.505789	0.291	0.212	2.7283e-102
Aging	Fast IIA	KCNN3	1.55619e-105	0.490009	0.309	0.23	2.5576e-101
Aging	Fast IIA	MAST4	9.15158e-105	0.541025	0.284	0.208	1.50406e-100
Aging	Fast IIA	SLC8A3	1.01631e-101	0.340436	0.584	0.556	1.6703e-97
Aging	Fast IIA	FRMD3	1.21968e-100	0.463737	0.116	0.056	2.00454e-96
Aging	Fast IIA	MYH2	3.73341e-99	0.420107	0.439	0.353	6.13586e-95
Aging	Fast IIA	ACTG1	3.83595e-98	0.480732	0.146	0.081	6.30439e-94
Aging	Fast IIA	MYH9	3.5916e-95	0.652335	0.237	0.165	5.9028e-91
Aging	Fast IIA	PGM1	2.89947e-94	0.388678	0.433	0.374	4.76529e-90
Aging	Fast IIA	COL4A2	9.10463e-94	0.471848	0.16	0.094	1.49635e-89
Aging	Fast IIA	DAB2IP	1.41953e-93	0.440738	0.204	0.132	2.333e-89
Aging	Fast IIA	CACNA1S	1.2641e-90	0.3806	0.403	0.344	2.07754e-86
Aging	Fast IIA	PPARGC1B	4.50279e-90	0.432329	0.142	0.081	7.40034e-86
Aging	Fast IIA	FAM189A2	5.16437e-90	0.440598	0.152	0.089	8.48765e-86
Aging	Fast IIA	NR4A1	3.2116e-88	0.625274	0.121	0.065	5.27826e-84
Aging	Fast IIA	ATP2A1	7.57068e-88	0.277618	0.588	0.555	1.24424e-83
Aging	Fast IIA	ENSMFAG00000003384	1.70569e-86	0.350134	0.45	0.395	2.80331e-82
Aging	Fast IIA	ENSMFAG00000030943	3.19378e-84	0.293628	0.637	0.593	5.24898e-80
Aging	Fast IIA	ARHGAP10	2.35293e-83	0.363178	0.378	0.314	3.86705e-79
Aging	Fast IIA	CORO6	4.33571e-80	0.46664	0.283	0.221	7.12574e-76
Aging	Fast IIA	ZNF423	3.9104e-78	0.394904	0.211	0.146	6.42674e-74
Aging	Fast IIA	ASB18	1.04598e-73	0.541139	0.217	0.159	1.71906e-69
Aging	Fast IIA	MYBPC2	2.04846e-72	0.427582	0.391	0.345	3.36664e-68
Aging	Fast IIA	MYOZ3	1.5856e-71	0.398972	0.117	0.066	2.60593e-67
Aging	Fast IIA	RORC	7.20429e-70	0.348252	0.115	0.064	1.18403e-65
Aging	Fast IIA	LARGE1	1.69366e-69	0.260246	0.705	0.722	2.78352e-65
Aging	Fast IIA	FBP2	2.21003e-68	0.406541	0.122	0.072	3.63218e-64
Aging	Fast IIA	XIRP1	5.81516e-67	0.412211	0.49	0.46	9.55721e-63
Aging	Fast IIA	GPD2	1.37366e-66	0.397045	0.287	0.229	2.25761e-62
Aging	Fast IIA	ITGA7	1.40497e-66	0.407656	0.133	0.082	2.30908e-62
Aging	Fast IIA	ABLIM2	7.54323e-66	0.332511	0.48	0.444	1.23973e-61
Aging	Fast IIA	ARPP21	2.28561e-65	0.325801	0.537	0.51	3.7564e-61
Aging	Fast IIA	TNNC2	3.02061e-65	0.369774	0.12	0.07	4.96438e-61
Aging	Fast IIA	KCNMA1	8.66217e-64	0.295287	0.552	0.545	1.42363e-59
Aging	Fast IIA	RPL3L	1.88348e-60	0.398624	0.27	0.218	3.0955e-56
Aging	Fast IIA	ESCO1	9.16722e-60	0.359563	0.277	0.223	1.50663e-55
Aging	Fast IIA	PLCD4	1.11471e-58	0.298605	0.411	0.371	1.83202e-54
Aging	Fast IIA	PDLIM7	9.38512e-58	0.359621	0.256	0.201	1.54244e-53
Aging	Fast IIA	PADI2	4.90027e-57	0.375859	0.182	0.129	8.05359e-53
Aging	Fast IIA	KLHL29	6.28762e-56	0.4225	0.219	0.166	1.03337e-51
Aging	Fast IIA	CKMT2	5.5608e-55	0.328647	0.115	0.071	9.13918e-51
Aging	Fast IIA	TRIM72	1.37364e-54	0.363886	0.208	0.156	2.25757e-50
Aging	Fast IIA	RILPL1	3.20554e-53	0.360076	0.387	0.352	5.2683e-49
Aging	Fast IIA	PLA2R1	4.62176e-53	0.373252	0.231	0.18	7.59586e-49
Aging	Fast IIA	ABTB2	5.79529e-53	0.34222	0.279	0.228	9.52455e-49
Aging	Fast IIA	THRB	1.4726e-51	0.265036	0.561	0.554	2.42022e-47
Aging	Fast IIA	SFXN5	4.04675e-49	0.384459	0.24	0.193	6.65083e-45
Aging	Fast IIA	GALNT2	3.36855e-47	0.350116	0.189	0.141	5.53621e-43
Aging	Fast IIA	HIPK2	3.77344e-47	0.359362	0.296	0.253	6.20165e-43
Aging	Fast IIA	SSBP2	4.02426e-47	0.309201	0.43	0.406	6.61388e-43
Aging	Fast IIA	TRIM55	8.68285e-47	0.335254	0.174	0.126	1.42703e-42
Aging	Fast IIA	PRRX1	1.83165e-46	0.35655	0.19	0.144	3.01032e-42
Aging	Fast IIA	USP2	1.46855e-45	0.350244	0.171	0.126	2.41357e-41
Aging	Fast IIA	ARL6IP5	1.29723e-44	0.300443	0.126	0.084	2.13201e-40
Aging	Fast IIA	PEBP4	1.43515e-44	0.27217	0.251	0.2	2.35866e-40
Aging	Fast IIA	FBXL4	4.36183e-44	0.419343	0.265	0.225	7.16867e-40
Aging	Fast IIA	TSHZ2	2.15059e-43	0.422233	0.129	0.09	3.53449e-39
Aging	Fast IIA	TPM2	6.83308e-43	0.457156	0.144	0.103	1.12302e-38
Aging	Fast IIA	SRL	1.64756e-42	0.298629	0.342	0.302	2.70777e-38
Aging	Fast IIA	CRYAB	2.0285e-42	0.386608	0.162	0.119	3.33384e-38
Aging	Fast IIA	SETD7	6.00568e-42	0.372848	0.167	0.125	9.87033e-38
Aging	Fast IIA	ZHX3	1.89464e-40	0.322026	0.251	0.208	3.11384e-36
Aging	Fast IIA	LIMCH1	4.14919e-40	0.262695	0.415	0.384	6.8192e-36
Aging	Fast IIA	ENSMFAG00000031013	4.53507e-40	0.320359	0.176	0.135	7.45338e-36
Aging	Fast IIA	SEMA3C	5.56507e-39	0.287791	0.389	0.359	9.14619e-35
Aging	Fast IIA	UTRN	2.69748e-38	0.370119	0.227	0.188	4.43331e-34
Aging	Fast IIA	UBE2R2	2.73327e-37	0.293035	0.359	0.329	4.49213e-33
Aging	Fast IIA	ACTB	4.60038e-36	0.325699	0.21	0.17	7.56072e-32
Aging	Fast IIA	ANKRD2	7.81306e-36	0.343637	0.174	0.132	1.28408e-31
Aging	Fast IIA	POPDC2	2.54252e-35	0.328851	0.108	0.074	4.17863e-31
Aging	Fast IIA	CKM	8.83851e-35	0.424107	0.127	0.092	1.45261e-30
Aging	Fast IIA	FSD2	4.69831e-33	0.352436	0.173	0.137	7.72167e-29
Aging	Fast IIA	LDLRAD4	4.80287e-33	0.352471	0.158	0.122	7.89352e-29
Aging	Fast IIA	COQ8A	8.92311e-33	0.350363	0.172	0.136	1.46651e-28
Aging	Fast IIA	SLC25A4	1.02521e-32	0.337701	0.263	0.228	1.68493e-28
Aging	Fast IIA	ATP2C1	1.09603e-32	0.299599	0.176	0.139	1.80132e-28
Aging	Fast IIA	ARFGAP2	1.53214e-32	0.319552	0.11	0.077	2.51807e-28
Aging	Fast IIA	DDIT4L	2.22296e-32	0.293493	0.102	0.07	3.65344e-28
Aging	Fast IIA	CHRNB1	1.07846e-31	0.329049	0.142	0.107	1.77245e-27
Aging	Fast IIA	SYT14	2.05414e-31	0.350504	0.123	0.09	3.37597e-27
Aging	Fast IIA	TMEM143	1.87508e-29	0.300449	0.145	0.113	3.0817e-25
Aging	Fast IIA	TMOD1	2.00537e-29	0.274294	0.418	0.406	3.29583e-25
Aging	Fast IIA	RRAGD	2.59659e-29	0.306123	0.146	0.113	4.26749e-25
Aging	Fast IIA	PXN	1.21045e-27	0.270794	0.191	0.157	1.98938e-23
Aging	Fast IIA	LPCAT3	8.21795e-27	0.29484	0.184	0.152	1.35062e-22
Aging	Fast IIA	FBXO40	1.29871e-26	0.27051	0.298	0.27	2.13444e-22
Aging	Fast IIA	ACTN4	3.96305e-26	0.268001	0.257	0.225	6.51328e-22
Aging	Fast IIA	SH3RF3	4.69321e-26	0.359732	0.167	0.135	7.7133e-22
Aging	Fast IIA	DDC	1.62094e-25	0.258597	0.112	0.083	2.66402e-21
Aging	Fast IIA	DLG5	1.61347e-24	0.266077	0.207	0.175	2.65174e-20
Aging	Fast IIA	DGKH	2.45851e-24	0.331328	0.209	0.18	4.04056e-20
Aging	Fast IIA	MN1	3.87927e-23	0.289981	0.127	0.099	6.37558e-19
Aging	Fast IIA	2022-03-07	1.4014e-22	0.253647	0.261	0.233	2.3032e-18
Aging	Fast IIA	ABCC4	3.35837e-22	0.276925	0.134	0.106	5.51949e-18
Aging	Fast IIA	ATP13A3	4.53131e-22	0.251627	0.141	0.113	7.44721e-18
Aging	Fast IIA	ZNF462	5.07774e-22	0.27075	0.312	0.29	8.34527e-18
Aging	Fast IIA	SLC36A2	1.48012e-21	0.283651	0.165	0.137	2.43258e-17
Aging	Fast IIA	NPAS2	2.49042e-21	0.32613	0.208	0.181	4.093e-17
Aging	Fast IIA	RNF217	4.69094e-21	0.274038	0.105	0.08	7.70955e-17
Aging	Fast IIA	INPP4B	9.36155e-20	0.284179	0.258	0.234	1.53857e-15
Aging	Fast IIA	ALPK2	1.37317e-19	0.254461	0.311	0.29	2.2568e-15
Aging	Fast IIA	AAK1	1.50054e-19	0.254659	0.379	0.373	2.46614e-15
Aging	Fast IIA	SLC25A37	2.10187e-19	0.27273	0.149	0.123	3.45442e-15
Aging	Fast IIA	PKNOX2	5.83633e-19	0.381291	0.161	0.138	9.59201e-15
Aging	Fast IIA	PSAP	6.6762e-19	0.30053	0.135	0.111	1.09723e-14
Aging	Fast IIA	ENSMFAG00000035941	1.29506e-18	0.262258	0.13	0.105	2.12843e-14
Aging	Fast IIA	PLCB1	1.61137e-18	0.262297	0.364	0.354	2.64829e-14
Aging	Fast IIA	DDI2	3.14028e-18	0.2692	0.213	0.19	5.16105e-14
Aging	Fast IIA	MALRD1	3.19078e-18	0.304064	0.193	0.168	5.24405e-14
Aging	Fast IIA	2022-09-09	6.94506e-18	0.256529	0.12	0.096	1.14142e-13
Aging	Fast IIA	TOM1	1.23689e-17	0.267642	0.126	0.103	2.03283e-13
Aging	Fast IIA	ACSS3	1.5365e-17	0.268213	0.236	0.214	2.52524e-13
Aging	Fast IIA	TNFRSF19	4.40223e-17	0.258172	0.101	0.079	7.23506e-13
Aging	Fast IIA	ZEB2	2.18387e-15	0.291473	0.183	0.161	3.58919e-11
Aging	Fast IIA	TMEM245	2.33417e-12	0.269406	0.159	0.142	3.83621e-08
Aging	Fast IIA	TTC7B	5.23544e-12	0.303724	0.243	0.23	8.60445e-08
Aging	Fast IIA	ANKRD33B	1.43436e-11	0.289898	0.176	0.159	2.35737e-07
Aging	Fast IIA	TSC22D3	3.81212e-09	0.257276	0.109	0.095	6.26521e-05
Aging	Fast IIA	CMYA5	0	-0.255013	0.862	0.963	0
Aging	Fast IIA	KIF1B	0	-0.309281	0.706	0.878	0
Aging	Fast IIA	FILIP1	0	-0.314122	0.714	0.896	0
Aging	Fast IIA	CPED1	0	-0.336767	0.632	0.828	0
Aging	Fast IIA	ENSMFAG00000033208	0	-0.373037	0.54	0.816	0
Aging	Fast IIA	SLC38A2	0	-0.375465	0.223	0.434	0
Aging	Fast IIA	TBX15	0	-0.383453	0.529	0.772	0
Aging	Fast IIA	MLIP	0	-0.385043	0.757	0.923	0
Aging	Fast IIA	ALPK3	0	-0.396471	0.627	0.843	0
Aging	Fast IIA	FOXO3	0	-0.419543	0.582	0.814	0
Aging	Fast IIA	NRAP	0	-0.425679	0.882	0.96	0
Aging	Fast IIA	ARID5B	0	-0.428969	0.578	0.785	0
Aging	Fast IIA	RORA	0	-0.454793	0.507	0.705	0
Aging	Fast IIA	SH3BP5	0	-0.457393	0.151	0.324	0
Aging	Fast IIA	SLC22A23	0	-0.463629	0.338	0.575	0
Aging	Fast IIA	PDLIM3	0	-0.491648	0.977	0.998	0
Aging	Fast IIA	GLUL	0	-0.495883	0.286	0.583	0
Aging	Fast IIA	ACTN2	0	-0.498669	0.88	0.969	0
Aging	Fast IIA	PRKG1	0	-0.515343	0.827	0.924	0
Aging	Fast IIA	PHTF2	0	-0.516691	0.772	0.948	0
Aging	Fast IIA	TRIM63	0	-0.54302	0.491	0.729	0
Aging	Fast IIA	KDM5B	0	-0.555854	0.074	0.209	0
Aging	Fast IIA	GSDME	0	-0.582229	0.086	0.231	0
Aging	Fast IIA	RNF150	0	-0.586025	0.246	0.491	0
Aging	Fast IIA	CADM2	0	-0.588282	0.238	0.452	0
Aging	Fast IIA	PSME4	0	-0.596544	0.46	0.723	0
Aging	Fast IIA	PRKCH	0	-0.639971	0.1	0.267	0
Aging	Fast IIA	SH3BGR	0	-0.641013	0.315	0.55	0
Aging	Fast IIA	SESN1	0	-0.654862	0.627	0.894	0
Aging	Fast IIA	PDZRN3	0	-0.6659	0.458	0.733	0
Aging	Fast IIA	ENSMFAG00000043149	0	-0.676076	0.296	0.533	0
Aging	Fast IIA	PDK4	0	-0.734357	0.436	0.748	0
Aging	Fast IIA	GPCPD1	0	-0.740187	0.216	0.475	0
Aging	Fast IIA	SLC7A8	0	-0.750241	0.069	0.216	0
Aging	Fast IIA	FAM13A	0	-0.777222	0.433	0.701	0
Aging	Fast IIA	ENSMFAG00000033880	0	-0.822924	0.016	0.117	0
Aging	Fast IIA	SLC22A3	0	-0.828962	0.169	0.39	0
Aging	Fast IIA	PTPN13	0	-0.833789	0.125	0.355	0
Aging	Fast IIA	FKBP5	0	-0.882802	0.655	0.938	0
Aging	Fast IIA	PPM1B	0	-0.903156	0.327	0.677	0
Aging	Fast IIA	WDR20	0	-0.93408	0.151	0.399	0
Aging	Fast IIA	AASS	0	-1.03672	0.022	0.219	0
Aging	Fast IIA	ROBO2	0	-1.17168	0.104	0.287	0
Aging	Fast IIA	SLC44A1	0	-1.30084	0.1	0.399	0
Aging	Fast IIA	ADARB2	0	-1.30161	0.046	0.181	0
Aging	Fast IIA	ROCK2	7.0754e-302	-0.296683	0.5	0.719	1.16284e-297
Aging	Fast IIA	RNF144B	1.45052e-299	-0.434778	0.381	0.578	2.38392e-295
Aging	Fast IIA	DCAF6	2.66692e-298	-0.298341	0.588	0.785	4.38309e-294
Aging	Fast IIA	DDIT4	3.10282e-297	-0.54456	0.039	0.148	5.09949e-293
Aging	Fast IIA	FAM214A	2.99265e-294	-0.426404	0.336	0.529	4.91842e-290
Aging	Fast IIA	LVRN	4.98981e-280	-0.439347	0.089	0.226	8.20075e-276
Aging	Fast IIA	RBM24	2.3076e-278	-0.316677	0.563	0.755	3.79253e-274
Aging	Fast IIA	ARL15	1.75502e-277	-0.442717	0.165	0.328	2.88438e-273
Aging	Fast IIA	FRY	2.72984e-277	-0.670882	0.221	0.388	4.4865e-273
Aging	Fast IIA	TXNDC9	1.59629e-275	-0.499948	0.089	0.221	2.6235e-271
Aging	Fast IIA	MAPRE2	6.55248e-262	-0.442935	0.446	0.621	1.0769e-257
Aging	Fast IIA	PACRG	5.85829e-261	-0.437022	0.138	0.288	9.62809e-257
Aging	Fast IIA	MTUS1	1.13869e-260	-0.402238	0.36	0.545	1.87144e-256
Aging	Fast IIA	PLIN5	1.20087e-259	-0.457299	0.037	0.136	1.97364e-255
Aging	Fast IIA	DTNA	3.26627e-258	-0.313097	0.425	0.626	5.36811e-254
Aging	Fast IIA	GOT1	7.55495e-248	-0.542827	0.036	0.129	1.24166e-243
Aging	Fast IIA	SNX25	3.08339e-247	-0.459586	0.185	0.342	5.06756e-243
Aging	Fast IIA	ACER2	3.63505e-246	-0.433777	0.247	0.414	5.97421e-242
Aging	Fast IIA	KIAA1217	8.65994e-245	-0.34306	0.575	0.735	1.42326e-240
Aging	Fast IIA	MPP6	4.4725e-242	-0.448101	0.335	0.509	7.35055e-238
Aging	Fast IIA	PANK1	8.76079e-241	-0.399267	0.199	0.362	1.43984e-236
Aging	Fast IIA	KIAA1468	8.7995e-237	-0.440134	0.07	0.182	1.4462e-232
Aging	Fast IIA	GALNTL6	3.17278e-235	-0.421703	0.028	0.113	5.21447e-231
Aging	Fast IIA	SORBS1	1.45417e-233	-0.316237	0.512	0.682	2.38992e-229
Aging	Fast IIA	UST	1.04171e-227	-0.458037	0.083	0.199	1.71205e-223
Aging	Fast IIA	CHKA	1.9833e-223	-0.436604	0.079	0.192	3.25956e-219
Aging	Fast IIA	ZMYM4	7.53212e-223	-0.385532	0.222	0.38	1.2379e-218
Aging	Fast IIA	ADGRL3	3.37452e-221	-0.45278	0.058	0.159	5.54602e-217
Aging	Fast IIA	OOEP	2.97479e-218	-0.333283	0.202	0.36	4.88906e-214
Aging	Fast IIA	CCDC60	4.39951e-218	-0.352962	0.214	0.374	7.23059e-214
Aging	Fast IIA	TMEM38B	1.18049e-213	-0.439002	0.273	0.431	1.94014e-209
Aging	Fast IIA	MYOT	5.75869e-210	-0.302186	0.739	0.853	9.46441e-206
Aging	Fast IIA	CACNA2D3	3.73898e-206	-0.411614	0.119	0.243	6.14502e-202
Aging	Fast IIA	MSH2	6.7595e-205	-0.394645	0.046	0.135	1.11092e-200
Aging	Fast IIA	OSBPL9	8.95119e-205	-0.255218	0.452	0.638	1.47113e-200
Aging	Fast IIA	NME9	1.58507e-202	-0.319701	0.215	0.369	2.60506e-198
Aging	Fast IIA	BTG2	2.18882e-200	-0.330895	0.083	0.193	3.59733e-196
Aging	Fast IIA	RABGAP1L	2.77567e-199	-0.309756	0.435	0.611	4.56182e-195
Aging	Fast IIA	EGLN1	1.37193e-195	-0.368342	0.182	0.321	2.25476e-191
Aging	Fast IIA	EFR3A	4.83902e-194	-0.329169	0.226	0.375	7.95293e-190
Aging	Fast IIA	EGFR	1.41153e-193	-0.366672	0.467	0.622	2.31984e-189
Aging	Fast IIA	TMEM131	1.79064e-193	-0.272366	0.47	0.64	2.94292e-189
Aging	Fast IIA	INTS6	5.59837e-192	-0.356335	0.125	0.249	9.20093e-188
Aging	Fast IIA	KLF6	2.53852e-191	-0.435484	0.088	0.193	4.17205e-187
Aging	Fast IIA	PSMA1	1.29328e-188	-0.384052	0.071	0.169	2.12551e-184
Aging	Fast IIA	DUSP27	7.11968e-185	-0.25463	0.611	0.785	1.17012e-180
Aging	Fast IIA	TMTC1	2.89644e-180	-0.378658	0.072	0.168	4.7603e-176
Aging	Fast IIA	EHD2	3.35117e-178	-0.343127	0.03	0.103	5.50765e-174
Aging	Fast IIA	RAPGEF2	1.38811e-177	-0.264413	0.578	0.734	2.28136e-173
Aging	Fast IIA	LIN52	1.37163e-175	-0.292938	0.202	0.343	2.25427e-171
Aging	Fast IIA	ZNF567	4.73228e-172	-0.528476	0.095	0.195	7.77749e-168
Aging	Fast IIA	ITPR2	4.92752e-172	-0.28122	0.236	0.384	8.09838e-168
Aging	Fast IIA	UBE2D1	4.0626e-171	-0.268117	0.365	0.53	6.67689e-167
Aging	Fast IIA	PTGIS	2.49932e-169	-0.368224	0.051	0.133	4.10763e-165
Aging	Fast IIA	ABHD18	4.47942e-162	-0.340326	0.169	0.292	7.36192e-158
Aging	Fast IIA	JARID2	8.46882e-162	-0.304619	0.232	0.372	1.39185e-157
Aging	Fast IIA	ENSMFAG00000039291	3.97877e-159	-0.340148	0.16	0.278	6.53911e-155
Aging	Fast IIA	PPP1R14A	5.47952e-158	-0.319067	0.062	0.147	9.00559e-154
Aging	Fast IIA	BDNF	5.52765e-158	-0.388039	0.081	0.174	9.08469e-154
Aging	Fast IIA	UCP3	7.98423e-155	-0.254072	0.365	0.524	1.31221e-150
Aging	Fast IIA	ELL	2.28302e-154	-0.362963	0.117	0.223	3.75214e-150
Aging	Fast IIA	PIK3R1	1.47341e-152	-0.289121	0.069	0.157	2.42155e-148
Aging	Fast IIA	SLC43A2	2.09166e-150	-0.295453	0.104	0.203	3.43764e-146
Aging	Fast IIA	PLEKHH2	6.35419e-148	-0.339729	0.162	0.276	1.04431e-143
Aging	Fast IIA	SYNJ2	1.87644e-144	-0.449186	0.051	0.125	3.08392e-140
Aging	Fast IIA	DUXA	6.38648e-142	-0.320237	0.047	0.119	1.04962e-137
Aging	Fast IIA	HOMER1	8.04271e-139	-0.298939	0.21	0.335	1.32182e-134
Aging	Fast IIA	SPIDR	1.13513e-136	-0.263574	0.092	0.183	1.86559e-132
Aging	Fast IIA	TMEM54	1.35605e-136	-0.35267	0.059	0.134	2.22867e-132
Aging	Fast IIA	SLC39A11	3.27197e-135	-0.292293	0.181	0.297	5.37749e-131
Aging	Fast IIA	ENSMFAG00000044286	3.56671e-135	-0.311248	0.068	0.148	5.86189e-131
Aging	Fast IIA	DISC1	5.40447e-135	-0.363936	0.065	0.142	8.88225e-131
Aging	Fast IIA	ENSMFAG00000042302	1.68958e-126	-0.303016	0.114	0.206	2.77682e-122
Aging	Fast IIA	POR	8.78891e-126	-0.266741	0.057	0.129	1.44446e-121
Aging	Fast IIA	GPR157	4.66046e-125	-0.292469	0.185	0.298	7.65947e-121
Aging	Fast IIA	DCBLD2	2.24044e-123	-0.258082	0.151	0.256	3.68216e-119
Aging	Fast IIA	FNIP2	9.00415e-123	-0.382152	0.272	0.391	1.47983e-118
Aging	Fast IIA	MCF2L	9.7767e-123	-0.254938	0.113	0.206	1.6068e-118
Aging	Fast IIA	GOLT1A	2.61649e-116	-0.46652	0.066	0.136	4.3002e-112
Aging	Fast IIA	ENSMFAG00000008386	5.59996e-115	-0.270897	0.124	0.216	9.20353e-111
Aging	Fast IIA	ATXN2	6.76518e-113	-0.457782	0.314	0.425	1.11186e-108
Aging	Fast IIA	PITPNC1	8.61429e-112	-0.262474	0.129	0.221	1.41576e-107
Aging	Fast IIA	GLRA2	1.07906e-110	-0.289324	0.067	0.137	1.77343e-106
Aging	Fast IIA	ENSMFAG00000037621	3.7144e-109	-0.256014	0.115	0.201	6.10462e-105
Aging	Fast IIA	C11orf84	5.52343e-107	-0.563679	0.091	0.164	9.07776e-103
Aging	Fast IIA	PAPD4	5.25553e-101	-0.253034	0.158	0.252	8.63746e-97
Aging	Fast IIA	NDUFV3	1.72107e-100	-0.32403	0.088	0.161	2.82859e-96
Aging	Fast IIA	TBC1D14	4.93649e-99	-0.304571	0.093	0.166	8.11313e-95
Aging	Fast IIA	LGR5	2.54914e-96	-0.410531	0.053	0.112	4.18952e-92
Aging	Fast IIA	ZCCHC2	7.61411e-94	-0.268801	0.087	0.158	1.25138e-89
Aging	Fast IIA	NEGR1	1.72571e-84	-0.3522	0.067	0.126	2.83621e-80
Aging	Fast IIA	PRUNE2	2.05855e-83	-0.308818	0.104	0.174	3.38322e-79
Aging	Fast IIA	ITIH4	2.36941e-77	-0.281049	0.111	0.179	3.89412e-73
Aging	Fast IIA	RFT1	3.93672e-77	-0.269575	0.065	0.121	6.47e-73
Aging	Fast IIA	COL26A1	3.38694e-64	-0.265046	0.257	0.343	5.56643e-60
Aging	Fast IIA	FSTL4	1.50409e-59	-0.409883	0.116	0.176	2.47197e-55
Aging	Fast IIA	EEF1D	3.93772e-52	-0.278971	0.07	0.114	6.47164e-48
Aging	Fast IIA	TP73	1.88101e-51	-0.61011	0.092	0.141	3.09145e-47
Aging	Fast IIA	ATP2A2	2.44255e-38	-0.308742	0.182	0.238	4.01434e-34
Aging	Fast IIA	TPM3	2.00774e-18	-0.406701	0.163	0.196	3.29973e-14
Aging	Fast IIX	TBC1D1	0	1.03886	0.488	0.203	0
Aging	Fast IIX	BNC2	0	0.857752	0.204	0.059	0
Aging	Fast IIX	PPDPFL	0	0.843321	0.217	0.062	0
Aging	Fast IIX	PPP1R27	0	0.727279	0.49	0.29	0
Aging	Fast IIX	ASB2	0	0.654532	0.415	0.233	0
Aging	Fast IIX	MYH1	0	0.545784	0.919	0.709	0
Aging	Fast IIX	TRDN	0	0.297207	0.969	0.967	0
Aging	Fast IIX	SLC24A3	0	0.278656	0.995	0.997	0
Aging	Fast IIX	PTPRG	7.81299e-300	0.506829	0.643	0.518	1.28407e-295
Aging	Fast IIX	MYH2	2.68792e-283	0.836748	0.273	0.126	4.4176e-279
Aging	Fast IIX	TACC2	1.60095e-280	0.362584	0.809	0.751	2.63116e-276
Aging	Fast IIX	SNTB1	9.92794e-271	0.715652	0.262	0.12	1.63166e-266
Aging	Fast IIX	TRIM58	1.60111e-260	0.287695	0.893	0.899	2.63142e-256
Aging	Fast IIX	PRKCE	6.75037e-255	0.671021	0.363	0.216	1.10942e-250
Aging	Fast IIX	MYBPC2	4.28701e-242	0.497623	0.561	0.423	7.0457e-238
Aging	Fast IIX	KCTD8	3.60477e-232	0.681835	0.302	0.166	5.92444e-228
Aging	Fast IIX	PYGM	2.53535e-228	0.503246	0.24	0.107	4.16685e-224
Aging	Fast IIX	ATP2A1	2.39415e-227	0.266637	0.819	0.712	3.93478e-223
Aging	Fast IIX	TPRG1	6.09479e-227	0.745361	0.151	0.049	1.00168e-222
Aging	Fast IIX	NOS1	7.78035e-227	0.678933	0.233	0.108	1.2787e-222
Aging	Fast IIX	ENO3	2.34145e-220	0.623303	0.155	0.052	3.84817e-216
Aging	Fast IIX	ENSMFAG00000032884	1.78743e-216	0.806762	0.188	0.077	2.93765e-212
Aging	Fast IIX	TNNT3	3.66553e-213	0.322227	0.743	0.654	6.02429e-209
Aging	Fast IIX	FRMD3	2.50088e-207	0.628985	0.175	0.068	4.1102e-203
Aging	Fast IIX	YPEL.2	6.26195e-203	0.602547	0.206	0.093	1.02915e-198
Aging	Fast IIX	GPD2	9.72023e-201	0.474031	0.422	0.283	1.59752e-196
Aging	Fast IIX	ANKRD1	3.73084e-198	0.676094	0.336	0.196	6.13163e-194
Aging	Fast IIX	CASQ1	3.6324e-197	0.533764	0.322	0.194	5.96985e-193
Aging	Fast IIX	HDAC4	3.34378e-190	0.394079	0.74	0.657	5.4955e-186
Aging	Fast IIX	ENSMFAG00000033704	7.27222e-190	0.402764	0.581	0.466	1.19519e-185
Aging	Fast IIX	EEPD1	4.2829e-187	0.532167	0.325	0.199	7.03895e-183
Aging	Fast IIX	RPL3L	1.80912e-185	0.551365	0.325	0.203	2.9733e-181
Aging	Fast IIX	FGF13	5.14437e-165	0.297881	0.749	0.683	8.45478e-161
Aging	Fast IIX	DES	3.16156e-158	0.51245	0.278	0.167	5.19602e-154
Aging	Fast IIX	XIRP1	1.1255e-154	0.660928	0.347	0.238	1.84976e-150
Aging	Fast IIX	IL12RB2	1.24357e-154	0.546667	0.24	0.136	2.04381e-150
Aging	Fast IIX	LDB3	2.66752e-150	0.280569	0.703	0.599	4.38408e-146
Aging	Fast IIX	FHOD3	4.94329e-149	0.490422	0.314	0.205	8.1243e-145
Aging	Fast IIX	PLA2R1	1.50971e-148	0.467351	0.285	0.176	2.4812e-144
Aging	Fast IIX	RUNX1	5.67534e-148	0.585228	0.169	0.079	9.32742e-144
Aging	Fast IIX	ENSMFAG00000030943	3.11079e-138	0.304828	0.657	0.537	5.11259e-134
Aging	Fast IIX	ASB18	3.84554e-134	0.559606	0.225	0.13	6.32014e-130
Aging	Fast IIX	CKMT2	2.49899e-133	0.432797	0.114	0.043	4.10709e-129
Aging	Fast IIX	MYOZ3	2.11266e-131	0.476895	0.146	0.066	3.47215e-127
Aging	Fast IIX	TNNC2	1.6196e-129	0.514095	0.16	0.077	2.66181e-125
Aging	Fast IIX	ARHGAP6	5.27905e-124	0.292539	0.738	0.695	8.67612e-120
Aging	Fast IIX	SFXN5	6.37024e-123	0.432678	0.298	0.199	1.04695e-118
Aging	Fast IIX	FSD2	9.09901e-123	0.505327	0.213	0.124	1.49542e-118
Aging	Fast IIX	ACTA1	1.21834e-119	0.400718	0.381	0.276	2.00233e-115
Aging	Fast IIX	FILIP1L	1.96969e-118	0.289627	0.693	0.637	3.23719e-114
Aging	Fast IIX	FBP2	4.67176e-115	0.440502	0.188	0.104	7.67804e-111
Aging	Fast IIX	ZNF423	4.52808e-113	0.423285	0.21	0.123	7.4419e-109
Aging	Fast IIX	LAMA2	1.74061e-107	0.473019	0.314	0.227	2.86069e-103
Aging	Fast IIX	ACTG1	1.30226e-106	0.425438	0.121	0.055	2.14027e-102
Aging	Fast IIX	ABR	2.16243e-106	0.663351	0.114	0.051	3.55395e-102
Aging	Fast IIX	KCNN3	1.68827e-104	0.44951	0.311	0.22	2.77467e-100
Aging	Fast IIX	BICD1	6.88023e-104	0.451452	0.159	0.086	1.13077e-99
Aging	Fast IIX	MALRD1	2.4993e-103	0.428747	0.298	0.207	4.1076e-99
Aging	Fast IIX	THRB	1.40924e-100	0.343917	0.551	0.491	2.31609e-96
Aging	Fast IIX	RBM20	5.87972e-100	0.379383	0.521	0.45	9.66332e-96
Aging	Fast IIX	PPARGC1B	3.59065e-99	0.418728	0.143	0.073	5.90123e-95
Aging	Fast IIX	C9orf3	5.62986e-98	0.297782	0.541	0.469	9.25267e-94
Aging	Fast IIX	PADI2	7.57756e-98	0.414031	0.215	0.134	1.24537e-93
Aging	Fast IIX	PLCB1	3.82466e-97	0.389777	0.41	0.326	6.28582e-93
Aging	Fast IIX	DAB2IP	9.97141e-94	0.40387	0.224	0.143	1.6388e-89
Aging	Fast IIX	TRIM72	1.70849e-92	0.415464	0.181	0.107	2.8079e-88
Aging	Fast IIX	RILPL1	1.9306e-89	0.360265	0.419	0.343	3.17294e-85
Aging	Fast IIX	PDLIM7	1.24065e-86	0.354468	0.273	0.19	2.03901e-82
Aging	Fast IIX	TSHZ2	1.7319e-86	0.419579	0.166	0.097	2.84638e-82
Aging	Fast IIX	CCDC197	1.46157e-85	0.353681	0.111	0.054	2.40209e-81
Aging	Fast IIX	CACNA1S	1.27182e-83	0.344217	0.374	0.296	2.09023e-79
Aging	Fast IIX	ESCO1	4.14723e-82	0.361184	0.293	0.213	6.81597e-78
Aging	Fast IIX	MYH9	4.27727e-82	0.435477	0.146	0.083	7.0297e-78
Aging	Fast IIX	PLCD4	1.83413e-80	0.30718	0.454	0.383	3.0144e-76
Aging	Fast IIX	ENSMFAG00000039146	3.139e-79	0.378587	0.147	0.084	5.15894e-75
Aging	Fast IIX	CRYL1	4.27067e-79	0.614148	0.133	0.075	7.01884e-75
Aging	Fast IIX	FAM189A2	2.00437e-74	0.343475	0.153	0.09	3.29418e-70
Aging	Fast IIX	KCNQ5	3.3326e-74	0.314173	0.668	0.67	5.47714e-70
Aging	Fast IIX	LIMCH1	1.1573e-72	0.272392	0.464	0.392	1.90202e-68
Aging	Fast IIX	USP2	1.25515e-72	0.39376	0.144	0.084	2.06284e-68
Aging	Fast IIX	DUPD1	3.05646e-71	0.328655	0.107	0.055	5.02329e-67
Aging	Fast IIX	SEMA3C	4.3225e-71	0.347046	0.302	0.231	7.10402e-67
Aging	Fast IIX	LMOD3	1.63377e-69	0.316703	0.308	0.235	2.6851e-65
Aging	Fast IIX	SLC25A4	6.70885e-68	0.309019	0.264	0.19	1.1026e-63
Aging	Fast IIX	PRRX1	5.18411e-67	0.352303	0.108	0.058	8.52009e-63
Aging	Fast IIX	MCF2L2	2.4423e-65	0.3034	0.271	0.201	4.01392e-61
Aging	Fast IIX	ENSMFAG00000031476	2.57343e-64	0.317895	0.11	0.06	4.22943e-60
Aging	Fast IIX	ARL6IP5	6.50633e-64	0.311356	0.113	0.062	1.06932e-59
Aging	Fast IIX	ABCA1	7.34723e-64	0.315414	0.274	0.205	1.20752e-59
Aging	Fast IIX	RORC	1.12671e-63	0.322917	0.16	0.1	1.85175e-59
Aging	Fast IIX	RSRP1	3.20306e-62	0.32296	0.22	0.155	5.26424e-58
Aging	Fast IIX	RRAGD	4.40207e-62	0.326367	0.197	0.134	7.2348e-58
Aging	Fast IIX	ITGA7	1.72855e-61	0.332363	0.115	0.065	2.84087e-57
Aging	Fast IIX	FBXO40	2.74442e-61	0.300273	0.311	0.242	4.51046e-57
Aging	Fast IIX	NDRG2	2.79059e-61	0.353165	0.121	0.07	4.58633e-57
Aging	Fast IIX	ZNF462	2.66308e-59	0.3135	0.346	0.28	4.37677e-55
Aging	Fast IIX	COL4A2	3.81683e-58	0.326064	0.148	0.093	6.27295e-54
Aging	Fast IIX	EGF	1.85883e-57	0.294924	0.386	0.321	3.05499e-53
Aging	Fast IIX	DOCK3	3.26102e-57	0.30962	0.116	0.068	5.35949e-53
Aging	Fast IIX	PPM1L	4.34488e-57	0.262026	0.554	0.512	7.14081e-53
Aging	Fast IIX	UTRN	5.98732e-57	0.342155	0.212	0.153	9.84017e-53
Aging	Fast IIX	SETD7	1.41663e-56	0.31416	0.226	0.164	2.32823e-52
Aging	Fast IIX	PSAP	1.47677e-56	0.328485	0.132	0.082	2.42707e-52
Aging	Fast IIX	ACSS3	1.75782e-56	0.311711	0.264	0.201	2.88897e-52
Aging	Fast IIX	MAST4	2.23415e-56	0.326251	0.277	0.213	3.67183e-52
Aging	Fast IIX	TNFRSF19	1.23757e-55	0.342373	0.116	0.069	2.03395e-51
Aging	Fast IIX	SLC25A37	6.72664e-55	0.32776	0.163	0.109	1.10552e-50
Aging	Fast IIX	LDLRAD4	2.62869e-53	0.345626	0.169	0.115	4.32025e-49
Aging	Fast IIX	SLC36A2	2.64112e-53	0.314313	0.212	0.153	4.34068e-49
Aging	Fast IIX	CORO6	2.99016e-53	0.329904	0.265	0.206	4.91433e-49
Aging	Fast IIX	ENSMFAG00000031013	7.60087e-53	0.319327	0.158	0.106	1.2492e-48
Aging	Fast IIX	ENSMFAG00000003384	1.57889e-52	0.262276	0.443	0.389	2.5949e-48
Aging	Fast IIX	SYNE1	2.17441e-52	0.311858	0.215	0.157	3.57364e-48
Aging	Fast IIX	ALPK2	9.6197e-51	0.285557	0.275	0.213	1.581e-46
Aging	Fast IIX	DDC	9.67917e-51	0.287488	0.162	0.108	1.59077e-46
Aging	Fast IIX	DGKH	1.16175e-48	0.34865	0.185	0.133	1.90934e-44
Aging	Fast IIX	HECW1	1.65513e-47	0.302963	0.11	0.067	2.7202e-43
Aging	Fast IIX	SSBP2	2.04606e-47	0.263013	0.404	0.352	3.3627e-43
Aging	Fast IIX	COQ8A	1.28808e-46	0.330833	0.14	0.093	2.11695e-42
Aging	Fast IIX	MACROD1	1.38061e-46	0.259994	0.306	0.246	2.26904e-42
Aging	Fast IIX	CKM	4.70891e-46	0.33178	0.136	0.09	7.73909e-42
Aging	Fast IIX	ACTB	2.30275e-45	0.290817	0.194	0.141	3.78457e-41
Aging	Fast IIX	NPAS2	8.47488e-45	0.343457	0.228	0.175	1.39285e-40
Aging	Fast IIX	TGFB2	5.61939e-44	0.267762	0.166	0.116	9.23546e-40
Aging	Fast IIX	TNPO1	1.11084e-43	0.271192	0.273	0.218	1.82566e-39
Aging	Fast IIX	SYT14	6.05072e-41	0.277018	0.103	0.064	9.94436e-37
Aging	Fast IIX	ABTB2	3.70547e-40	0.283427	0.235	0.184	6.08995e-36
Aging	Fast IIX	UBE2R2	7.56074e-40	0.259427	0.35	0.3	1.24261e-35
Aging	Fast IIX	MN1	2.28932e-38	0.268316	0.167	0.121	3.7625e-34
Aging	Fast IIX	SUSD4	2.85479e-38	0.26329	0.2	0.151	4.69184e-34
Aging	Fast IIX	AHCYL1	9.62893e-37	0.255935	0.215	0.166	1.58252e-32
Aging	Fast IIX	DLG5	1.9445e-36	0.266833	0.184	0.138	3.19579e-32
Aging	Fast IIX	DYSF	7.24989e-36	0.255574	0.311	0.262	1.19152e-31
Aging	Fast IIX	ZEB2	1.92307e-32	0.256581	0.193	0.149	3.16056e-28
Aging	Fast IIX	TTC7B	1.26093e-27	0.266501	0.287	0.248	2.07234e-23
Aging	Fast IIX	RSRC2	1.38271e-26	0.272784	0.151	0.116	2.27248e-22
Aging	Fast IIX	ENSMFAG00000001934	2.74062e-26	0.274055	0.111	0.08	4.50421e-22
Aging	Fast IIX	KLHL29	1.94453e-24	0.278013	0.241	0.203	3.19583e-20
Aging	Fast IIX	TPM2	1.47096e-21	0.264486	0.115	0.086	2.41753e-17
Aging	Fast IIX	PKNOX2	3.46588e-20	0.290167	0.176	0.146	5.69617e-16
Aging	Fast IIX	HSPB1	1.09947e-10	0.358467	0.283	0.273	1.80698e-06
Aging	Fast IIX	CMYA5	0	-0.252484	0.923	0.977	0
Aging	Fast IIX	FILIP1	0	-0.32824	0.686	0.846	0
Aging	Fast IIX	MLIP	0	-0.351442	0.814	0.927	0
Aging	Fast IIX	ENSMFAG00000033208	0	-0.353767	0.544	0.771	0
Aging	Fast IIX	RBM24	0	-0.380075	0.634	0.794	0
Aging	Fast IIX	FOXO3	0	-0.455193	0.666	0.86	0
Aging	Fast IIX	GLUL	0	-0.46389	0.431	0.671	0
Aging	Fast IIX	TBX15	0	-0.466843	0.587	0.808	0
Aging	Fast IIX	PHTF2	0	-0.499141	0.838	0.961	0
Aging	Fast IIX	SLC38A2	0	-0.500739	0.138	0.315	0
Aging	Fast IIX	PDLIM3	0	-0.530685	0.984	0.997	0
Aging	Fast IIX	TRIM63	0	-0.550384	0.559	0.717	0
Aging	Fast IIX	ARID5B	0	-0.572239	0.553	0.754	0
Aging	Fast IIX	RNF150	0	-0.577796	0.335	0.55	0
Aging	Fast IIX	PDZRN3	0	-0.599656	0.471	0.704	0
Aging	Fast IIX	SESN1	0	-0.635701	0.609	0.844	0
Aging	Fast IIX	ACER2	0	-0.657407	0.347	0.574	0
Aging	Fast IIX	PSME4	0	-0.676641	0.519	0.756	0
Aging	Fast IIX	PPM1B	0	-0.680163	0.256	0.495	0
Aging	Fast IIX	KDM5B	0	-0.688375	0.09	0.243	0
Aging	Fast IIX	GPCPD1	0	-0.751852	0.33	0.584	0
Aging	Fast IIX	PDK4	0	-0.804211	0.429	0.713	0
Aging	Fast IIX	PTPN13	0	-0.841197	0.12	0.303	0
Aging	Fast IIX	SLC22A3	0	-0.872312	0.271	0.523	0
Aging	Fast IIX	WDR20	0	-0.879436	0.154	0.361	0
Aging	Fast IIX	DDIT4	0	-0.906128	0.087	0.284	0
Aging	Fast IIX	FAM13A	0	-0.932213	0.496	0.742	0
Aging	Fast IIX	FKBP5	0	-0.93808	0.761	0.966	0
Aging	Fast IIX	SLC44A1	0	-1.2138	0.103	0.357	0
Aging	Fast IIX	PRKCH	0	-1.25455	0.091	0.35	0
Aging	Fast IIX	FRY	1.55762e-305	-0.898856	0.226	0.393	2.55995e-301
Aging	Fast IIX	RORA	5.11169e-299	-0.511055	0.603	0.754	8.40106e-295
Aging	Fast IIX	ENSMFAG00000043149	1.13807e-292	-0.571069	0.325	0.497	1.87041e-288
Aging	Fast IIX	SLC7A8	8.57744e-290	-0.788784	0.137	0.291	1.4097e-285
Aging	Fast IIX	CPED1	2.27104e-287	-0.34641	0.629	0.785	3.73245e-283
Aging	Fast IIX	ALPK3	3.19357e-284	-0.355008	0.606	0.776	5.24864e-280
Aging	Fast IIX	PACRG	9.5061e-269	-0.556399	0.14	0.295	1.56233e-264
Aging	Fast IIX	KIF1B	6.76643e-264	-0.324837	0.687	0.812	1.11206e-259
Aging	Fast IIX	SLC7A6	2.44391e-261	-0.539155	0.231	0.396	4.01656e-257
Aging	Fast IIX	DTNA	3.91611e-255	-0.360955	0.471	0.654	6.43613e-251
Aging	Fast IIX	SH3BP5	1.35673e-254	-0.503484	0.185	0.348	2.22978e-250
Aging	Fast IIX	ROBO2	3.1713e-246	-0.730777	0.089	0.214	5.21203e-242
Aging	Fast IIX	AASS	7.36509e-242	-0.544422	0.023	0.112	1.21045e-237
Aging	Fast IIX	CEP85L	3.5797e-240	-0.296985	0.658	0.804	5.88324e-236
Aging	Fast IIX	ENSMFAG00000039291	3.32749e-238	-0.465495	0.272	0.439	5.46872e-234
Aging	Fast IIX	ROCK2	2.08035e-235	-0.403418	0.396	0.565	3.41906e-231
Aging	Fast IIX	FAM214A	6.26173e-228	-0.411311	0.392	0.555	1.02912e-223
Aging	Fast IIX	FOXO1	1.29941e-220	-0.319598	0.646	0.797	2.13558e-216
Aging	Fast IIX	DCAF6	4.07033e-216	-0.283887	0.622	0.769	6.68959e-212
Aging	Fast IIX	MTUS1	4.57683e-216	-0.391904	0.417	0.58	7.52201e-212
Aging	Fast IIX	EGFR	3.00223e-210	-0.425997	0.578	0.698	4.93416e-206
Aging	Fast IIX	ELL	1.17322e-208	-0.610107	0.122	0.248	1.92819e-204
Aging	Fast IIX	YBX3	2.23657e-208	-0.299076	0.496	0.664	3.67581e-204
Aging	Fast IIX	TMEM131	2.69789e-208	-0.326715	0.497	0.652	4.43399e-204
Aging	Fast IIX	SORBS1	4.70654e-208	-0.43546	0.414	0.557	7.7352e-204
Aging	Fast IIX	UST	1.62429e-205	-0.532779	0.102	0.222	2.66953e-201
Aging	Fast IIX	PIK3R1	5.10531e-199	-0.504661	0.106	0.225	8.39058e-195
Aging	Fast IIX	SNX25	1.8378e-193	-0.494947	0.165	0.298	3.02042e-189
Aging	Fast IIX	USP13	3.03439e-189	-0.301102	0.582	0.718	4.98702e-185
Aging	Fast IIX	RNF144B	8.37628e-186	-0.445211	0.292	0.436	1.37664e-181
Aging	Fast IIX	JARID2	1.50159e-185	-0.417973	0.256	0.401	2.46787e-181
Aging	Fast IIX	NINL	2.98402e-184	-0.563954	0.035	0.116	4.90424e-180
Aging	Fast IIX	GSDME	3.43058e-184	-0.49082	0.13	0.25	5.63815e-180
Aging	Fast IIX	OSBPL9	1.20198e-183	-0.305551	0.448	0.603	1.97546e-179
Aging	Fast IIX	NEGR1	1.23176e-179	-0.727599	0.072	0.169	2.0244e-175
Aging	Fast IIX	ADARB2	1.51612e-165	-0.701214	0.044	0.124	2.49175e-161
Aging	Fast IIX	SH3BGR	2.1325e-164	-0.405713	0.275	0.416	3.50476e-160
Aging	Fast IIX	PFKFB3	3.33297e-164	-0.381928	0.572	0.669	5.47774e-160
Aging	Fast IIX	SLC22A2	3.8877e-160	-0.493025	0.089	0.186	6.38943e-156
Aging	Fast IIX	SLC43A2	2.50736e-159	-0.438794	0.15	0.266	4.12084e-155
Aging	Fast IIX	SLC22A23	2.84188e-158	-0.349962	0.335	0.481	4.67064e-154
Aging	Fast IIX	CADM2	3.08256e-156	-0.456502	0.228	0.355	5.06619e-152
Aging	Fast IIX	KLF6	1.00781e-155	-0.467651	0.077	0.169	1.65634e-151
Aging	Fast IIX	UBE2D1	3.64622e-155	-0.310314	0.377	0.52	5.99257e-151
Aging	Fast IIX	KIAA1217	1.36181e-153	-0.359027	0.406	0.536	2.23814e-149
Aging	Fast IIX	PPIB	2.74762e-148	-0.38699	0.08	0.176	4.51571e-144
Aging	Fast IIX	ZMYM4	2.74551e-144	-0.370951	0.243	0.368	4.51225e-140
Aging	Fast IIX	PRKG1	5.79281e-144	-0.33956	0.726	0.814	9.52049e-140
Aging	Fast IIX	ARL15	1.5613e-140	-0.361672	0.204	0.325	2.56599e-136
Aging	Fast IIX	LVRN	9.77043e-139	-0.365229	0.079	0.17	1.60577e-134
Aging	Fast IIX	PANK1	8.26829e-138	-0.41089	0.16	0.27	1.35889e-133
Aging	Fast IIX	FRAS1	3.18902e-137	-0.380484	0.08	0.168	5.24115e-133
Aging	Fast IIX	PALLD	3.88148e-137	-0.262077	0.712	0.82	6.37922e-133
Aging	Fast IIX	EFR3A	1.12442e-135	-0.343159	0.229	0.352	1.84798e-131
Aging	Fast IIX	INTS6	3.98068e-134	-0.3746	0.116	0.217	6.54225e-130
Aging	Fast IIX	SMG1	2.18366e-131	-0.284394	0.462	0.596	3.58884e-127
Aging	Fast IIX	CDON	2.44529e-130	-0.404843	0.045	0.116	4.01884e-126
Aging	Fast IIX	AKT3	1.65228e-129	-0.392017	0.117	0.214	2.71552e-125
Aging	Fast IIX	MPP6	2.3704e-129	-0.360601	0.507	0.621	3.89575e-125
Aging	Fast IIX	SIK2	2.9524e-129	-0.323109	0.377	0.504	4.85227e-125
Aging	Fast IIX	NRAP	1.47616e-128	-0.351609	0.839	0.894	2.42607e-124
Aging	Fast IIX	EGLN1	2.63958e-128	-0.354692	0.148	0.252	4.33815e-124
Aging	Fast IIX	ACTN2	9.62895e-125	-0.269761	0.772	0.85	1.58252e-120
Aging	Fast IIX	TMEM54	2.38783e-122	-0.402028	0.066	0.142	3.92439e-118
Aging	Fast IIX	ENSMFAG00000041149	3.66866e-120	-0.307901	0.294	0.417	6.02945e-116
Aging	Fast IIX	UCP3	2.43769e-119	-0.303921	0.512	0.629	4.00634e-115
Aging	Fast IIX	NME9	2.043e-117	-0.29332	0.213	0.327	3.35767e-113
Aging	Fast IIX	ADGRL3	6.36626e-117	-0.413569	0.062	0.134	1.0463e-112
Aging	Fast IIX	SLC7A2	6.55484e-117	-0.250078	0.449	0.576	1.07729e-112
Aging	Fast IIX	CCDC60	2.23498e-116	-0.289802	0.248	0.369	3.67319e-112
Aging	Fast IIX	SPIDR	9.40022e-116	-0.35181	0.112	0.202	1.54493e-111
Aging	Fast IIX	IGF2R	6.67405e-113	-0.353817	0.071	0.147	1.09688e-108
Aging	Fast IIX	OOEP	3.62754e-112	-0.291207	0.201	0.311	5.96186e-108
Aging	Fast IIX	ARMC8	2.95604e-106	-0.274388	0.256	0.369	4.85825e-102
Aging	Fast IIX	ENSMFAG00000042982	3.28354e-105	-0.313532	0.192	0.295	5.3965e-101
Aging	Fast IIX	DENND3	1.33765e-103	-0.306461	0.085	0.165	2.19842e-99
Aging	Fast IIX	MITF	9.68555e-103	-0.277002	0.3	0.415	1.59182e-98
Aging	Fast IIX	CHKA	3.83986e-102	-0.352275	0.084	0.158	6.31082e-98
Aging	Fast IIX	ENSMFAG00000037621	6.54129e-100	-0.321319	0.111	0.193	1.07506e-95
Aging	Fast IIX	ZFAND5	7.02958e-99	-0.293411	0.128	0.214	1.15531e-94
Aging	Fast IIX	SLC47A1	3.51416e-94	-0.30251	0.066	0.132	5.77553e-90
Aging	Fast IIX	TMEM38B	1.09522e-92	-0.369099	0.214	0.31	1.8e-88
Aging	Fast IIX	RAPGEF2	3.13023e-90	-0.25335	0.498	0.597	5.14453e-86
Aging	Fast IIX	ABLIM1	1.76007e-88	-0.364248	0.241	0.336	2.89267e-84
Aging	Fast IIX	BMP2K	5.27234e-88	-0.278242	0.151	0.238	8.66509e-84
Aging	Fast IIX	PITPNC1	1.35918e-87	-0.338819	0.147	0.23	2.23382e-83
Aging	Fast IIX	ZNF567	8.42117e-86	-0.419262	0.099	0.169	1.38402e-81
Aging	Fast IIX	XYLT1	6.23704e-84	-0.351753	0.106	0.178	1.02506e-79
Aging	Fast IIX	NAMPT	6.2274e-83	-0.302265	0.151	0.233	1.02347e-78
Aging	Fast IIX	IVD	2.98063e-81	-0.28991	0.118	0.192	4.89867e-77
Aging	Fast IIX	TBC1D15	4.68086e-81	-0.254089	0.177	0.264	7.69299e-77
Aging	Fast IIX	GPR157	1.20007e-79	-0.381654	0.251	0.34	1.97232e-75
Aging	Fast IIX	PSMA1	1.24732e-79	-0.283562	0.067	0.128	2.04996e-75
Aging	Fast IIX	TXNDC9	6.2039e-79	-0.269628	0.058	0.115	1.01961e-74
Aging	Fast IIX	GLRA2	2.02403e-78	-0.291674	0.068	0.128	3.3265e-74
Aging	Fast IIX	HOMER1	3.33258e-78	-0.266366	0.256	0.351	5.4771e-74
Aging	Fast IIX	FNDC3A	5.77911e-78	-0.30018	0.177	0.261	9.49797e-74
Aging	Fast IIX	CACNA2D3	3.04241e-77	-0.300068	0.108	0.179	5.0002e-73
Aging	Fast IIX	PYROXD2	4.61602e-76	-0.291819	0.104	0.172	7.58642e-72
Aging	Fast IIX	FNBP1L	4.84338e-75	-0.256787	0.126	0.2	7.9601e-71
Aging	Fast IIX	PTGIS	2.46536e-72	-0.282907	0.07	0.128	4.05182e-68
Aging	Fast IIX	SPAG16	1.3546e-69	-0.28349	0.259	0.342	2.22629e-65
Aging	Fast IIX	SPPL2A	2.88983e-69	-0.286237	0.106	0.171	4.74943e-65
Aging	Fast IIX	FNIP2	8.92833e-66	-0.325587	0.16	0.23	1.46737e-61
Aging	Fast IIX	COL26A1	5.76903e-64	-0.391554	0.279	0.357	9.4814e-60
Aging	Fast IIX	PHTF1	7.04584e-63	-0.251119	0.071	0.125	1.15798e-58
Aging	Fast IIX	NDUFV3	1.7968e-62	-0.27567	0.066	0.118	2.95304e-58
Aging	Fast IIX	C11orf84	9.72834e-48	-0.448828	0.095	0.143	1.59885e-43
Aging	Fast IIX	NDST4	1.22107e-37	-0.291282	0.08	0.12	2.00682e-33
Aging	Fast IIX	MYLK2	1.39723e-23	-0.323747	0.125	0.158	2.29634e-19
Aging	Slow I	TBC1D1	0	1.09689	0.436	0.165	0
Aging	Slow I	NOS1	0	1.09667	0.327	0.096	0
Aging	Slow I	ACTA1	0	0.593933	0.819	0.694	0
Aging	Slow I	FHOD3	1.5892e-258	0.692658	0.604	0.436	2.61184e-254
Aging	Slow I	ENSMFAG00000032884	4.38546e-247	1.04668	0.434	0.229	7.2075e-243
Aging	Slow I	CACNB2	2.86539e-243	0.885723	0.411	0.212	4.70927e-239
Aging	Slow I	LRRFIP1	9.31072e-241	0.517274	0.739	0.638	1.53022e-236
Aging	Slow I	ASB18	1.90827e-228	0.766626	0.542	0.372	3.13624e-224
Aging	Slow I	ANKRD1	5.43065e-219	0.51489	0.465	0.244	8.92528e-215
Aging	Slow I	PTPRM	5.99988e-216	0.404471	0.868	0.851	9.86081e-212
Aging	Slow I	KCNMA1	2.03907e-206	0.513815	0.732	0.657	3.35121e-202
Aging	Slow I	ABCC4	1.50913e-200	0.821011	0.308	0.138	2.48026e-196
Aging	Slow I	AGBL1	3.61189e-195	0.619968	0.535	0.372	5.93614e-191
Aging	Slow I	CASQ1	9.53014e-194	0.649136	0.44	0.273	1.56628e-189
Aging	Slow I	FGF13	4.76837e-190	0.535823	0.677	0.574	7.83682e-186
Aging	Slow I	DSCAM	1.59695e-188	0.87682	0.248	0.095	2.62459e-184
Aging	Slow I	MYO18B	5.33272e-182	0.362216	0.935	0.948	8.76433e-178
Aging	Slow I	SLC8A3	1.28703e-180	0.486971	0.697	0.601	2.11523e-176
Aging	Slow I	YPEL.2	1.11073e-170	0.75843	0.289	0.136	1.82549e-166
Aging	Slow I	TACC2	1.06003e-166	0.357615	0.856	0.864	1.74216e-162
Aging	Slow I	PDE4B	1.68114e-162	0.55245	0.351	0.181	2.76295e-158
Aging	Slow I	RYR3	4.57802e-159	0.684636	0.371	0.212	7.52397e-155
Aging	Slow I	ASB2	5.70403e-156	0.665738	0.304	0.156	9.37457e-152
Aging	Slow I	ZFPM2	1.65487e-154	0.388493	0.772	0.718	2.71977e-150
Aging	Slow I	HDAC4	1.42776e-153	0.501977	0.696	0.631	2.34653e-149
Aging	Slow I	RUNX1	2.57817e-148	0.971044	0.184	0.06	4.23722e-144
Aging	Slow I	SSBP2	1.71762e-143	0.524248	0.56	0.453	2.8229e-139
Aging	Slow I	MYH9	4.07775e-141	0.962288	0.332	0.192	6.70179e-137
Aging	Slow I	LDB3	2.97074e-140	0.389644	0.814	0.788	4.88241e-136
Aging	Slow I	ZNF423	1.70692e-133	0.632703	0.296	0.16	2.80533e-129
Aging	Slow I	ICA1	9.06007e-133	0.685221	0.123	0.026	1.48902e-128
Aging	Slow I	ARPP21	4.76847e-127	0.452397	0.685	0.612	7.83698e-123
Aging	Slow I	PPARGC1B	5.60825e-127	0.688919	0.231	0.106	9.21717e-123
Aging	Slow I	PADI2	1.07076e-124	0.607831	0.239	0.112	1.7598e-120
Aging	Slow I	KCTD8	2.20499e-124	0.575836	0.42	0.282	3.6239e-120
Aging	Slow I	HES1	2.50794e-124	0.59435	0.106	0.019	4.12179e-120
Aging	Slow I	ENSMFAG00000038131	4.43537e-121	0.571331	0.359	0.225	7.28953e-117
Aging	Slow I	NR3C2	1.21849e-118	0.546926	0.507	0.401	2.00259e-114
Aging	Slow I	KCNN3	1.58593e-115	0.635898	0.29	0.162	2.60647e-111
Aging	Slow I	C9orf3	2.30378e-114	0.322025	0.779	0.752	3.78627e-110
Aging	Slow I	ENSMFAG00000003384	3.55872e-112	0.472823	0.531	0.44	5.84876e-108
Aging	Slow I	FAM189A2	8.68519e-110	0.560371	0.199	0.088	1.42741e-105
Aging	Slow I	TGFB2	2.76909e-109	0.599821	0.327	0.197	4.55099e-105
Aging	Slow I	CACNA1S	3.79835e-105	0.478891	0.469	0.373	6.24259e-101
Aging	Slow I	RBFOX1	5.79346e-103	0.291481	0.947	0.963	9.52155e-99
Aging	Slow I	CUX1	1.10965e-101	0.348157	0.726	0.691	1.8237e-97
Aging	Slow I	ABLIM2	7.1763e-101	0.361507	0.656	0.588	1.17943e-96
Aging	Slow I	PLCD4	2.03723e-99	0.474753	0.471	0.378	3.34819e-95
Aging	Slow I	PPP1R27	4.09752e-99	0.515386	0.468	0.367	6.73428e-95
Aging	Slow I	PRKCE	1.27287e-98	0.601068	0.335	0.223	2.09197e-94
Aging	Slow I	SEMA3C	6.44964e-98	0.438972	0.537	0.444	1.06e-93
Aging	Slow I	INPP4B	3.47385e-93	0.48894	0.433	0.327	5.70927e-89
Aging	Slow I	RBM20	2.16905e-91	0.484693	0.635	0.581	3.56484e-87
Aging	Slow I	CORO6	9.77644e-91	0.509745	0.403	0.305	1.60676e-86
Aging	Slow I	ITGA7	4.56931e-90	0.519894	0.161	0.068	7.50967e-86
Aging	Slow I	MYOZ3	7.55115e-90	0.483075	0.11	0.033	1.24103e-85
Aging	Slow I	CSRP3	1.27045e-89	0.288063	0.729	0.596	2.08799e-85
Aging	Slow I	LIMCH1	1.62629e-88	0.465144	0.446	0.353	2.67281e-84
Aging	Slow I	PARD3	1.3112e-87	0.280749	0.783	0.78	2.15496e-83
Aging	Slow I	DYSF	2.711e-87	0.492156	0.355	0.252	4.45553e-83
Aging	Slow I	FBXO40	2.07617e-81	0.392381	0.524	0.444	3.41219e-77
Aging	Slow I	SVIL	4.24945e-81	0.336634	0.86	0.888	6.98398e-77
Aging	Slow I	KCNQ5	7.85698e-81	0.271337	0.862	0.915	1.29129e-76
Aging	Slow I	KCNQ1	2.47556e-80	0.604288	0.259	0.161	4.06858e-76
Aging	Slow I	CDH13	3.10237e-79	0.280956	0.718	0.679	5.09875e-75
Aging	Slow I	SNTB1	4.27427e-79	0.600896	0.209	0.115	7.02477e-75
Aging	Slow I	BHLHE40	4.32228e-79	0.455764	0.109	0.036	7.10366e-75
Aging	Slow I	PROX1	9.54106e-77	0.50635	0.14	0.06	1.56807e-72
Aging	Slow I	RNF217	9.95449e-77	0.54628	0.205	0.113	1.63602e-72
Aging	Slow I	VWA3B	8.59975e-76	0.496376	0.347	0.248	1.41337e-71
Aging	Slow I	ENSMFAG00000033704	1.69516e-75	0.433657	0.521	0.456	2.78599e-71
Aging	Slow I	MYH7B	7.25196e-75	0.475138	0.495	0.429	1.19186e-70
Aging	Slow I	ARHGAP10	5.95886e-73	0.42087	0.405	0.318	9.79338e-69
Aging	Slow I	MAST4	4.17428e-72	0.591012	0.287	0.194	6.86044e-68
Aging	Slow I	HCN1	1.17465e-71	0.577367	0.151	0.071	1.93053e-67
Aging	Slow I	ANO6	6.4557e-71	0.448455	0.39	0.3	1.06099e-66
Aging	Slow I	IL12RB2	1.32929e-70	0.575357	0.257	0.166	2.18469e-66
Aging	Slow I	ATP2C1	2.30394e-68	0.476887	0.263	0.171	3.78653e-64
Aging	Slow I	PDLIM7	1.10391e-65	0.456828	0.295	0.207	1.81428e-61
Aging	Slow I	TNIK	2.33462e-65	0.368883	0.612	0.598	3.83695e-61
Aging	Slow I	ABTB2	1.32147e-64	0.440311	0.332	0.244	2.17184e-60
Aging	Slow I	PPDPFL	2.1922e-64	0.453071	0.124	0.054	3.60288e-60
Aging	Slow I	NFIA	3.25844e-64	0.327409	0.675	0.661	5.35524e-60
Aging	Slow I	DAB2IP	6.87629e-64	0.463102	0.211	0.126	1.13012e-59
Aging	Slow I	PXN	1.05779e-63	0.465948	0.244	0.159	1.73848e-59
Aging	Slow I	ARL6IP5	7.51927e-60	0.430674	0.162	0.086	1.23579e-55
Aging	Slow I	NRP1	2.44556e-59	0.502	0.24	0.157	4.01927e-55
Aging	Slow I	TRIM55	3.12671e-59	0.467336	0.206	0.124	5.13875e-55
Aging	Slow I	XPO4	1.1164e-57	0.445483	0.624	0.619	1.8348e-53
Aging	Slow I	FSD2	7.58309e-57	0.457081	0.219	0.141	1.24628e-52
Aging	Slow I	TMEM143	3.55482e-55	0.52742	0.229	0.153	5.84235e-51
Aging	Slow I	CLIC5	1.79573e-54	0.385656	0.394	0.329	2.95129e-50
Aging	Slow I	NR3C1	2.26897e-54	0.335131	0.51	0.458	3.72905e-50
Aging	Slow I	LARGE1	3.40123e-54	0.259425	0.802	0.801	5.58992e-50
Aging	Slow I	MEF2C	1.94025e-53	0.273087	0.803	0.825	3.1888e-49
Aging	Slow I	ZFP90	3.03636e-53	0.472697	0.169	0.098	4.99025e-49
Aging	Slow I	SYNPO2	5.34166e-53	0.328625	0.52	0.467	8.77901e-49
Aging	Slow I	TMOD1	1.46923e-51	0.424967	0.409	0.35	2.41468e-47
Aging	Slow I	LMCD1	2.52217e-50	0.369608	0.422	0.337	4.14518e-46
Aging	Slow I	SRL	2.54449e-50	0.375878	0.421	0.361	4.18186e-46
Aging	Slow I	ADGRF4	7.12076e-50	0.493771	0.217	0.145	1.1703e-45
Aging	Slow I	POPDC2	7.61279e-50	0.404634	0.163	0.093	1.25116e-45
Aging	Slow I	HACD1	1.25022e-49	0.408307	0.264	0.189	2.05474e-45
Aging	Slow I	BNC2	2.95779e-46	0.42875	0.153	0.089	4.86112e-42
Aging	Slow I	MTSS1	5.6342e-46	0.410683	0.315	0.247	9.2598e-42
Aging	Slow I	TNFRSF19	4.40311e-45	0.419106	0.133	0.073	7.23652e-41
Aging	Slow I	EEF1AKMT1	4.40942e-45	0.468025	0.295	0.231	7.24689e-41
Aging	Slow I	ZDHHC14	5.97565e-45	0.432641	0.378	0.321	9.82099e-41
Aging	Slow I	CKMT2	1.15308e-44	0.401811	0.217	0.147	1.89508e-40
Aging	Slow I	MYH1	4.538e-44	0.54479	0.248	0.178	7.45821e-40
Aging	Slow I	TRIM72	5.95911e-43	0.397524	0.239	0.171	9.7938e-39
Aging	Slow I	EEPD1	1.02541e-42	0.388821	0.194	0.128	1.68526e-38
Aging	Slow I	KLHL31	1.63287e-41	0.351801	0.301	0.235	2.68362e-37
Aging	Slow I	PRIM2	3.46161e-41	0.277057	0.479	0.425	5.68916e-37
Aging	Slow I	COL4A2	7.07479e-41	0.424183	0.178	0.115	1.16274e-36
Aging	Slow I	CLSTN2	1.6682e-40	0.427755	0.199	0.132	2.74169e-36
Aging	Slow I	RILPL1	2.43157e-40	0.361882	0.458	0.422	3.99629e-36
Aging	Slow I	SLC2A5	7.47863e-40	0.397682	0.248	0.184	1.22911e-35
Aging	Slow I	ACTB	7.31992e-39	0.367192	0.299	0.238	1.20303e-34
Aging	Slow I	TNNT3	9.29784e-39	0.5139	0.133	0.076	1.5281e-34
Aging	Slow I	CAMK2A	2.84517e-38	0.364867	0.174	0.114	4.67604e-34
Aging	Slow I	BICD1	7.81889e-38	0.476931	0.159	0.102	1.28503e-33
Aging	Slow I	MAP2K6	8.18644e-38	0.429373	0.283	0.225	1.34544e-33
Aging	Slow I	PPP3CA	1.44013e-37	0.267731	0.596	0.585	2.36685e-33
Aging	Slow I	HDAC9	2.99347e-37	0.333265	0.431	0.38	4.91977e-33
Aging	Slow I	RPL3L	1.92835e-36	0.357744	0.392	0.35	3.16925e-32
Aging	Slow I	MGST3	7.6587e-36	0.369607	0.138	0.084	1.25871e-31
Aging	Slow I	ANKRD10	9.15472e-35	0.314376	0.542	0.543	1.50458e-30
Aging	Slow I	AAK1	1.38799e-34	0.298285	0.514	0.495	2.28117e-30
Aging	Slow I	SNX21	4.68039e-34	0.368983	0.151	0.097	7.69222e-30
Aging	Slow I	UBE2R2	5.39336e-34	0.298971	0.422	0.384	8.86399e-30
Aging	Slow I	SLC25A37	2.05088e-33	0.385829	0.202	0.145	3.37063e-29
Aging	Slow I	VEGFA	3.23926e-33	0.341083	0.223	0.164	5.32372e-29
Aging	Slow I	ANKRD33B	4.08219e-33	0.43497	0.248	0.193	6.70908e-29
Aging	Slow I	ACVR1	8.62597e-33	0.358835	0.198	0.142	1.41768e-28
Aging	Slow I	ACTN3	1.41909e-32	0.364581	0.123	0.072	2.33228e-28
Aging	Slow I	RTN4	2.01577e-31	0.31926	0.42	0.381	3.31293e-27
Aging	Slow I	NXN	8.54449e-31	0.359931	0.349	0.305	1.40429e-26
Aging	Slow I	ITGB6	3.96584e-29	0.31961	0.32	0.274	6.51786e-25
Aging	Slow I	MEF2A	4.90445e-28	0.301516	0.43	0.402	8.06047e-24
Aging	Slow I	BMPR1B	1.58375e-27	0.339856	0.163	0.113	2.60289e-23
Aging	Slow I	CTIF	2.31312e-27	0.355001	0.203	0.153	3.80161e-23
Aging	Slow I	ZFHX4	4.62687e-27	0.31182	0.356	0.316	7.60426e-23
Aging	Slow I	COQ8A	5.60763e-27	0.345009	0.304	0.259	9.21614e-23
Aging	Slow I	ACTG1	5.65591e-27	0.353459	0.228	0.18	9.29548e-23
Aging	Slow I	TPM2	1.46958e-26	0.380668	0.164	0.116	2.41526e-22
Aging	Slow I	RRAGD	2.29971e-26	0.326661	0.153	0.106	3.77957e-22
Aging	Slow I	TTLL11	3.84857e-26	0.309689	0.344	0.304	6.32512e-22
Aging	Slow I	KIF13A	5.11574e-26	0.283305	0.554	0.564	8.40772e-22
Aging	Slow I	EML1	1.62478e-25	0.298348	0.27	0.223	2.67032e-21
Aging	Slow I	FREM2	1.97196e-25	0.361209	0.196	0.148	3.24092e-21
Aging	Slow I	ENSMFAG00000039841	3.75453e-25	0.348	0.143	0.098	6.17057e-21
Aging	Slow I	ARFGAP2	4.78212e-25	0.325306	0.113	0.071	7.85941e-21
Aging	Slow I	ACTN4	6.92231e-25	0.296001	0.269	0.221	1.13768e-20
Aging	Slow I	NSD1	1.68288e-24	0.264727	0.461	0.447	2.76582e-20
Aging	Slow I	SRPK2	7.26498e-24	0.370616	0.359	0.327	1.194e-19
Aging	Slow I	AMPD1	7.60098e-24	0.277922	0.407	0.378	1.24922e-19
Aging	Slow I	ZFP36L1	2.46567e-23	0.280291	0.172	0.124	4.05233e-19
Aging	Slow I	PDE4A	3.01674e-23	0.30513	0.164	0.12	4.95801e-19
Aging	Slow I	CASQ2	4.03784e-23	0.297587	0.113	0.073	6.63619e-19
Aging	Slow I	NPAS2	6.12672e-23	0.394845	0.212	0.169	1.00693e-18
Aging	Slow I	EIF4E2	1.46426e-22	0.289871	0.112	0.073	2.40652e-18
Aging	Slow I	LGI1	1.60167e-22	0.302197	0.103	0.065	2.63234e-18
Aging	Slow I	MYO18A	2.56099e-22	0.307576	0.241	0.198	4.20899e-18
Aging	Slow I	ALPK2	8.36501e-22	0.27407	0.415	0.384	1.37479e-17
Aging	Slow I	CYB5R1	1.07473e-21	0.311015	0.172	0.13	1.76632e-17
Aging	Slow I	ESCO1	1.25309e-21	0.304591	0.297	0.262	2.05946e-17
Aging	Slow I	SGCB	1.76779e-21	0.303158	0.191	0.148	2.90536e-17
Aging	Slow I	KLHL29	8.16385e-21	0.429747	0.117	0.079	1.34173e-16
Aging	Slow I	PEBP4	1.01308e-20	0.276669	0.248	0.204	1.665e-16
Aging	Slow I	MACROD1	1.05548e-20	0.277395	0.278	0.238	1.73469e-16
Aging	Slow I	ENSMFAG00000031013	1.30577e-20	0.282361	0.276	0.238	2.14603e-16
Aging	Slow I	APOBEC2	1.77509e-20	0.282502	0.159	0.118	2.91736e-16
Aging	Slow I	DOK7	5.31711e-20	0.282374	0.154	0.114	8.73868e-16
Aging	Slow I	UTRN	4.65865e-19	0.338288	0.307	0.281	7.6565e-15
Aging	Slow I	NEO1	7.29378e-19	0.28723	0.254	0.215	1.19873e-14
Aging	Slow I	FBXL4	1.07401e-18	0.364826	0.168	0.13	1.76514e-14
Aging	Slow I	PRKAG3	2.16803e-18	0.252912	0.11	0.075	3.56316e-14
Aging	Slow I	FIGN	2.38951e-18	0.298724	0.137	0.099	3.92717e-14
Aging	Slow I	TMEM131L	6.58954e-18	0.305965	0.505	0.515	1.08299e-13
Aging	Slow I	TMCC3	1.27647e-17	0.282422	0.146	0.11	2.09787e-13
Aging	Slow I	DGKD	1.46805e-17	0.26137	0.109	0.075	2.41274e-13
Aging	Slow I	CLASP2	7.31212e-17	0.282492	0.384	0.374	1.20175e-12
Aging	Slow I	GABRG3	9.11972e-17	0.374327	0.101	0.069	1.49883e-12
Aging	Slow I	ENSMFAG00000044178	1.28747e-16	0.269699	0.186	0.149	2.11595e-12
Aging	Slow I	SCN4A	3.7401e-16	0.271785	0.311	0.288	6.14685e-12
Aging	Slow I	DPF3	5.09354e-16	0.266977	0.426	0.422	8.37124e-12
Aging	Slow I	EYA1	6.70131e-16	0.300066	0.189	0.155	1.10136e-11
Aging	Slow I	GALNT18	7.46631e-16	0.25421	0.109	0.077	1.22709e-11
Aging	Slow I	SSBP3	1.36894e-15	0.288245	0.201	0.167	2.24985e-11
Aging	Slow I	SLC36A2	3.34964e-15	0.288867	0.172	0.138	5.50514e-11
Aging	Slow I	SETD7	4.11291e-15	0.341171	0.146	0.114	6.75956e-11
Aging	Slow I	NALCN	6.0101e-15	0.304376	0.244	0.216	9.8776e-11
Aging	Slow I	ATP13A3	9.25097e-15	0.306994	0.171	0.139	1.5204e-10
Aging	Slow I	NFIB	1.1401e-14	0.266846	0.272	0.246	1.87376e-10
Aging	Slow I	GALNT2	2.65407e-14	0.298237	0.249	0.222	4.36196e-10
Aging	Slow I	HSPG2	3.51518e-14	0.252023	0.11	0.08	5.77719e-10
Aging	Slow I	GREB1L	4.74639e-14	0.280235	0.187	0.156	7.8007e-10
Aging	Slow I	ENSMFAG00000037689	5.40356e-14	0.270705	0.321	0.3	8.88076e-10
Aging	Slow I	MB	3.00828e-13	0.305278	0.106	0.079	4.94411e-09
Aging	Slow I	DLG5	3.41375e-13	0.275298	0.21	0.181	5.61049e-09
Aging	Slow I	CHRNB1	4.68652e-13	0.279078	0.158	0.127	7.7023e-09
Aging	Slow I	NFIX	1.42369e-12	0.260506	0.156	0.127	2.33984e-08
Aging	Slow I	SPOCK3	1.5122e-12	0.420114	0.129	0.102	2.48531e-08
Aging	Slow I	CPEB3	1.83674e-12	0.250688	0.49	0.516	3.01869e-08
Aging	Slow I	2022-09-09	2.9236e-12	0.25554	0.122	0.094	4.80494e-08
Aging	Slow I	PLA2R1	4.21784e-12	0.27417	0.197	0.168	6.93201e-08
Aging	Slow I	ZHX3	9.4926e-12	0.254191	0.229	0.203	1.56011e-07
Aging	Slow I	DNMT3A	1.42772e-11	0.259857	0.268	0.246	2.34646e-07
Aging	Slow I	MLLT3	3.69105e-11	0.254343	0.135	0.108	6.06624e-07
Aging	Slow I	DGKH	8.00641e-11	0.270285	0.283	0.265	1.31585e-06
Aging	Slow I	TOM1	1.72777e-10	0.250285	0.166	0.141	2.8396e-06
Aging	Slow I	NKAIN2	4.19787e-10	0.311277	0.32	0.304	6.89919e-06
Aging	Slow I	PLCB1	4.42716e-10	0.25939	0.307	0.294	7.27604e-06
Aging	Slow I	ZEB2	2.01505e-09	0.278745	0.206	0.184	3.31173e-05
Aging	Slow I	FANCC	2.07508e-09	0.257737	0.295	0.285	3.4104e-05
Aging	Slow I	NPAS3	2.90328e-09	0.272952	0.183	0.159	4.77153e-05
Aging	Slow I	KIAA1324L	8.22348e-08	0.259111	0.152	0.133	0.00135153
Aging	Slow I	DEPTOR	1.96977e-07	0.271536	0.361	0.369	0.00323731
Aging	Slow I	LDLRAD4	2.88578e-06	0.25159	0.159	0.143	0.0474278
Aging	Slow I	PDLIM3	0	-0.327767	0.981	0.998	0
Aging	Slow I	MLIP	0	-0.427929	0.784	0.942	0
Aging	Slow I	ACTN2	0	-0.47905	0.941	0.993	0
Aging	Slow I	ALPK3	0	-0.491564	0.656	0.896	0
Aging	Slow I	FOXO3	0	-0.493664	0.517	0.797	0
Aging	Slow I	TSC22D1	0	-0.536307	0.628	0.875	0
Aging	Slow I	TRIM63	0	-0.602608	0.44	0.719	0
Aging	Slow I	PSME4	0	-0.603828	0.471	0.761	0
Aging	Slow I	SESN1	0	-0.64057	0.649	0.908	0
Aging	Slow I	FAM13A	0	-0.719181	0.329	0.631	0
Aging	Slow I	FAM214A	0	-0.723113	0.413	0.711	0
Aging	Slow I	EGLN1	0	-0.733878	0.357	0.662	0
Aging	Slow I	USP54	0	-0.790072	0.477	0.741	0
Aging	Slow I	PPM1B	0	-0.794038	0.457	0.828	0
Aging	Slow I	GLUL	0	-0.822093	0.187	0.578	0
Aging	Slow I	WDR20	0	-0.822718	0.176	0.436	0
Aging	Slow I	PLIN5	0	-0.862206	0.095	0.356	0
Aging	Slow I	PTPN13	0	-0.931111	0.188	0.545	0
Aging	Slow I	PDK4	0	-0.944987	0.316	0.772	0
Aging	Slow I	RNF150	0	-0.965582	0.149	0.481	0
Aging	Slow I	SLC44A1	0	-0.967514	0.165	0.435	0
Aging	Slow I	COL21A1	0	-1.21474	0.066	0.372	0
Aging	Slow I	FKBP5	0	-1.32599	0.492	0.902	0
Aging	Slow I	ROBO2	0	-1.52503	0.207	0.444	0
Aging	Slow I	AASS	0	-1.68293	0.046	0.464	0
Aging	Slow I	ADARB2	0	-2.23541	0.068	0.336	0
Aging	Slow I	EHD2	3.83151e-307	-0.782163	0.057	0.259	6.29709e-303
Aging	Slow I	ENSMFAG00000033880	1.41593e-292	-0.992554	0.021	0.182	2.32708e-288
Aging	Slow I	MYOM1	4.14445e-284	-0.383652	0.841	0.961	6.81141e-280
Aging	Slow I	RORA	4.71086e-284	-0.537041	0.437	0.717	7.7423e-280
Aging	Slow I	SLC7A8	9.79855e-280	-0.860836	0.046	0.225	1.61039e-275
Aging	Slow I	PDZRN3	5.71106e-273	-0.549533	0.488	0.741	9.38612e-269
Aging	Slow I	SLC16A2	1.37955e-270	-0.756091	0.04	0.21	2.26729e-266
Aging	Slow I	ENSMFAG00000043149	5.0041e-263	-0.632045	0.328	0.582	8.22424e-259
Aging	Slow I	GOT1	9.61361e-263	-0.854284	0.069	0.258	1.58e-258
Aging	Slow I	MYOT	1.51803e-258	-0.419708	0.863	0.957	2.49488e-254
Aging	Slow I	OSBPL9	7.135e-255	-0.534194	0.566	0.786	1.17264e-250
Aging	Slow I	ENSMFAG00000041970	6.31383e-246	-0.752639	0.058	0.233	1.03768e-241
Aging	Slow I	GPCPD1	3.04003e-242	-0.684086	0.142	0.358	4.99629e-238
Aging	Slow I	CMYA5	1.17854e-235	-0.303312	0.868	0.971	1.93693e-231
Aging	Slow I	NRXN2	5.60372e-231	-0.771182	0.068	0.24	9.20971e-227
Aging	Slow I	PHTF2	1.00265e-223	-0.416859	0.657	0.862	1.64786e-219
Aging	Slow I	USP13	7.59763e-223	-0.365868	0.804	0.924	1.24867e-218
Aging	Slow I	HSDL2	3.56251e-222	-0.536217	0.209	0.442	5.85499e-218
Aging	Slow I	TXNDC9	7.89681e-215	-0.561437	0.106	0.297	1.29784e-210
Aging	Slow I	TRIM37	1.76067e-208	-0.548886	0.062	0.223	2.89366e-204
Aging	Slow I	ATXN2	4.50191e-206	-0.981861	0.415	0.585	7.3989e-202
Aging	Slow I	LGR5	1.52858e-203	-0.60617	0.306	0.53	2.51222e-199
Aging	Slow I	STARD10	1.14352e-197	-0.478901	0.012	0.122	1.87938e-193
Aging	Slow I	ARID5B	2.17718e-197	-0.461951	0.543	0.746	3.57819e-193
Aging	Slow I	YBX3	3.74174e-197	-0.360952	0.446	0.697	6.14955e-193
Aging	Slow I	ZBTB16	3.02075e-194	-0.267968	0.871	0.974	4.9646e-190
Aging	Slow I	ABHD18	1.8489e-191	-0.472867	0.373	0.602	3.03866e-187
Aging	Slow I	ARL15	1.33189e-190	-0.49848	0.168	0.372	2.18896e-186
Aging	Slow I	GOLT1A	2.93294e-186	-0.980621	0.125	0.286	4.82029e-182
Aging	Slow I	SLC22A3	4.59612e-186	-0.545145	0.17	0.367	7.55373e-182
Aging	Slow I	PCSK5	3.26541e-183	-0.699661	0.188	0.378	5.36671e-179
Aging	Slow I	CEP85L	9.29567e-183	-0.343526	0.701	0.876	1.52774e-178
Aging	Slow I	CEP128	2.53497e-178	-0.42877	0.273	0.489	4.16622e-174
Aging	Slow I	RHOBTB1	1.58602e-176	-0.497851	0.235	0.442	2.60663e-172
Aging	Slow I	PIK3R1	2.49387e-176	-0.533861	0.056	0.196	4.09867e-172
Aging	Slow I	NUDT5	6.6733e-173	-0.533377	0.061	0.202	1.09676e-168
Aging	Slow I	LPL	1.83181e-172	-0.562723	0.154	0.339	3.01058e-168
Aging	Slow I	SH3BP5	5.80706e-170	-0.481314	0.116	0.287	9.5439e-166
Aging	Slow I	SLC39A11	4.12996e-169	-0.591695	0.243	0.436	6.7876e-165
Aging	Slow I	TBX15	1.12547e-168	-0.329873	0.517	0.757	1.84971e-164
Aging	Slow I	DTNA	7.19832e-166	-0.354538	0.464	0.693	1.18304e-161
Aging	Slow I	GPR157	3.02635e-165	-0.542555	0.165	0.35	4.97381e-161
Aging	Slow I	SIK2	1.42974e-160	-0.444658	0.317	0.532	2.34978e-156
Aging	Slow I	DCBLD2	2.72869e-160	-0.540112	0.206	0.399	4.4846e-156
Aging	Slow I	DISC1	2.07159e-159	-0.52213	0.153	0.331	3.40466e-155
Aging	Slow I	SLC38A2	8.00513e-159	-0.346509	0.345	0.576	1.31564e-154
Aging	Slow I	IVD	6.41842e-158	-0.432577	0.071	0.214	1.05487e-153
Aging	Slow I	GK	4.33957e-157	-0.448992	0.043	0.165	7.13208e-153
Aging	Slow I	PANK1	1.39528e-155	-0.410263	0.267	0.478	2.29315e-151
Aging	Slow I	ABRA	2.70773e-153	-0.345129	0.407	0.629	4.45015e-149
Aging	Slow I	CACNA2D3	6.40936e-150	-0.471948	0.184	0.367	1.05338e-145
Aging	Slow I	POR	4.23152e-148	-0.444188	0.081	0.223	6.9545e-144
Aging	Slow I	CNTN4	6.23813e-147	-0.456645	0.061	0.19	1.02524e-142
Aging	Slow I	CADM2	1.5528e-146	-0.37763	0.393	0.603	2.55202e-142
Aging	Slow I	SH3BGR	2.48121e-139	-0.51284	0.256	0.44	4.07788e-135
Aging	Slow I	ERRFI1	2.74266e-136	-0.540922	0.049	0.162	4.50756e-132
Aging	Slow I	SNX25	3.31656e-136	-0.404974	0.158	0.326	5.45077e-132
Aging	Slow I	PLA2G12A	2.39723e-134	-0.407074	0.042	0.151	3.93985e-130
Aging	Slow I	CNNM1	1.92299e-133	-0.449016	0.028	0.124	3.16044e-129
Aging	Slow I	DCAF6	5.25346e-133	-0.290384	0.628	0.808	8.63406e-129
Aging	Slow I	ITPR2	3.80419e-130	-0.360749	0.461	0.66	6.25219e-126
Aging	Slow I	NCOA1	9.25333e-129	-0.324171	0.483	0.684	1.52079e-124
Aging	Slow I	CCDC60	4.75189e-127	-0.372967	0.218	0.399	7.80974e-123
Aging	Slow I	NNT	4.96221e-127	-0.403062	0.315	0.504	8.1554e-123
Aging	Slow I	ENSMFAG00000041500	1.46119e-126	-0.38253	0.174	0.341	2.40146e-122
Aging	Slow I	ENSMFAG00000033742	1.91222e-126	-0.432655	0.029	0.122	3.14273e-122
Aging	Slow I	ZMYM4	2.5153e-126	-0.373367	0.259	0.448	4.13389e-122
Aging	Slow I	CD36	3.28825e-126	-0.464988	0.218	0.386	5.40423e-122
Aging	Slow I	PFKFB3	3.3221e-126	-0.427541	0.181	0.346	5.45987e-122
Aging	Slow I	RABGAP1L	1.82434e-125	-0.322683	0.399	0.607	2.9983e-121
Aging	Slow I	DOCK4	1.13195e-123	-0.382148	0.135	0.288	1.86036e-119
Aging	Slow I	GPATCH8	1.33997e-123	-0.269364	0.614	0.811	2.20224e-119
Aging	Slow I	NCKAP5	1.09228e-122	-0.410287	0.108	0.247	1.79516e-118
Aging	Slow I	LIN52	5.65449e-121	-0.329553	0.253	0.443	9.29315e-117
Aging	Slow I	RBM24	1.3195e-120	-0.307003	0.677	0.836	2.1686e-116
Aging	Slow I	RIMBP2	1.38801e-120	-0.413309	0.062	0.176	2.28119e-116
Aging	Slow I	MTUS1	2.14836e-119	-0.385762	0.396	0.58	3.53082e-115
Aging	Slow I	GPD1L	1.323e-118	-0.399968	0.135	0.282	2.17435e-114
Aging	Slow I	NRDC	3.21553e-118	-0.308476	0.361	0.563	5.28472e-114
Aging	Slow I	ENSMFAG00000003206	2.71648e-117	-0.319657	0.195	0.364	4.46454e-113
Aging	Slow I	OXCT1	1.90494e-116	-0.363595	0.079	0.201	3.13077e-112
Aging	Slow I	MPP3	5.29741e-114	-0.408416	0.046	0.144	8.7063e-110
Aging	Slow I	OSBPL11	2.98723e-112	-0.388643	0.122	0.261	4.90952e-108
Aging	Slow I	DUSP27	1.77106e-110	-0.282848	0.566	0.762	2.91074e-106
Aging	Slow I	SHANK2	2.03735e-110	-0.388726	0.18	0.334	3.34839e-106
Aging	Slow I	TMTC1	4.26573e-109	-0.404041	0.074	0.187	7.01073e-105
Aging	Slow I	INTS6	1.49391e-108	-0.369651	0.142	0.284	2.45523e-104
Aging	Slow I	KDM5B	2.21674e-108	-0.376382	0.089	0.209	3.64321e-104
Aging	Slow I	OGFRL1	3.69357e-108	-0.367189	0.065	0.173	6.07037e-104
Aging	Slow I	FHL3	4.72168e-108	-0.320778	0.187	0.347	7.76008e-104
Aging	Slow I	USP22	4.48108e-107	-0.347868	0.087	0.205	7.36465e-103
Aging	Slow I	PTPN3	8.30051e-105	-0.400732	0.216	0.376	1.36419e-100
Aging	Slow I	SMG1	4.75703e-104	-0.29075	0.553	0.738	7.81817e-100
Aging	Slow I	FRY	1.10286e-103	-0.326177	0.293	0.473	1.81255e-99
Aging	Slow I	BTG2	3.35526e-103	-0.34108	0.124	0.258	5.51438e-99
Aging	Slow I	IGF2R	9.50345e-102	-0.363629	0.076	0.187	1.56189e-97
Aging	Slow I	BDNF	1.10457e-101	-0.317769	0.267	0.434	1.81537e-97
Aging	Slow I	ENSMFAG00000021544	6.1738e-100	-0.321241	0.073	0.182	1.01466e-95
Aging	Slow I	DUXA	9.43557e-99	-0.333532	0.047	0.139	1.55074e-94
Aging	Slow I	PTPN4	1.94184e-98	-0.334227	0.189	0.342	3.19142e-94
Aging	Slow I	SORBS1	2.04787e-98	-0.254229	0.637	0.786	3.36567e-94
Aging	Slow I	SULF1	4.41125e-97	-0.357351	0.079	0.188	7.24989e-93
Aging	Slow I	ZCCHC17	4.08012e-96	-0.323072	0.14	0.273	6.70567e-92
Aging	Slow I	PER1	8.62175e-96	-0.275215	0.074	0.181	1.41698e-91
Aging	Slow I	ENSMFAG00000045551	1.21929e-94	-0.364387	0.116	0.238	2.00391e-90
Aging	Slow I	SPIDR	2.36898e-94	-0.308295	0.092	0.205	3.89342e-90
Aging	Slow I	PCCA	6.00214e-94	-0.298846	0.254	0.422	9.86451e-90
Aging	Slow I	CHKA	6.385e-94	-0.331328	0.145	0.279	1.04938e-89
Aging	Slow I	PPARA	2.90287e-93	-0.339139	0.085	0.194	4.77087e-89
Aging	Slow I	PSMA1	4.92708e-93	-0.327347	0.079	0.185	8.09766e-89
Aging	Slow I	EPB41L5	9.63001e-93	-0.317388	0.194	0.344	1.58269e-88
Aging	Slow I	SLC35F3	4.68129e-92	-0.387219	0.034	0.112	7.69369e-88
Aging	Slow I	ENSMFAG00000037621	4.40212e-91	-0.351576	0.141	0.268	7.23489e-87
Aging	Slow I	SLC47A1	4.95986e-91	-0.312262	0.135	0.265	8.15152e-87
Aging	Slow I	TMEM131	5.92749e-91	-0.267364	0.546	0.719	9.74183e-87
Aging	Slow I	RNF34	1.77412e-90	-0.3157	0.244	0.402	2.91577e-86
Aging	Slow I	COPS7B	7.94134e-90	-0.304797	0.05	0.139	1.30516e-85
Aging	Slow I	FAAH2	4.54847e-89	-0.364973	0.167	0.3	7.47541e-85
Aging	Slow I	C20orf196	1.20283e-86	-0.286286	0.227	0.38	1.97685e-82
Aging	Slow I	PIGA	1.63847e-86	-0.277367	0.044	0.127	2.69282e-82
Aging	Slow I	SIPA1L2	1.87556e-84	-0.338082	0.07	0.165	3.08248e-80
Aging	Slow I	TGFBR3	3.76371e-84	-0.292325	0.049	0.134	6.18566e-80
Aging	Slow I	ERN1	4.54197e-84	-0.313194	0.034	0.108	7.46472e-80
Aging	Slow I	ELL	2.79466e-82	-0.310384	0.128	0.246	4.59303e-78
Aging	Slow I	SUSD6	1.55715e-81	-0.314153	0.084	0.185	2.55918e-77
Aging	Slow I	EHHADH	1.42212e-80	-0.291096	0.045	0.125	2.33725e-76
Aging	Slow I	MLXIP	4.26173e-79	-0.328882	0.194	0.326	7.00415e-75
Aging	Slow I	PITPNC1	7.10019e-79	-0.325817	0.133	0.25	1.16692e-74
Aging	Slow I	MPP6	1.03756e-78	-0.317063	0.171	0.299	1.70523e-74
Aging	Slow I	NCEH1	1.83503e-78	-0.379324	0.055	0.138	3.01588e-74
Aging	Slow I	TBC1D8	1.02967e-77	-0.274542	0.267	0.418	1.69227e-73
Aging	Slow I	ACADM	3.37041e-77	-0.303994	0.115	0.225	5.53927e-73
Aging	Slow I	SLC7A6	1.22898e-75	-0.273204	0.217	0.356	2.01983e-71
Aging	Slow I	ETFDH	1.66467e-75	-0.27663	0.133	0.249	2.73589e-71
Aging	Slow I	COL4A3	2.12713e-75	-0.279401	0.305	0.455	3.49594e-71
Aging	Slow I	TLE1	1.29554e-74	-0.32216	0.079	0.172	2.12922e-70
Aging	Slow I	ZNF385D	3.13331e-74	-0.385933	0.069	0.155	5.1496e-70
Aging	Slow I	ALDH6A1	6.21333e-74	-0.256218	0.034	0.104	1.02116e-69
Aging	Slow I	NDUFA8	9.52433e-74	-0.328788	0.042	0.114	1.56532e-69
Aging	Slow I	MCF2L	2.57739e-73	-0.268091	0.108	0.213	4.23594e-69
Aging	Slow I	IRS2	2.98569e-73	-0.282019	0.104	0.208	4.90698e-69
Aging	Slow I	ETFA	5.58031e-73	-0.26686	0.11	0.216	9.17124e-69
Aging	Slow I	CASP6	8.06084e-73	-0.260315	0.039	0.11	1.3248e-68
Aging	Slow I	SCP2	1.30615e-72	-0.253039	0.119	0.228	2.14665e-68
Aging	Slow I	TOR1AIP2	1.71629e-71	-0.266169	0.165	0.287	2.82071e-67
Aging	Slow I	ZC3H7A	1.24106e-66	-0.256003	0.073	0.158	2.03969e-62
Aging	Slow I	SLC37A3	2.27691e-66	-0.256686	0.082	0.171	3.7421e-62
Aging	Slow I	SLC19A2	8.98879e-65	-0.294641	0.164	0.276	1.47731e-60
Aging	Slow I	BCKDHB	1.89782e-63	-0.262836	0.09	0.179	3.11907e-59
Aging	Slow I	HSD17B4	7.82736e-63	-0.259878	0.066	0.144	1.28643e-58
Aging	Slow I	JARID2	1.14172e-62	-0.254793	0.292	0.432	1.87641e-58
Aging	Slow I	NEK10	7.09572e-62	-0.252659	0.098	0.19	1.16618e-57
Aging	Slow I	QRICH2	1.47451e-61	-0.269742	0.043	0.109	2.42335e-57
Aging	Slow I	ERO1B	1.48332e-61	-0.25838	0.096	0.186	2.43784e-57
Aging	Slow I	PM20D2	4.07774e-60	-0.26581	0.073	0.152	6.70176e-56
Aging	Slow I	TMEM54	1.14605e-58	-0.294731	0.064	0.136	1.88353e-54
Aging	Slow I	ZNF567	1.66835e-58	-0.273528	0.09	0.175	2.74194e-54
Aging	Slow I	GSDME	8.38341e-56	-0.265823	0.051	0.117	1.37781e-51
Aging	Slow I	PRUNE2	4.07849e-55	-0.321335	0.098	0.181	6.70299e-51
Aging	Slow I	MYLK3	7.34314e-53	-0.330809	0.054	0.118	1.20685e-48
Aging	Slow I	SLC4A7	4.45809e-40	-0.259627	0.049	0.101	7.32687e-36
Aging	Slow I	TP73	2.45619e-35	-1.25296	0.114	0.178	4.03675e-31
Aging	Slow I	ATP13A4	5.83638e-29	-0.292694	0.13	0.192	9.59209e-25
Aging	Slow I	FSTL4	1.87103e-10	-0.767846	0.142	0.177	3.07503e-06
Aging	PMF	SLC24A3	5.20729e-45	0.274713	0.999	1	8.55817e-41
Aging	PMF	DMD	4.46551e-27	0.262664	0.991	0.997	7.33906e-23
Aging	PMF	RBFOX1	7.17911e-26	0.43603	0.946	0.945	1.17989e-21
Aging	PMF	ENSMFAG00000033704	7.04469e-20	0.583784	0.591	0.53	1.1578e-15
Aging	PMF	BICD1	7.8135e-19	0.504283	0.6	0.514	1.28415e-14
Aging	PMF	PARM1	3.85541e-17	1.02703	0.175	0.069	6.33637e-13
Aging	PMF	MDM2	1.04264e-16	1.16639	0.259	0.147	1.71359e-12
Aging	PMF	TRIM58	2.71145e-16	0.260543	0.889	0.939	4.45627e-12
Aging	PMF	LAMA2	6.77417e-14	0.468723	0.79	0.816	1.11334e-09
Aging	PMF	ADAMTS20	2.95384e-13	0.86925	0.191	0.097	4.85463e-09
Aging	PMF	RUNX1	4.02112e-13	0.593233	0.401	0.291	6.60871e-09
Aging	PMF	ARPP21	1.19888e-11	0.441743	0.633	0.618	1.97035e-07
Aging	PMF	SORBS2	2.58349e-11	0.359128	0.498	0.388	4.24596e-07
Aging	PMF	CTSD	4.62322e-11	0.666218	0.102	0.036	7.59826e-07
Aging	PMF	FHOD3	5.77211e-11	0.447495	0.556	0.527	9.48646e-07
Aging	PMF	FMN1	9.9736e-10	0.653239	0.206	0.125	1.63916e-05
Aging	PMF	PTPRM	2.56115e-09	0.286916	0.769	0.847	4.20926e-05
Aging	PMF	ENSMFAG00000032884	3.75891e-09	0.808729	0.181	0.109	6.17777e-05
Aging	PMF	RUNX2	5.85471e-09	0.940634	0.11	0.05	9.62222e-05
Aging	PMF	NCAM1	8.44115e-09	0.474662	0.509	0.474	0.00013873
Aging	PMF	PRKCE	1.69342e-08	0.479517	0.441	0.403	0.000278314
Aging	PMF	DCLK1	1.95523e-08	0.991506	0.132	0.069	0.000321342
Aging	PMF	EFNA5	2.22907e-08	0.436247	0.321	0.235	0.000366347
Aging	PMF	SH3PXD2A	1.79728e-07	0.711433	0.129	0.072	0.00295384
Aging	PMF	ANTXR1	2.94952e-07	0.959472	0.234	0.175	0.00484753
Aging	PMF	INPP4B	3.0739e-07	0.716176	0.407	0.377	0.00505196
Aging	PMF	PRR16	3.15545e-07	0.712188	0.295	0.242	0.00518598
Aging	PMF	TBC1D1	3.29793e-07	0.474799	0.352	0.298	0.00542015
Aging	PMF	FREM2	4.36114e-07	0.518777	0.249	0.185	0.00716753
Aging	PMF	ARHGAP24	8.54042e-07	0.769071	0.302	0.251	0.0140362
Aging	PMF	TPRG1	8.96962e-07	0.668551	0.119	0.068	0.0147416
Aging	PMF	PEX5L	9.11797e-07	0.372835	0.133	0.216	0.0149854
Aging	PMF	UTRN	1.16736e-06	0.384571	0.462	0.426	0.0191855
Aging	PMF	CORO6	2.32891e-06	0.497653	0.386	0.353	0.0382756
Aging	PMF	SLC44A1	7.48828e-100	-1.2205	0.124	0.454	1.2307e-95
Aging	PMF	PDLIM3	4.02011e-88	-0.586155	0.864	0.991	6.60706e-84
Aging	PMF	PDK4	4.80372e-83	-1.07804	0.248	0.598	7.89492e-79
Aging	PMF	FAM13A	1.14498e-72	-0.770287	0.474	0.789	1.88177e-68
Aging	PMF	FKBP5	1.4122e-69	-0.769106	0.639	0.894	2.32095e-65
Aging	PMF	WDR20	1.68693e-67	-0.858313	0.144	0.43	2.77247e-63
Aging	PMF	ACTN2	2.53028e-67	-0.574068	0.648	0.92	4.15852e-63
Aging	PMF	GLUL	3.30093e-64	-0.682613	0.13	0.41	5.42507e-60
Aging	PMF	SLC22A23	2.59922e-63	-0.600474	0.298	0.635	4.27182e-59
Aging	PMF	SLC38A2	1.22394e-62	-0.600314	0.13	0.406	2.01155e-58
Aging	PMF	SESN1	1.26187e-62	-0.534126	0.541	0.85	2.07388e-58
Aging	PMF	CADM2	1.99083e-58	-0.691811	0.229	0.527	3.27193e-54
Aging	PMF	PHTF2	9.96856e-58	-0.577712	0.535	0.838	1.63833e-53
Aging	PMF	ENSMFAG00000043149	1.4873e-57	-0.723313	0.312	0.597	2.44438e-53
Aging	PMF	FHL1	9.65942e-55	-0.524039	0.502	0.817	1.58753e-50
Aging	PMF	MLIP	3.60979e-52	-0.518684	0.537	0.834	5.93268e-48
Aging	PMF	PALLD	9.45953e-52	-0.605005	0.615	0.891	1.55467e-47
Aging	PMF	ENSMFAG00000033208	3.47734e-48	-0.459888	0.476	0.783	5.71502e-44
Aging	PMF	TBX15	6.4249e-48	-0.454025	0.379	0.692	1.05593e-43
Aging	PMF	AASS	4.70687e-47	-0.672377	0.019	0.153	7.73574e-43
Aging	PMF	SLC22A3	5.57513e-46	-0.762603	0.087	0.28	9.16273e-42
Aging	PMF	RNF150	4.00616e-45	-0.482789	0.165	0.409	6.58412e-41
Aging	PMF	TMEM38B	4.30611e-45	-0.607701	0.191	0.439	7.07709e-41
Aging	PMF	MYL12A	1.26573e-43	-0.589198	0.19	0.432	2.08023e-39
Aging	PMF	PDZRN3	2.84895e-43	-0.508415	0.464	0.738	4.68224e-39
Aging	PMF	MTUS1	1.88604e-41	-0.548177	0.257	0.515	3.09971e-37
Aging	PMF	SH3BGR	1.08647e-40	-0.529791	0.183	0.418	1.78562e-36
Aging	PMF	MYPN	2.65748e-40	-0.354864	0.785	0.969	4.36756e-36
Aging	PMF	NRAP	3.94625e-40	-0.379512	0.696	0.919	6.48566e-36
Aging	PMF	USP13	7.23918e-40	-0.413227	0.625	0.854	1.18976e-35
Aging	PMF	NEB	8.93783e-40	-0.318192	0.936	0.999	1.46893e-35
Aging	PMF	GPCPD1	1.50975e-39	-0.588864	0.224	0.467	2.48127e-35
Aging	PMF	PPM1B	2.09579e-38	-0.482293	0.341	0.612	3.44443e-34
Aging	PMF	SH3BP5	2.31786e-38	-0.520922	0.107	0.298	3.80941e-34
Aging	PMF	OOEP	4.46424e-38	-0.479609	0.154	0.372	7.33698e-34
Aging	PMF	NNT	4.94961e-38	-0.504364	0.122	0.321	8.13469e-34
Aging	PMF	ALPK3	5.68263e-38	-0.394202	0.451	0.735	9.33941e-34
Aging	PMF	MYOM1	1.13337e-37	-0.451428	0.499	0.758	1.86269e-33
Aging	PMF	ROCK2	1.41845e-37	-0.39552	0.487	0.759	2.33122e-33
Aging	PMF	DCBLD2	1.98818e-37	-0.476651	0.157	0.376	3.26758e-33
Aging	PMF	PTPN13	3.59602e-37	-0.460097	0.181	0.407	5.91006e-33
Aging	PMF	UBE2D1	1.25806e-36	-0.467536	0.256	0.506	2.06762e-32
Aging	PMF	CCDC60	1.55256e-36	-0.504352	0.124	0.319	2.55163e-32
Aging	PMF	DUSP27	2.46065e-36	-0.410966	0.396	0.68	4.04408e-32
Aging	PMF	LVRN	5.52128e-36	-0.430808	0.093	0.271	9.07423e-32
Aging	PMF	ROBO2	6.74249e-36	-0.907125	0.136	0.332	1.10813e-31
Aging	PMF	ADARB2	7.19196e-36	-1.04608	0.052	0.195	1.182e-31
Aging	PMF	CAST	9.82423e-36	-0.495267	0.276	0.52	1.61461e-31
Aging	PMF	FAM214A	1.57913e-35	-0.467345	0.314	0.573	2.59529e-31
Aging	PMF	KIF1B	2.44501e-35	-0.378492	0.614	0.849	4.01837e-31
Aging	PMF	ZNF385D	4.43556e-35	-0.598689	0.076	0.237	7.28985e-31
Aging	PMF	PDLIM5	1.74581e-34	-0.350482	0.704	0.919	2.86924e-30
Aging	PMF	NME9	3.37079e-34	-0.413911	0.16	0.373	5.5399e-30
Aging	PMF	SIK2	1.20693e-33	-0.533802	0.219	0.44	1.98358e-29
Aging	PMF	EGLN1	1.71113e-33	-0.486902	0.161	0.36	2.81224e-29
Aging	PMF	PHKA1	2.6146e-33	-0.455048	0.373	0.638	4.2971e-29
Aging	PMF	C1orf21	4.01239e-33	-0.397775	0.376	0.633	6.59437e-29
Aging	PMF	SLC7A8	8.75308e-33	-0.615628	0.052	0.187	1.43857e-28
Aging	PMF	CPED1	1.9075e-32	-0.359989	0.575	0.815	3.13497e-28
Aging	PMF	FNIP2	4.51784e-32	-0.604295	0.278	0.49	7.42507e-28
Aging	PMF	ARID5B	3.22466e-31	-0.375368	0.46	0.721	5.29973e-27
Aging	PMF	STAU2	3.41206e-31	-0.335019	0.472	0.731	5.60771e-27
Aging	PMF	LMCD1	5.02031e-31	-0.70253	0.138	0.314	8.25088e-27
Aging	PMF	PDE4D	1.13341e-30	-0.31403	0.594	0.855	1.86276e-26
Aging	PMF	KDM5B	4.8079e-30	-0.43225	0.07	0.212	7.90179e-26
Aging	PMF	ITPR2	5.5025e-30	-0.353837	0.19	0.401	9.04336e-26
Aging	PMF	UST	6.46798e-30	-0.445718	0.102	0.264	1.06301e-25
Aging	PMF	NOL4L	9.56255e-30	-0.383892	0.078	0.228	1.5716e-25
Aging	PMF	STRN	9.642e-30	-0.420543	0.179	0.381	1.58466e-25
Aging	PMF	ACER2	1.09234e-29	-0.419506	0.148	0.332	1.79526e-25
Aging	PMF	PANK1	2.41129e-29	-0.352967	0.165	0.359	3.96295e-25
Aging	PMF	AKAP12	3.4884e-29	-0.373839	0.04	0.157	5.73319e-25
Aging	PMF	CEP85L	4.49476e-29	-0.316299	0.432	0.696	7.38714e-25
Aging	PMF	ENSMFAG00000008386	4.97741e-29	-0.419798	0.071	0.213	8.18037e-25
Aging	PMF	SYT11	5.03828e-29	-0.318891	0.018	0.11	8.28041e-25
Aging	PMF	JPH1	1.27698e-28	-0.345015	0.366	0.623	2.09871e-24
Aging	PMF	GALNTL6	1.65055e-28	-0.446846	0.034	0.141	2.71269e-24
Aging	PMF	TRIM63	2.46094e-28	-0.434281	0.378	0.619	4.04455e-24
Aging	PMF	OBSCN	5.32477e-28	-0.31066	0.675	0.887	8.75126e-24
Aging	PMF	DCAF6	7.92458e-28	-0.292447	0.516	0.783	1.3024e-23
Aging	PMF	DTNA	9.50709e-28	-0.356436	0.439	0.675	1.56249e-23
Aging	PMF	ENSMFAG00000041149	7.50062e-27	-0.380224	0.216	0.42	1.23273e-22
Aging	PMF	CMYA5	8.2437e-27	-0.315242	0.697	0.89	1.35485e-22
Aging	PMF	RBM24	8.95569e-27	-0.367931	0.435	0.656	1.47187e-22
Aging	PMF	ENSMFAG00000033880	1.42365e-26	-0.624747	0.03	0.129	2.33978e-22
Aging	PMF	MPP3	1.80139e-26	-0.440934	0.058	0.182	2.96058e-22
Aging	PMF	MYOT	2.17107e-26	-0.325229	0.637	0.855	3.56815e-22
Aging	PMF	MYOM3	2.71763e-26	-0.499212	0.223	0.414	4.46643e-22
Aging	PMF	RNF144B	3.47512e-26	-0.3509	0.335	0.563	5.71136e-22
Aging	PMF	SMTNL1	3.62924e-26	-0.351481	0.181	0.371	5.96466e-22
Aging	PMF	SMG1	4.48183e-26	-0.360128	0.302	0.523	7.3659e-22
Aging	PMF	TPD52L1	4.69428e-26	-0.37807	0.263	0.479	7.71506e-22
Aging	PMF	ENAH	6.7015e-26	-0.297119	0.42	0.658	1.10139e-21
Aging	PMF	ZBTB16	1.47704e-25	-0.277278	0.76	0.937	2.42752e-21
Aging	PMF	ETFDH	1.71409e-25	-0.363373	0.091	0.235	2.8171e-21
Aging	PMF	BCL6	2.01974e-25	-0.332058	0.142	0.313	3.31945e-21
Aging	PMF	DIXDC1	2.19694e-25	-0.31236	0.168	0.353	3.61068e-21
Aging	PMF	ENSMFAG00000040091	2.30491e-25	-0.28782	0.326	0.56	3.78812e-21
Aging	PMF	ARL15	3.58421e-25	-0.327495	0.148	0.319	5.89066e-21
Aging	PMF	ZMYM4	3.61046e-25	-0.368065	0.227	0.421	5.93379e-21
Aging	PMF	PDE6D	4.72045e-25	-0.560253	0.079	0.208	7.75806e-21
Aging	PMF	PPP2R2B	5.1254e-25	-0.322668	0.082	0.22	8.42359e-21
Aging	PMF	MAPRE2	1.20673e-24	-0.346271	0.365	0.59	1.98326e-20
Aging	PMF	ABHD18	1.99784e-24	-0.410098	0.156	0.324	3.28344e-20
Aging	PMF	NUDT3	2.52227e-24	-0.360511	0.26	0.467	4.14536e-20
Aging	PMF	ABRA	3.33826e-24	-0.341087	0.207	0.401	5.48643e-20
Aging	PMF	NDUFV3	3.46382e-24	-0.409388	0.064	0.184	5.69278e-20
Aging	PMF	RORA	3.72608e-24	-0.450862	0.423	0.654	6.12381e-20
Aging	PMF	OSBPL9	3.81848e-24	-0.338021	0.421	0.659	6.27568e-20
Aging	PMF	GPR157	5.08819e-24	-0.450358	0.111	0.258	8.36245e-20
Aging	PMF	TSC22D1	5.34078e-24	-0.316386	0.365	0.596	8.77757e-20
Aging	PMF	MPP7	9.28434e-24	-0.336012	0.106	0.253	1.52588e-19
Aging	PMF	RABGAP1L	1.08166e-23	-0.274739	0.413	0.655	1.77771e-19
Aging	PMF	SLAIN2	1.14435e-23	-0.354713	0.193	0.376	1.88074e-19
Aging	PMF	GNG7	1.39413e-23	-0.329617	0.045	0.151	2.29125e-19
Aging	PMF	ENSMFAG00000039291	2.26192e-23	-0.476401	0.117	0.26	3.71747e-19
Aging	PMF	SLC25A42	2.46877e-23	-0.276408	0.214	0.405	4.05743e-19
Aging	PMF	EGFR	5.25511e-23	-0.35614	0.301	0.504	8.63678e-19
Aging	PMF	ITIH4	5.49458e-23	-0.495881	0.106	0.246	9.03034e-19
Aging	PMF	PACRG	6.5164e-23	-0.361778	0.092	0.225	1.07097e-18
Aging	PMF	CNOT2	7.31334e-23	-0.326183	0.148	0.308	1.20195e-18
Aging	PMF	TFDP2	3.08288e-22	-0.287295	0.235	0.429	5.06671e-18
Aging	PMF	HOMER1	4.47627e-22	-0.408626	0.123	0.268	7.35675e-18
Aging	PMF	FRY	5.95777e-22	-0.355217	0.158	0.32	9.79159e-18
Aging	PMF	SRPK2	6.78699e-22	-0.339507	0.263	0.458	1.11544e-17
Aging	PMF	PTGIS	7.01908e-22	-0.286295	0.029	0.115	1.15359e-17
Aging	PMF	DNAJB4	1.25817e-21	-0.38144	0.087	0.212	2.0678e-17
Aging	PMF	KPNA4	2.21594e-21	-0.329297	0.158	0.319	3.6419e-17
Aging	PMF	MPP6	2.77996e-21	-0.468404	0.186	0.345	4.56886e-17
Aging	PMF	PKD2L2	3.71769e-21	-0.296123	0.37	0.581	6.11002e-17
Aging	PMF	STRN3	3.99041e-21	-0.260835	0.365	0.595	6.55824e-17
Aging	PMF	ENSMFAG00000041970	4.031e-21	-0.306246	0.027	0.109	6.62494e-17
Aging	PMF	XIRP2	4.233e-21	-0.286915	0.709	0.91	6.95693e-17
Aging	PMF	TMCC1	7.25712e-21	-0.273323	0.604	0.812	1.19271e-16
Aging	PMF	PPP1R14A	7.44121e-21	-0.307855	0.08	0.201	1.22296e-16
Aging	PMF	VPS13A	9.94498e-21	-0.321945	0.212	0.383	1.63446e-16
Aging	PMF	MYOM2	1.58737e-20	-0.339254	0.261	0.446	2.60884e-16
Aging	PMF	ANKRD2	1.63557e-20	-0.483057	0.089	0.209	2.68806e-16
Aging	PMF	ALDH1L1	1.77271e-20	-0.264908	0.045	0.142	2.91345e-16
Aging	PMF	ARPP19	1.86277e-20	-0.336499	0.145	0.295	3.06146e-16
Aging	PMF	DDIT4	2.06198e-20	-0.398277	0.026	0.105	3.38886e-16
Aging	PMF	OSBP2	2.42472e-20	-0.266635	0.093	0.221	3.98503e-16
Aging	PMF	SYNJ2	3.07098e-20	-0.374413	0.043	0.137	5.04716e-16
Aging	PMF	ANKRD28	3.76685e-20	-0.255233	0.115	0.252	6.19082e-16
Aging	PMF	GSDME	4.26855e-20	-0.295769	0.052	0.153	7.01537e-16
Aging	PMF	BTG2	4.56568e-20	-0.312131	0.041	0.132	7.50369e-16
Aging	PMF	KTN1	6.38007e-20	-0.252343	0.538	0.79	1.04856e-15
Aging	PMF	ABHD15	6.59605e-20	-0.28692	0.051	0.149	1.08406e-15
Aging	PMF	SLC1A3	7.8177e-20	-0.262143	0.234	0.414	1.28484e-15
Aging	PMF	MYL2	7.88343e-20	-0.357685	0.035	0.121	1.29564e-15
Aging	PMF	SVIL	9.61468e-20	-0.273802	0.613	0.825	1.58017e-15
Aging	PMF	ADAMTS19	1.02956e-19	-0.279189	0.249	0.432	1.69207e-15
Aging	PMF	FHL3	1.13451e-19	-0.295604	0.122	0.263	1.86457e-15
Aging	PMF	RC3H1	1.23527e-19	-0.301318	0.3	0.497	2.03017e-15
Aging	PMF	PSME4	1.48543e-19	-0.314047	0.528	0.737	2.44131e-15
Aging	PMF	TANC2	2.75526e-19	-0.368267	0.125	0.26	4.52827e-15
Aging	PMF	NEGR1	4.29653e-19	-0.354655	0.072	0.18	7.06134e-15
Aging	PMF	TMEM131	4.49933e-19	-0.252677	0.421	0.631	7.39466e-15
Aging	PMF	LPIN1	8.09305e-19	-0.254167	0.444	0.671	1.33009e-14
Aging	PMF	RASAL2	1.79363e-18	-0.334056	0.265	0.437	2.94784e-14
Aging	PMF	ATP2A2	2.45653e-18	-0.474579	0.225	0.384	4.03731e-14
Aging	PMF	JARID2	2.9832e-18	-0.277856	0.207	0.37	4.90289e-14
Aging	PMF	EHD2	3.12767e-18	-0.272725	0.032	0.111	5.14033e-14
Aging	PMF	PTPN4	3.48387e-18	-0.280235	0.11	0.239	5.72573e-14
Aging	PMF	PLEKHH2	3.52958e-18	-0.281308	0.117	0.246	5.80086e-14
Aging	PMF	CD302	3.81464e-18	-0.28266	0.096	0.214	6.26936e-14
Aging	PMF	NCAM2	8.47429e-18	-0.274523	0.064	0.164	1.39275e-13
Aging	PMF	AHI1	9.11623e-18	-0.260575	0.125	0.259	1.49825e-13
Aging	PMF	NUDT4	1.13134e-17	-0.335319	0.087	0.197	1.85935e-13
Aging	PMF	SMTNL2	1.19835e-17	-0.271485	0.135	0.27	1.96949e-13
Aging	PMF	PTPN3	1.40869e-17	-0.280329	0.123	0.253	2.31519e-13
Aging	PMF	HSPB1	2.23263e-17	-0.265346	0.197	0.357	3.66932e-13
Aging	PMF	GPC3	2.54653e-17	-0.305532	0.122	0.249	4.18523e-13
Aging	PMF	PFKFB3	2.86814e-17	-0.460632	0.197	0.339	4.71379e-13
Aging	PMF	C11orf84	4.23192e-17	-0.415997	0.078	0.181	6.95516e-13
Aging	PMF	CYLD	5.17949e-17	-0.303506	0.159	0.299	8.51248e-13
Aging	PMF	MYO1B	5.60111e-17	-0.321519	0.056	0.147	9.20543e-13
Aging	PMF	CLCN5	6.83977e-17	-0.276925	0.054	0.145	1.12412e-12
Aging	PMF	KLF6	1.12456e-16	-0.326678	0.118	0.24	1.84822e-12
Aging	PMF	CHKA	1.63384e-16	-0.260885	0.075	0.177	2.68521e-12
Aging	PMF	TPM3	1.93475e-16	-0.503231	0.246	0.397	3.17976e-12
Aging	PMF	TXNDC9	1.97048e-16	-0.278355	0.055	0.145	3.23848e-12
Aging	PMF	ZNF211	2.46743e-16	-0.264167	0.071	0.17	4.05522e-12
Aging	PMF	PHTF1	2.91206e-16	-0.299941	0.109	0.225	4.78597e-12
Aging	PMF	ADGRL3	2.94384e-16	-0.301468	0.068	0.164	4.83819e-12
Aging	PMF	KAT2B	3.69189e-16	-0.294835	0.15	0.281	6.06761e-12
Aging	PMF	UGP2	5.7879e-16	-0.320631	0.139	0.27	9.51241e-12
Aging	PMF	FASTKD1	8.12437e-16	-0.25111	0.097	0.208	1.33524e-11
Aging	PMF	ZNF567	1.02194e-15	-0.362758	0.09	0.193	1.67956e-11
Aging	PMF	B4GALT5	1.04969e-15	-0.254482	0.201	0.346	1.72516e-11
Aging	PMF	SDK1	1.32922e-15	-0.478334	0.137	0.259	2.18457e-11
Aging	PMF	GRAMD1B	3.8195e-15	-0.505604	0.036	0.107	6.27735e-11
Aging	PMF	ASB5	4.25234e-15	-0.367931	0.582	0.756	6.98872e-11
Aging	PMF	PPP2CA	4.92513e-15	-0.26056	0.111	0.223	8.09445e-11
Aging	PMF	ATP1B1	5.11173e-15	-0.318781	0.114	0.229	8.40113e-11
Aging	PMF	PGM5	6.48507e-15	-0.26291	0.098	0.204	1.06582e-10
Aging	PMF	PSD3	6.70119e-15	-0.255404	0.137	0.26	1.10134e-10
Aging	PMF	ENSMFAG00000039540	7.43789e-15	-0.302734	0.036	0.107	1.22242e-10
Aging	PMF	GPSM2	1.12411e-14	-0.277911	0.041	0.114	1.84747e-10
Aging	PMF	CACNA2D3	1.6546e-14	-0.285813	0.116	0.229	2.71934e-10
Aging	PMF	CPA4	5.91241e-14	-0.26241	0.056	0.137	9.71704e-10
Aging	PMF	KLHL40	1.13124e-13	-0.267098	0.054	0.133	1.85919e-09
Aging	PMF	TMEM54	2.49449e-13	-0.275296	0.046	0.117	4.0997e-09
Aging	PMF	ENSMFAG00000038131	2.54294e-13	-0.295232	0.171	0.298	4.17932e-09
Aging	PMF	ENSMFAG00000030943	2.80237e-13	-0.251693	0.373	0.534	4.60569e-09
Aging	PMF	SLC19A2	1.02287e-12	-0.25121	0.052	0.126	1.68108e-08
Aging	PMF	ZCCHC11	2.82953e-12	-0.258931	0.366	0.54	4.65033e-08
Aging	PMF	ABCC5	3.44776e-12	-0.254177	0.169	0.283	5.66639e-08
Aging	PMF	MYO1D	3.30717e-11	-0.330354	0.123	0.22	5.43534e-07
Aging	PMF	MYH2	3.94351e-11	-0.260439	0.208	0.327	6.48116e-07
Aging	PMF	FSTL4	5.17836e-11	-0.320042	0.083	0.163	8.51063e-07
Aging	PMF	NBEAL1	6.13892e-11	-0.289516	0.337	0.494	1.00893e-06
Aging	PMF	GOLT1A	6.73578e-11	-0.351991	0.058	0.127	1.10703e-06
Aging	PMF	MYH7	8.04647e-10	-0.367761	0.107	0.19	1.32244e-05
Aging	PMF	ENSMFAG00000030038	1.10342e-08	-0.295855	0.094	0.165	0.000181348
Aging	PMF	MYL1	3.47857e-08	-0.268722	0.369	0.478	0.000571703
Aging	PMF	TP73	7.61376e-08	-0.281756	0.098	0.168	0.00125132
Aging	PMF	ADGRD1	9.74086e-07	-0.266321	0.068	0.121	0.0160091
Aging	tSC	TRDN	7.7054e-08	0.945342	0.59	0.327	0.00126638
Aging	tSC	KCNQ5	2.51818e-07	0.881541	0.564	0.372	0.00413863
Aging	tSC	RUNX1	3.64446e-07	1.14331	0.195	0.019	0.00598968
Aging	tSC	MYH1	4.41447e-07	0.642325	0.385	0.141	0.00725519
Aging	tSC	OBSCN	5.10562e-07	0.572338	0.621	0.353	0.00839109
Aging	tSC	XIRP2	1.24744e-06	0.59404	0.559	0.321	0.0205017
Aging	tSC	MYH9	1.55948e-06	1.04064	0.251	0.064	0.02563
Aging	tSC	LMCD1	2.79023e-06	1.0868	0.215	0.045	0.0458574
Aging	tSC	ADGRL3	1.324e-06	-0.789113	0.272	0.506	0.02176
Aging	tSC	NRXN1	2.3319e-06	-0.978148	0.436	0.622	0.0383248
Aging	MuSC	RYR3	1.30806e-29	0.649796	0.591	0.458	2.14979e-25
Aging	MuSC	PLCB4	4.76525e-27	0.878322	0.365	0.215	7.8317e-23
Aging	MuSC	MAGI2	1.45886e-19	0.648509	0.52	0.411	2.39763e-15
Aging	MuSC	PARM1	2.89746e-19	0.928599	0.102	0.023	4.76197e-15
Aging	MuSC	BMP6	2.08078e-17	0.725146	0.344	0.223	3.41976e-13
Aging	MuSC	IGF1	1.80471e-13	0.638774	0.277	0.175	2.96603e-09
Aging	MuSC	TSHZ2	1.47162e-11	0.798306	0.181	0.102	2.41861e-07
Aging	MuSC	ST3GAL5	2.05654e-10	0.528454	0.344	0.264	3.37993e-06
Aging	MuSC	MCC	2.10681e-10	0.664051	0.238	0.157	3.46254e-06
Aging	MuSC	TRIM58	5.82666e-10	0.27332	0.669	0.677	9.57611e-06
Aging	MuSC	RUNX1	1.55996e-09	0.942946	0.122	0.061	2.5638e-05
Aging	MuSC	SEMA3C	3.65238e-09	0.639411	0.22	0.148	6.00268e-05
Aging	MuSC	DYNC1I1	3.73689e-09	0.624118	0.173	0.103	6.14157e-05
Aging	MuSC	IGFBP5	6.23282e-09	0.704947	0.177	0.109	0.000102436
Aging	MuSC	ANKS1B	2.16605e-08	0.548553	0.289	0.22	0.00035599
Aging	MuSC	VAV3	2.28832e-08	0.538379	0.294	0.225	0.000376085
Aging	MuSC	ZFPM2	2.71779e-08	0.336458	0.485	0.437	0.000446669
Aging	MuSC	ITGBL1	5.41884e-08	0.570279	0.266	0.202	0.000890586
Aging	MuSC	DGKG	1.95456e-07	0.512614	0.232	0.167	0.00321232
Aging	MuSC	MALRD1	1.06321e-06	0.367498	0.393	0.34	0.0174738
Aging	MuSC	NTN4	1.39893e-06	0.565465	0.192	0.135	0.0229914
Aging	MuSC	TCF4	2.07605e-06	0.355674	0.476	0.453	0.0341199
Aging	MuSC	ESRRG	2.17634e-06	0.562915	0.183	0.128	0.0357681
Aging	MuSC	KCNIP4	2.04591e-85	-1.40715	0.196	0.535	3.36245e-81
Aging	MuSC	PITPNC1	2.10904e-49	-1.13664	0.097	0.322	3.46621e-45
Aging	MuSC	ENSMFAG00000033880	2.52302e-45	-0.954989	0.111	0.334	4.14658e-41
Aging	MuSC	MYBPC1	1.91799e-42	-0.579	0.158	0.401	3.15222e-38
Aging	MuSC	GPM6B	1.13749e-37	-0.976832	0.045	0.204	1.86947e-33
Aging	MuSC	THSD4	7.41636e-35	-0.719051	0.127	0.325	1.21888e-30
Aging	MuSC	ABLIM3	6.65605e-33	-0.821241	0.061	0.218	1.09392e-28
Aging	MuSC	CADM2	4.39641e-31	-0.365367	0.77	0.902	7.2255e-27
Aging	MuSC	FOXO3	2.87275e-29	-0.430437	0.467	0.7	4.72136e-25
Aging	MuSC	ZBTB16	5.35951e-29	-0.431209	0.459	0.706	8.80836e-25
Aging	MuSC	ERBB4	2.57599e-28	-0.424668	0.348	0.58	4.23363e-24
Aging	MuSC	PAGE5	2.06067e-27	-0.746035	0.016	0.118	3.3867e-23
Aging	MuSC	FKBP5	2.75119e-24	-0.464554	0.402	0.611	4.52159e-20
Aging	MuSC	PDLIM3	2.30864e-23	-0.344338	0.227	0.422	3.79424e-19
Aging	MuSC	MT1X	1.55631e-22	-0.737009	0.038	0.145	2.55779e-18
Aging	MuSC	SLC47A1	6.42184e-22	-0.663822	0.047	0.155	1.05543e-17
Aging	MuSC	COL25A1	1.80919e-21	-0.837519	0.02	0.105	2.97341e-17
Aging	MuSC	LHFPL6	1.83219e-20	-0.590505	0.142	0.289	3.0112e-16
Aging	MuSC	FAM78B	2.34194e-20	-0.642824	0.05	0.155	3.84898e-16
Aging	MuSC	PDE4D	9.51323e-19	-0.377356	0.298	0.485	1.5635e-14
Aging	MuSC	ATP2B1	1.95907e-18	-0.560579	0.087	0.204	3.21973e-14
Aging	MuSC	ZSWIM6	2.0406e-18	-0.437517	0.154	0.298	3.35372e-14
Aging	MuSC	ITGA8	4.97725e-18	-0.539516	0.073	0.184	8.18011e-14
Aging	MuSC	SPRED2	2.10137e-16	-0.372656	0.164	0.307	3.45361e-12
Aging	MuSC	MAP3K5	5.08105e-16	-0.580894	0.068	0.167	8.35071e-12
Aging	MuSC	MYO10	6.48446e-15	-0.558996	0.035	0.11	1.06572e-10
Aging	MuSC	ADAMTS6	1.0587e-14	-0.671784	0.043	0.122	1.73997e-10
Aging	MuSC	RALGPS2	1.42983e-14	-0.506991	0.068	0.16	2.34992e-10
Aging	MuSC	OLFML2B	1.62281e-14	-0.390878	0.075	0.173	2.66709e-10
Aging	MuSC	TNIK	2.4702e-14	-0.503433	0.153	0.27	4.05977e-10
Aging	MuSC	ABLIM1	3.37069e-14	-0.387457	0.395	0.544	5.53973e-10
Aging	MuSC	NCOA1	4.84965e-14	-0.287998	0.342	0.516	7.9704e-10
Aging	MuSC	ASTN2	4.96421e-14	-0.63636	0.084	0.18	8.15867e-10
Aging	MuSC	DLGAP2	5.87506e-14	-0.700529	0.052	0.132	9.65566e-10
Aging	MuSC	RFTN1	6.30513e-14	-0.47382	0.05	0.131	1.03625e-09
Aging	MuSC	ROBO2	7.15101e-14	-0.772762	0.073	0.161	1.17527e-09
Aging	MuSC	PDE10A	8.36991e-14	-0.330618	0.206	0.347	1.3756e-09
Aging	MuSC	CEP85L	2.42866e-13	-0.3703	0.188	0.315	3.9915e-09
Aging	MuSC	CELF2	2.50117e-13	-0.258831	0.613	0.769	4.11068e-09
Aging	MuSC	FNDC3B	8.94678e-13	-0.350338	0.328	0.47	1.4704e-08
Aging	MuSC	CDON	2.01607e-12	-0.450933	0.081	0.17	3.31341e-08
Aging	MuSC	INTS6	3.33752e-12	-0.279929	0.119	0.227	5.48522e-08
Aging	MuSC	SRSF11	6.9276e-12	-0.281276	0.27	0.406	1.13855e-07
Aging	MuSC	FGFR1	7.08178e-12	-0.420864	0.055	0.13	1.16389e-07
Aging	MuSC	TDRP	9.87347e-12	-0.371639	0.052	0.126	1.6227e-07
Aging	MuSC	NNMT	1.15915e-11	-0.53802	0.047	0.117	1.90506e-07
Aging	MuSC	PCSK5	1.32178e-11	-0.408843	0.063	0.141	2.17234e-07
Aging	MuSC	IP6K2	1.34229e-11	-0.439562	0.066	0.145	2.20605e-07
Aging	MuSC	MYO1B	1.52346e-11	-0.300954	0.045	0.116	2.50381e-07
Aging	MuSC	ATP2A2	1.57822e-11	-0.489307	0.065	0.141	2.59381e-07
Aging	MuSC	SESN1	1.64962e-11	-0.391278	0.146	0.247	2.71116e-07
Aging	MuSC	TBC1D16	1.71064e-11	-0.375835	0.099	0.193	2.81144e-07
Aging	MuSC	MCF2L	2.04576e-11	-0.326822	0.067	0.147	3.36221e-07
Aging	MuSC	ECHDC3	3.8377e-11	-0.431592	0.043	0.109	6.30726e-07
Aging	MuSC	NEGR1	4.27304e-11	-0.294712	0.039	0.104	7.02274e-07
Aging	MuSC	FBXO42	4.82074e-11	-0.399795	0.114	0.204	7.92289e-07
Aging	MuSC	RNF150	5.38022e-11	-0.317207	0.394	0.546	8.8424e-07
Aging	MuSC	IL15RA	6.09394e-11	-0.496288	0.067	0.141	1.00154e-06
Aging	MuSC	FHIT	6.45271e-11	-0.365182	0.109	0.199	1.0605e-06
Aging	MuSC	UBE2D3	1.00288e-10	-0.275065	0.162	0.271	1.64824e-06
Aging	MuSC	KAT2B	1.3063e-10	-0.328097	0.085	0.167	2.1469e-06
Aging	MuSC	ADARB2	1.47397e-10	-0.706712	0.044	0.107	2.42248e-06
Aging	MuSC	PTPN13	1.69744e-10	-0.337289	0.099	0.187	2.78974e-06
Aging	MuSC	HIP1	2.23958e-10	-0.38295	0.116	0.206	3.68074e-06
Aging	MuSC	TMTC1	2.73092e-10	-0.395494	0.271	0.39	4.48827e-06
Aging	MuSC	PREX2	4.06107e-10	-0.258228	0.227	0.351	6.67436e-06
Aging	MuSC	FOXN3	4.73321e-10	-0.290342	0.234	0.348	7.77904e-06
Aging	MuSC	ELMO1	4.89164e-10	-0.358639	0.106	0.193	8.03941e-06
Aging	MuSC	TSC22D1	7.4687e-10	-0.327251	0.099	0.18	1.22748e-05
Aging	MuSC	DAG1	8.75318e-10	-0.304166	0.155	0.25	1.43859e-05
Aging	MuSC	AHCTF1	1.05024e-09	-0.268119	0.128	0.223	1.72606e-05
Aging	MuSC	NHSL1	1.81636e-09	-0.348085	0.185	0.285	2.98518e-05
Aging	MuSC	SLC22A3	1.87012e-09	-0.447731	0.077	0.149	3.07354e-05
Aging	MuSC	SLC22A23	2.2352e-09	-0.289849	0.062	0.128	3.67355e-05
Aging	MuSC	DGKD	3.34612e-09	-0.342509	0.046	0.105	5.49934e-05
Aging	MuSC	NET1	3.54668e-09	-0.337097	0.057	0.122	5.82897e-05
Aging	MuSC	SOX6	3.58811e-09	-0.316006	0.128	0.213	5.89707e-05
Aging	MuSC	SRSF7	5.47673e-09	-0.254156	0.213	0.327	9.001e-05
Aging	MuSC	KLHL24	5.83085e-09	-0.286607	0.106	0.184	9.58301e-05
Aging	MuSC	LTBP1	6.50603e-09	-0.277632	0.126	0.214	0.000106927
Aging	MuSC	OPHN1	6.83798e-09	-0.287879	0.135	0.222	0.000112382
Aging	MuSC	MUSK	7.68523e-09	-0.345269	0.25	0.357	0.000126307
Aging	MuSC	AMT	8.1137e-09	-0.320243	0.073	0.142	0.000133349
Aging	MuSC	ENPP1	8.93937e-09	-0.348335	0.086	0.159	0.000146918
Aging	MuSC	ENSMFAG00000032887	9.39466e-09	-0.356057	0.067	0.133	0.000154401
Aging	MuSC	CCDC60	1.05706e-08	-0.327461	0.055	0.115	0.000173728
Aging	MuSC	EML4	1.35867e-08	-0.344749	0.068	0.134	0.000223297
Aging	MuSC	MAPK1	1.40209e-08	-0.251743	0.105	0.182	0.000230434
Aging	MuSC	GNAL	1.45161e-08	-0.361115	0.132	0.215	0.000238572
Aging	MuSC	ALDH3A2	1.47551e-08	-0.283792	0.075	0.144	0.0002425
Aging	MuSC	CAMSAP2	1.53614e-08	-0.326105	0.068	0.133	0.000252464
Aging	MuSC	CTBP2	2.38039e-08	-0.270417	0.142	0.227	0.000391216
Aging	MuSC	CNTRL	2.58313e-08	-0.301809	0.049	0.106	0.000424537
Aging	MuSC	CNOT1	2.8893e-08	-0.282662	0.098	0.17	0.000474857
Aging	MuSC	MAML2	3.71914e-08	-0.307349	0.083	0.151	0.000611241
Aging	MuSC	DNAJC2	4.82676e-08	-0.265751	0.086	0.154	0.000793279
Aging	MuSC	PANK1	6.18489e-08	-0.287385	0.058	0.115	0.00101649
Aging	MuSC	ENSMFAG00000033208	6.20681e-08	-0.271858	0.069	0.13	0.00102009
Aging	MuSC	TSC22D3	6.87791e-08	-0.285454	0.092	0.163	0.00113038
Aging	MuSC	NTM	7.9367e-08	-0.415241	0.05	0.104	0.0013044
Aging	MuSC	FREM1	7.97068e-08	-0.347949	0.061	0.12	0.00130998
Aging	MuSC	ARL15	1.03221e-07	-0.250415	0.172	0.261	0.00169644
Aging	MuSC	SLC1A3	1.07786e-07	-0.279041	0.054	0.109	0.00177146
Aging	MuSC	TULP4	1.08775e-07	-0.260616	0.107	0.18	0.00178771
Aging	MuSC	C14H11orf49	1.45281e-07	-0.258356	0.13	0.209	0.00238769
Aging	MuSC	PPM1B	2.18347e-07	-0.261987	0.079	0.14	0.00358853
Aging	MuSC	HS3ST4	2.52961e-07	-0.460941	0.055	0.108	0.00415741
Aging	MuSC	ETFA	4.66386e-07	-0.297166	0.052	0.102	0.00766505
Aging	MuSC	C16orf52	5.91257e-07	-0.261414	0.066	0.121	0.0097173
Aging	MuSC	NTN1	7.41629e-07	-0.309095	0.053	0.104	0.0121887
Aging	MuSC	UBAP2	1.01445e-06	-0.280756	0.077	0.134	0.0166725
Aging	MuSC	MLXIP	1.07661e-06	-0.27024	0.073	0.128	0.017694
Aging	MuSC	DUSP16	1.1279e-06	-0.263694	0.103	0.168	0.018537
Aging	MuSC	ATXN2	1.40148e-06	-0.274028	0.199	0.28	0.0230334
Aging	MuSC	OPCML	1.71259e-06	-0.296841	0.066	0.119	0.0281463
Aging	MuSC	CREB3L2	1.76864e-06	-0.365612	0.087	0.145	0.0290676
Aging	MuSC	PPP2CA	1.9546e-06	-0.251954	0.08	0.136	0.0321238
Aging	MuSC	TMEM245	2.5352e-06	-0.254502	0.113	0.178	0.041666
Aging	Fib/FAP	DMD	1.12483e-38	0.796065	0.341	0.237	1.84867e-34
Aging	Fib/FAP	TRDN	2.82293e-36	0.817193	0.162	0.072	4.63948e-32
Aging	Fib/FAP	ASB5	3.57431e-36	0.579678	0.115	0.041	5.87438e-32
Aging	Fib/FAP	SLIT3	1.26036e-35	0.544031	0.334	0.222	2.0714e-31
Aging	Fib/FAP	TRIM58	6.4629e-35	0.298369	0.776	0.764	1.06218e-30
Aging	Fib/FAP	RUNX1	3.2474e-30	0.592349	0.116	0.047	5.33711e-26
Aging	Fib/FAP	TTN	7.17868e-30	0.677861	0.276	0.182	1.17982e-25
Aging	Fib/FAP	KCNQ5	1.79201e-28	0.695714	0.157	0.081	2.94517e-24
Aging	Fib/FAP	EYA4	9.93137e-28	0.575506	0.156	0.079	1.63222e-23
Aging	Fib/FAP	OBSCN	5.81283e-27	0.553582	0.173	0.094	9.55338e-23
Aging	Fib/FAP	XIRP2	1.01228e-23	0.713419	0.184	0.11	1.66368e-19
Aging	Fib/FAP	SLC8A3	1.06182e-23	0.526135	0.112	0.052	1.7451e-19
Aging	Fib/FAP	MYO18B	1.4819e-22	0.597271	0.188	0.115	2.4355e-18
Aging	Fib/FAP	RBM20	1.51145e-22	0.533488	0.113	0.055	2.48407e-18
Aging	Fib/FAP	TSHZ2	3.65434e-22	0.345189	0.597	0.532	6.00591e-18
Aging	Fib/FAP	ZFPM2	1.65824e-20	0.279839	0.514	0.436	2.72531e-16
Aging	Fib/FAP	MEF2C	3.50777e-20	0.419767	0.131	0.069	5.76502e-16
Aging	Fib/FAP	ZEB1	7.41591e-20	0.269369	0.613	0.554	1.21881e-15
Aging	Fib/FAP	FBXO32	1.12299e-19	0.495375	0.11	0.055	1.84564e-15
Aging	Fib/FAP	PDLIM5	1.58557e-18	0.420959	0.171	0.106	2.60589e-14
Aging	Fib/FAP	ASPN	1.31275e-17	0.6313	0.143	0.086	2.1575e-13
Aging	Fib/FAP	MECOM	2.05189e-17	0.592634	0.135	0.079	3.37229e-13
Aging	Fib/FAP	MYPN	4.26802e-17	0.327394	0.136	0.077	7.01449e-13
Aging	Fib/FAP	NEXN	4.62594e-17	0.430746	0.115	0.062	7.60273e-13
Aging	Fib/FAP	EPHA3	1.16647e-16	0.366163	0.369	0.298	1.91709e-12
Aging	Fib/FAP	SLCO3A1	2.17169e-16	0.447134	0.193	0.13	3.56917e-12
Aging	Fib/FAP	ENSMFAG00000003812	2.32333e-16	0.375175	0.136	0.079	3.8184e-12
Aging	Fib/FAP	PDE7B	2.7108e-16	0.476722	0.262	0.198	4.4552e-12
Aging	Fib/FAP	SMOC2	3.0641e-16	0.483097	0.181	0.121	5.03585e-12
Aging	Fib/FAP	LDB3	3.11679e-16	0.459451	0.111	0.061	5.12244e-12
Aging	Fib/FAP	TMEM182	1.0592e-15	0.315866	0.108	0.059	1.74079e-11
Aging	Fib/FAP	SVIL	1.1222e-15	0.391826	0.147	0.091	1.84433e-11
Aging	Fib/FAP	CAP2	4.4891e-15	0.389905	0.156	0.1	7.37783e-11
Aging	Fib/FAP	TP63	5.17509e-15	0.407572	0.104	0.057	8.50527e-11
Aging	Fib/FAP	RBFOX1	6.13417e-14	0.410508	0.354	0.3	1.00815e-09
Aging	Fib/FAP	CAMK2D	1.07588e-13	0.30743	0.438	0.398	1.76821e-09
Aging	Fib/FAP	FAP	2.22955e-13	0.319556	0.361	0.301	3.66426e-09
Aging	Fib/FAP	GAS7	3.96168e-13	0.38788	0.35	0.295	6.51103e-09
Aging	Fib/FAP	MYOM1	1.24157e-12	0.265118	0.123	0.075	2.04052e-08
Aging	Fib/FAP	FBN1	1.27517e-12	0.341079	0.505	0.459	2.09574e-08
Aging	Fib/FAP	USP13	1.46623e-12	0.262803	0.108	0.063	2.40975e-08
Aging	Fib/FAP	PBX1	1.70213e-12	0.325065	0.488	0.442	2.79744e-08
Aging	Fib/FAP	ENAH	5.92161e-12	0.32209	0.119	0.075	9.73217e-08
Aging	Fib/FAP	TPRG1	2.00865e-11	0.405492	0.143	0.097	3.30122e-07
Aging	Fib/FAP	ADCY2	4.51922e-11	0.343897	0.151	0.105	7.42733e-07
Aging	Fib/FAP	ar	9.45451e-11	0.349233	0.176	0.128	1.55385e-06
Aging	Fib/FAP	ANO4	3.13283e-10	0.483995	0.129	0.088	5.1488e-06
Aging	Fib/FAP	MYH9	4.6374e-10	0.334226	0.149	0.106	7.62157e-06
Aging	Fib/FAP	SNTB1	7.83065e-10	0.273777	0.151	0.106	1.28697e-05
Aging	Fib/FAP	MEOX2	1.03138e-09	0.289873	0.305	0.255	1.69508e-05
Aging	Fib/FAP	LRRFIP2	1.04076e-09	0.321136	0.188	0.143	1.71049e-05
Aging	Fib/FAP	PPP1R12B	1.53237e-09	0.269332	0.353	0.309	2.51845e-05
Aging	Fib/FAP	BOC	2.4028e-09	0.401049	0.18	0.138	3.949e-05
Aging	Fib/FAP	SLIT2	3.95666e-09	0.447013	0.115	0.078	6.50277e-05
Aging	Fib/FAP	RYR1	5.45041e-09	0.292033	0.136	0.095	8.95776e-05
Aging	Fib/FAP	TRPS1	1.24611e-08	0.271895	0.387	0.35	0.000204798
Aging	Fib/FAP	ADAMTS2	1.29571e-08	0.309336	0.149	0.11	0.000212949
Aging	Fib/FAP	LPIN1	2.7557e-08	0.316246	0.138	0.1	0.000452899
Aging	Fib/FAP	KLHL29	2.83572e-08	0.322637	0.208	0.165	0.000466051
Aging	Fib/FAP	TENM4	5.65027e-08	0.284687	0.105	0.072	0.000928621
Aging	Fib/FAP	NOX4	6.82987e-08	0.266165	0.249	0.205	0.00112249
Aging	Fib/FAP	MYO1D	9.97619e-08	0.378469	0.189	0.152	0.00163959
Aging	Fib/FAP	MCTP1	1.35566e-07	0.3512	0.107	0.074	0.00222803
Aging	Fib/FAP	CACNB2	1.54626e-07	0.308533	0.107	0.074	0.00254128
Aging	Fib/FAP	DCC	1.84347e-07	0.451894	0.129	0.094	0.00302974
Aging	Fib/FAP	ZMIZ1	1.9178e-07	0.257939	0.131	0.095	0.00315191
Aging	Fib/FAP	ABCC9	2.94977e-07	0.303429	0.121	0.088	0.00484794
Aging	Fib/FAP	LRP1	3.22871e-07	0.320529	0.263	0.227	0.00530638
Aging	Fib/FAP	EYA2	5.21501e-07	0.311081	0.194	0.157	0.00857087
Aging	Fib/FAP	ENSMFAG00000031971	7.11613e-07	0.253993	0.277	0.241	0.0116954
Aging	Fib/FAP	DAB2	8.74046e-07	0.268719	0.271	0.235	0.014365
Aging	Fib/FAP	KCNAB1	1.22754e-06	0.342249	0.293	0.258	0.0201746
Aging	Fib/FAP	GRK5	1.458e-06	0.310216	0.266	0.231	0.0239622
Aging	Fib/FAP	FKBP5	2.90362e-155	-0.67608	0.572	0.812	4.77209e-151
Aging	Fib/FAP	GPM6B	2.99232e-124	-1.17198	0.076	0.288	4.91788e-120
Aging	Fib/FAP	LAMB1	2.71083e-110	-0.966948	0.116	0.331	4.45525e-106
Aging	Fib/FAP	ZBTB16	1.21347e-102	-0.510777	0.577	0.809	1.99433e-98
Aging	Fib/FAP	GSN	1.77787e-99	-0.573451	0.668	0.831	2.92194e-95
Aging	Fib/FAP	MAP3K5	1.23592e-82	-0.588197	0.275	0.497	2.03124e-78
Aging	Fib/FAP	COL4A1	2.27694e-77	-0.760381	0.273	0.468	3.74215e-73
Aging	Fib/FAP	FOXO3	6.87198e-73	-0.458774	0.496	0.693	1.12941e-68
Aging	Fib/FAP	MT2	9.51689e-71	-0.748433	0.147	0.318	1.5641e-66
Aging	Fib/FAP	PDLIM3	3.60878e-59	-0.327041	0.225	0.419	5.93103e-55
Aging	Fib/FAP	SPRED2	1.55288e-56	-0.608096	0.272	0.442	2.55216e-52
Aging	Fib/FAP	MT1X	4.68242e-52	-0.721333	0.063	0.178	7.69556e-48
Aging	Fib/FAP	COL4A2	1.37178e-51	-0.568951	0.338	0.499	2.25452e-47
Aging	Fib/FAP	TMTC1	2.42923e-50	-0.437365	0.316	0.489	3.99244e-46
Aging	Fib/FAP	TMEFF2	2.85807e-50	-0.599966	0.142	0.284	4.69723e-46
Aging	Fib/FAP	IP6K2	1.06725e-47	-0.535647	0.098	0.223	1.75402e-43
Aging	Fib/FAP	SIPA1L2	1.04339e-45	-0.638361	0.108	0.229	1.71481e-41
Aging	Fib/FAP	IGFBP3	6.73075e-44	-0.680808	0.029	0.113	1.1062e-39
Aging	Fib/FAP	FMO3	2.02793e-42	-0.503896	0.165	0.301	3.33291e-38
Aging	Fib/FAP	COL6A6	2.19021e-41	-0.537896	0.079	0.186	3.59961e-37
Aging	Fib/FAP	SCN7A	2.37943e-41	-0.38754	0.263	0.416	3.91059e-37
Aging	Fib/FAP	MAML2	8.87326e-41	-0.38235	0.573	0.708	1.45832e-36
Aging	Fib/FAP	ARL15	1.34306e-38	-0.33284	0.37	0.526	2.20732e-34
Aging	Fib/FAP	LVRN	9.81476e-36	-0.393108	0.188	0.316	1.61306e-31
Aging	Fib/FAP	KAZN	5.18921e-35	-0.504471	0.162	0.279	8.52846e-31
Aging	Fib/FAP	STON2	6.64371e-35	-0.486414	0.118	0.224	1.09189e-30
Aging	Fib/FAP	PTPN13	1.12323e-34	-0.332728	0.296	0.443	1.84602e-30
Aging	Fib/FAP	PHACTR1	6.9586e-34	-0.461145	0.067	0.156	1.14365e-29
Aging	Fib/FAP	ENSMFAG00000033880	1.12726e-33	-0.579644	0.032	0.103	1.85266e-29
Aging	Fib/FAP	RNF150	2.37085e-33	-0.383292	0.146	0.261	3.8965e-29
Aging	Fib/FAP	FIGN	1.04485e-32	-0.391946	0.235	0.364	1.71721e-28
Aging	Fib/FAP	PID1	1.04109e-30	-0.276786	0.663	0.79	1.71104e-26
Aging	Fib/FAP	KCND3	1.62853e-30	-0.525454	0.048	0.122	2.67649e-26
Aging	Fib/FAP	MED13L	3.36145e-30	-0.255835	0.611	0.739	5.52454e-26
Aging	Fib/FAP	WDFY2	9.6258e-30	-0.351008	0.196	0.314	1.582e-25
Aging	Fib/FAP	TXNIP	2.87677e-27	-0.374732	0.142	0.239	4.72798e-23
Aging	Fib/FAP	GSDME	2.75841e-26	-0.423202	0.045	0.11	4.53345e-22
Aging	Fib/FAP	SMCHD1	1.61763e-25	-0.381248	0.171	0.271	2.65857e-21
Aging	Fib/FAP	RND3	3.44264e-25	-0.585825	0.04	0.101	5.65798e-21
Aging	Fib/FAP	PER1	5.10892e-25	-0.303083	0.134	0.229	8.39652e-21
Aging	Fib/FAP	FAM214A	7.41079e-25	-0.276532	0.243	0.359	1.21796e-20
Aging	Fib/FAP	PIK3R1	8.99544e-25	-0.264438	0.333	0.461	1.4784e-20
Aging	Fib/FAP	APCDD1	2.79187e-24	-0.464101	0.042	0.104	4.58843e-20
Aging	Fib/FAP	LDLRAD3	3.98487e-24	-0.294566	0.176	0.282	6.54914e-20
Aging	Fib/FAP	PREX2	4.48397e-24	-0.340689	0.218	0.326	7.3694e-20
Aging	Fib/FAP	IGFBP7	2.18345e-23	-0.318261	0.209	0.316	3.58851e-19
Aging	Fib/FAP	PDZD2	3.51373e-23	-0.254658	0.361	0.48	5.77482e-19
Aging	Fib/FAP	CLSTN2	2.15014e-22	-0.50459	0.159	0.246	3.53375e-18
Aging	Fib/FAP	ADAMTS12	3.71442e-22	-0.268106	0.133	0.224	6.10464e-18
Aging	Fib/FAP	PDE3A	3.72717e-22	-0.312781	0.242	0.347	6.1256e-18
Aging	Fib/FAP	NRXN1	1.34139e-21	-0.313845	0.302	0.411	2.20457e-17
Aging	Fib/FAP	CLMN	1.69738e-21	-0.330183	0.067	0.135	2.78965e-17
Aging	Fib/FAP	ZC3H12C	2.3072e-21	-0.392515	0.084	0.155	3.79188e-17
Aging	Fib/FAP	KAT6B	3.8104e-21	-0.282665	0.232	0.333	6.26239e-17
Aging	Fib/FAP	INTS6	4.25602e-21	-0.283168	0.141	0.229	6.99477e-17
Aging	Fib/FAP	CCDC60	1.10521e-20	-0.336665	0.049	0.107	1.81642e-16
Aging	Fib/FAP	ITGA8	3.12293e-20	-0.29004	0.053	0.113	5.13253e-16
Aging	Fib/FAP	GFPT2	3.13422e-20	-0.382357	0.091	0.162	5.15109e-16
Aging	Fib/FAP	ACSL3	3.56213e-19	-0.363472	0.095	0.165	5.85435e-15
Aging	Fib/FAP	SYN2	1.10658e-18	-0.371213	0.09	0.157	1.81866e-14
Aging	Fib/FAP	PITPNC1	1.48836e-18	-0.272582	0.169	0.256	2.44612e-14
Aging	Fib/FAP	TSC22D3	3.27159e-18	-0.252874	0.131	0.211	5.37686e-14
Aging	Fib/FAP	ARHGEF26	3.47034e-18	-0.337076	0.103	0.174	5.70351e-14
Aging	Fib/FAP	ARHGEF3	6.85527e-18	-0.265895	0.157	0.241	1.12666e-13
Aging	Fib/FAP	IL16	9.03031e-18	-0.266553	0.181	0.27	1.48413e-13
Aging	Fib/FAP	NNMT	1.81232e-17	-0.370899	0.106	0.174	2.97854e-13
Aging	Fib/FAP	ENSMFAG00000036622	2.3149e-17	-0.293504	0.1	0.168	3.80453e-13
Aging	Fib/FAP	ELF1	2.88611e-17	-0.296788	0.204	0.291	4.74332e-13
Aging	Fib/FAP	KDM5B	3.73443e-17	-0.263017	0.092	0.158	6.13753e-13
Aging	Fib/FAP	AOX1	7.77839e-17	-0.365666	0.101	0.168	1.27838e-12
Aging	Fib/FAP	NEGR1	2.87891e-16	-0.318527	0.442	0.521	4.73149e-12
Aging	Fib/FAP	PRR16	4.5663e-16	-0.32002	0.106	0.171	7.50472e-12
Aging	Fib/FAP	ESR1	4.87547e-16	-0.259597	0.15	0.226	8.01284e-12
Aging	Fib/FAP	PTEN	5.23026e-16	-0.304926	0.252	0.338	8.59593e-12
Aging	Fib/FAP	NT5C2	8.48813e-16	-0.285554	0.127	0.194	1.39502e-11
Aging	Fib/FAP	UGP2	1.49594e-15	-0.307317	0.273	0.363	2.45858e-11
Aging	Fib/FAP	PSME4	3.20227e-15	-0.257991	0.202	0.281	5.26293e-11
Aging	Fib/FAP	SLC2A13	3.23348e-14	-0.26952	0.158	0.23	5.31423e-10
Aging	Fib/FAP	GARNL3	9.19487e-14	-0.265042	0.191	0.266	1.51118e-09
Aging	Fib/FAP	ARHGAP15	2.52555e-13	-0.263473	0.075	0.127	4.15074e-09
Aging	Fib/FAP	TMEM56	4.06536e-13	-0.334925	0.118	0.176	6.68143e-09
Aging	Fib/FAP	SESN3	1.2209e-12	-0.276759	0.068	0.116	2.00656e-08
Aging	Fib/FAP	ARRDC3	1.67695e-12	-0.376691	0.091	0.142	2.75607e-08
Aging	Fib/FAP	GHR	9.0352e-12	-0.366494	0.329	0.403	1.48494e-07
Aging	Fib/FAP	ECHDC3	1.13082e-11	-0.260748	0.077	0.124	1.85851e-07
Aging	Fib/FAP	PCOLCE2	7.22569e-10	-0.274186	0.115	0.164	1.18754e-05
Aging	Fib/FAP	ENSMFAG00000043149	5.24212e-07	-0.297985	0.37	0.43	0.00861542
Aging	Tendo	SGCZ	1.31628e-47	1.28358	0.671	0.309	2.16331e-43
Aging	Tendo	LAMA2	6.75349e-26	0.516505	0.917	0.803	1.10994e-21
Aging	Tendo	EYA4	1.8678e-23	0.993048	0.412	0.17	3.06972e-19
Aging	Tendo	GRM8	4.64523e-21	1.2297	0.296	0.088	7.63444e-17
Aging	Tendo	RGS6	1.18401e-16	0.831021	0.442	0.229	1.94592e-12
Aging	Tendo	CYR61	1.20528e-14	0.908727	0.22	0.064	1.98088e-10
Aging	Tendo	EPHA3	1.226e-14	0.766665	0.399	0.208	2.01494e-10
Aging	Tendo	PID1	3.79057e-14	0.753161	0.374	0.194	6.2298e-10
Aging	Tendo	SERPINE1	2.18892e-12	1.75779	0.181	0.055	3.59749e-08
Aging	Tendo	PLXDC2	3.96208e-12	0.574561	0.572	0.415	6.51168e-08
Aging	Tendo	ASPN	4.94834e-12	0.776505	0.307	0.146	8.1326e-08
Aging	Tendo	NOX4	1.46347e-11	0.6322	0.401	0.227	2.4052e-07
Aging	Tendo	HMCN1	6.09173e-11	0.616123	0.44	0.283	1.00118e-06
Aging	Tendo	MBNL1	8.54755e-11	0.428212	0.587	0.452	1.40479e-06
Aging	Tendo	PDE7B	1.67466e-09	0.390741	0.529	0.364	2.75231e-05
Aging	Tendo	MYO1D	2.42022e-09	0.369914	0.641	0.481	3.97763e-05
Aging	Tendo	EYA2	2.51751e-08	0.315222	0.524	0.36	0.000413752
Aging	Tendo	DPYSL3	5.11451e-08	0.596207	0.256	0.139	0.00084057
Aging	Tendo	ITGA8	6.1547e-08	0.495223	0.339	0.205	0.00101153
Aging	Tendo	ZNF827	1.04352e-07	0.567346	0.196	0.091	0.00171503
Aging	Tendo	THBS4	1.12387e-07	0.28156	0.725	0.569	0.00184708
Aging	Tendo	SLIT2	1.85943e-07	0.802105	0.246	0.135	0.00305598
Aging	Tendo	FAT4	2.75708e-07	0.687591	0.236	0.13	0.00453126
Aging	Tendo	NECAB1	3.59809e-07	0.753443	0.144	0.059	0.00591346
Aging	Tendo	ENSMFAG00000031304	5.67139e-07	0.566874	0.236	0.13	0.00932093
Aging	Tendo	ENSMFAG00000044961	8.41894e-07	0.769106	0.132	0.053	0.0138365
Aging	Tendo	RORA	1.00412e-06	0.429874	0.437	0.331	0.0165027
Aging	Tendo	TGFB2	1.4328e-06	0.699552	0.217	0.122	0.023548
Aging	Tendo	TENM2	1.07065e-27	-0.974895	0.134	0.399	1.75961e-23
Aging	Tendo	GPC6	5.61679e-25	-0.831234	0.176	0.439	9.23119e-21
Aging	Tendo	DOCK9	1.44231e-23	-0.930274	0.229	0.472	2.37044e-19
Aging	Tendo	ITGA6	2.28467e-21	-1.02334	0.079	0.271	3.75486e-17
Aging	Tendo	MATN2	3.56627e-21	-1.1067	0.094	0.289	5.86116e-17
Aging	Tendo	BNC2	7.05596e-21	-0.763628	0.351	0.585	1.15965e-16
Aging	Tendo	MFAP5	2.67425e-20	-0.891638	0.028	0.172	4.39512e-16
Aging	Tendo	LAMA4	3.09042e-20	-0.973125	0.088	0.278	5.07911e-16
Aging	Tendo	SLC22A3	5.59566e-19	-0.816809	0.082	0.26	9.19647e-15
Aging	Tendo	NTRK3	9.39791e-18	-0.905243	0.046	0.194	1.54455e-13
Aging	Tendo	PRICKLE1	1.50047e-17	-0.919105	0.197	0.397	2.46602e-13
Aging	Tendo	ITGB4	1.07262e-16	-0.625621	0.068	0.229	1.76286e-12
Aging	Tendo	ZBTB7C	1.85693e-15	-0.819175	0.137	0.311	3.05186e-11
Aging	Tendo	DOCK5	3.83897e-15	-0.643208	0.173	0.362	6.30935e-11
Aging	Tendo	NTN1	9.1208e-15	-0.82859	0.052	0.185	1.499e-10
Aging	Tendo	TJP1	9.48167e-15	-0.618527	0.253	0.446	1.55831e-10
Aging	Tendo	PROS1	2.80263e-14	-0.763341	0.09	0.243	4.60612e-10
Aging	Tendo	TPD52L1	1.06533e-13	-0.715456	0.104	0.258	1.75087e-09
Aging	Tendo	HIF3A	1.61832e-13	-0.64072	0.029	0.137	2.6597e-09
Aging	Tendo	SLC2A1	2.44941e-13	-0.677008	0.044	0.163	4.02561e-09
Aging	Tendo	FHL2	6.89004e-13	-0.681215	0.018	0.108	1.13238e-08
Aging	Tendo	NR2F2	8.22178e-13	-0.623931	0.053	0.174	1.35125e-08
Aging	Tendo	NOX5	2.68187e-12	-0.63735	0.016	0.102	4.40766e-08
Aging	Tendo	EBF2	8.26621e-12	-0.577652	0.217	0.386	1.35855e-07
Aging	Tendo	SCN7A	1.0551e-11	-0.688327	0.023	0.112	1.73406e-07
Aging	Tendo	KLF12	2.59849e-11	-0.47084	0.23	0.41	4.27061e-07
Aging	Tendo	SORBS1	4.36643e-11	-0.572344	0.236	0.402	7.17623e-07
Aging	Tendo	PLCB1	7.42842e-11	-0.533154	0.261	0.422	1.22086e-06
Aging	Tendo	KCNIP4	1.89315e-10	-0.855746	0.046	0.144	3.11139e-06
Aging	Tendo	USP54	3.54316e-10	-0.611062	0.141	0.278	5.82319e-06
Aging	Tendo	ARHGEF28	4.14848e-10	-0.481846	0.073	0.188	6.81803e-06
Aging	Tendo	NEBL	4.21012e-10	-0.596183	0.046	0.144	6.91934e-06
Aging	Tendo	PPP1R12B	5.24725e-10	-0.488575	0.304	0.47	8.62385e-06
Aging	Tendo	MT1X	5.70721e-10	-0.56345	0.079	0.197	9.37979e-06
Aging	Tendo	DLEU7	5.95029e-10	-0.524805	0.024	0.104	9.7793e-06
Aging	Tendo	DCN	7.20029e-10	-0.349616	0.343	0.519	1.18337e-05
Aging	Tendo	SYNE2	7.39114e-10	-0.567435	0.099	0.221	1.21473e-05
Aging	Tendo	AMPH	1.07258e-09	-0.502216	0.033	0.119	1.76278e-05
Aging	Tendo	KIAA1217	1.07724e-09	-0.533952	0.167	0.307	1.77044e-05
Aging	Tendo	DPP6	1.76428e-09	-0.613475	0.088	0.201	2.89959e-05
Aging	Tendo	COBLL1	2.65131e-09	-0.502535	0.173	0.314	4.35743e-05
Aging	Tendo	ROR1	3.43981e-09	-0.606191	0.079	0.186	5.65332e-05
Aging	Tendo	MYO10	4.60441e-09	-0.501554	0.026	0.102	7.56734e-05
Aging	Tendo	CLDN1	5.02246e-09	-0.479651	0.036	0.121	8.25441e-05
Aging	Tendo	AFDN	5.33323e-09	-0.470347	0.068	0.172	8.76517e-05
Aging	Tendo	CRTAC1	7.18976e-09	-0.574789	0.03	0.108	0.000118164
Aging	Tendo	GAB2	1.39237e-08	-0.402779	0.33	0.492	0.000228836
Aging	Tendo	RAPGEF5	2.67779e-08	-0.433038	0.029	0.102	0.000440095
Aging	Tendo	CACNA2D3	2.75748e-08	-0.420838	0.104	0.218	0.000453192
Aging	Tendo	ENSMFAG00000044069	2.82109e-08	-0.251478	0.437	0.631	0.000463646
Aging	Tendo	TMOD3	3.03399e-08	-0.389747	0.043	0.126	0.000498636
Aging	Tendo	STXBP6	6.31562e-08	-0.434676	0.036	0.113	0.00103797
Aging	Tendo	IGFBP5	6.59982e-08	-0.702586	0.048	0.13	0.00108468
Aging	Tendo	NIPSNAP2	7.2514e-08	-0.367541	0.195	0.329	0.00119177
Aging	Tendo	ENSMFAG00000035592	7.85157e-08	-0.414045	0.063	0.154	0.00129041
Aging	Tendo	TSHZ3	9.4344e-08	-0.507873	0.075	0.172	0.00155054
Aging	Tendo	FRMD4A	1.18634e-07	-0.525393	0.083	0.181	0.00194974
Aging	Tendo	RAPGEF4	1.19889e-07	-0.594344	0.049	0.13	0.00197037
Aging	Tendo	ARHGAP42	1.39658e-07	-0.308466	0.289	0.441	0.00229529
Aging	Tendo	SORCS2	1.56045e-07	-0.417661	0.102	0.207	0.0025646
Aging	Tendo	SCD5	1.66249e-07	-0.491524	0.049	0.13	0.00273229
Aging	Tendo	FER	2.0547e-07	-0.333287	0.217	0.351	0.0033769
Aging	Tendo	PLD5	2.60884e-07	-0.399109	0.04	0.115	0.00428764
Aging	Tendo	NGFR	2.80487e-07	-0.419022	0.046	0.124	0.0046098
Aging	Tendo	PLPPR5	3.36176e-07	-0.401918	0.033	0.101	0.00552505
Aging	Tendo	NHS	3.79494e-07	-0.43517	0.188	0.309	0.00623699
Aging	Tendo	ITGA1	5.21739e-07	-0.424728	0.124	0.229	0.00857478
Aging	Tendo	FN1	5.35284e-07	-0.631458	0.137	0.243	0.00879739
Aging	Tendo	HERPUD1	7.2571e-07	-0.419606	0.049	0.122	0.011927
Aging	Tendo	CCDC60	8.06314e-07	-0.445628	0.049	0.122	0.0132518
Aging	Tendo	FLVCR2	8.31192e-07	-0.465558	0.038	0.106	0.0136606
Aging	Tendo	EFNA5	8.72093e-07	-0.522004	0.095	0.186	0.0143329
Aging	Tendo	ASTN2	9.2491e-07	-0.465013	0.055	0.132	0.0152009
Aging	Tendo	CEP85L	1.08216e-06	-0.40733	0.165	0.278	0.0177854
Aging	Tendo	MT2	1.15581e-06	-0.496173	0.146	0.25	0.0189957
Aging	Tendo	GALNTL6	1.58641e-06	-0.722568	0.038	0.102	0.0260726
Aging	Tendo	UTRN	1.65821e-06	-0.323586	0.534	0.633	0.0272527
Aging	Tendo	MAMDC2	1.9965e-06	-0.644822	0.063	0.139	0.0328124
Aging	Tendo	KANK4	2.08681e-06	-0.428334	0.054	0.128	0.0342968
Aging	Tendo	SPRED2	2.41944e-06	-0.41624	0.202	0.32	0.0397635
Aging	Tendo	GMDS	2.42224e-06	-0.403589	0.144	0.247	0.0398095
Aging	Tendo	PIEZO2	2.53218e-06	-0.330624	0.215	0.336	0.0416163
Aging	Tendo	FLNB	2.79482e-06	-0.379549	0.039	0.104	0.0459328
Aging	SMC	XIRP2	7.10335e-29	1.49887	0.458	0.135	1.16744e-24
Aging	SMC	OBSCN	9.89544e-25	1.09925	0.426	0.115	1.62632e-20
Aging	SMC	ASB5	4.06063e-21	1.16338	0.276	0.036	6.67365e-17
Aging	SMC	TTN	7.27924e-21	0.934376	0.538	0.276	1.19634e-16
Aging	SMC	DLG2	3.94529e-20	0.327749	0.99	0.985	6.48409e-16
Aging	SMC	NEB	6.25251e-20	0.824415	0.503	0.212	1.0276e-15
Aging	SMC	MYO18B	8.06666e-18	0.988453	0.448	0.194	1.32575e-13
Aging	SMC	KIAA0355	6.03374e-17	0.304668	0.97	0.98	9.91645e-13
Aging	SMC	TRDN	3.13787e-15	0.739681	0.375	0.138	5.15709e-11
Aging	SMC	DMD	1.24496e-14	0.535758	0.797	0.638	2.0461e-10
Aging	SMC	LMCD1	2.18585e-14	1.09023	0.235	0.054	3.59245e-10
Aging	SMC	SLC8A3	7.57542e-14	1.07831	0.241	0.061	1.24502e-09
Aging	SMC	PALLD	7.59765e-13	0.622985	0.682	0.564	1.24867e-08
Aging	SMC	LPIN1	8.91771e-13	0.883854	0.278	0.092	1.46562e-08
Aging	SMC	NCOR1	2.83395e-12	0.272872	0.97	0.972	4.6576e-08
Aging	SMC	ENAH	5.11028e-12	0.734456	0.369	0.168	8.39874e-08
Aging	SMC	TRIM58	1.86978e-11	0.364243	0.832	0.811	3.07298e-07
Aging	SMC	KCNQ5	3.97044e-11	0.658984	0.469	0.278	6.52541e-07
Aging	SMC	ACTA2	8.81676e-11	0.334766	0.963	0.946	1.44903e-06
Aging	SMC	EYA4	2.90929e-10	0.750892	0.243	0.082	4.78141e-06
Aging	SMC	RNF144B	1.3324e-09	0.754038	0.213	0.071	2.1898e-05
Aging	SMC	C1orf21	2.26055e-09	0.716169	0.247	0.097	3.71521e-05
Aging	SMC	CAMK2D	3.97009e-09	0.437818	0.621	0.449	6.52485e-05
Aging	SMC	LDB3	4.45295e-09	0.511435	0.373	0.191	7.31842e-05
Aging	SMC	CACNA2D1	1.52607e-08	0.480057	0.519	0.332	0.00025081
Aging	SMC	ASB2	4.78186e-08	0.591103	0.101	0.013	0.000785898
Aging	SMC	RBFOX1	6.42529e-08	0.468673	0.491	0.337	0.001056
Aging	SMC	SLC7A2	9.39934e-08	0.518597	0.205	0.077	0.00154478
Aging	SMC	ABRA	9.48152e-08	0.617466	0.108	0.018	0.00155829
Aging	SMC	ENSMFAG00000041149	9.67336e-08	0.494422	0.357	0.194	0.00158982
Aging	SMC	LRRC2	1.02415e-07	0.681155	0.156	0.046	0.00168319
Aging	SMC	ITGB6	1.09352e-07	0.674657	0.134	0.033	0.0017972
Aging	SMC	ATP1A4	3.07519e-07	0.566267	0.191	0.071	0.00505408
Aging	SMC	RYR1	3.08612e-07	0.539449	0.262	0.125	0.00507203
Aging	SMC	PDLIM5	3.08657e-07	0.489813	0.552	0.408	0.00507278
Aging	SMC	SLC38A2	4.09414e-07	0.571191	0.112	0.023	0.00672871
Aging	SMC	RBM20	5.64508e-07	0.604408	0.231	0.107	0.00927769
Aging	SMC	ENSMFAG00000003812	7.52125e-07	0.501962	0.292	0.153	0.0123612
Aging	SMC	TP63	1.1822e-06	0.633895	0.166	0.061	0.0194294
Aging	SMC	MBNL1	1.67043e-06	0.378464	0.651	0.564	0.0274535
Aging	SMC	TGFB2	2.13119e-06	0.570317	0.249	0.125	0.0350261
Aging	SMC	ALPK2	2.22026e-06	0.572229	0.146	0.051	0.03649
Aging	SMC	ACTN3	2.37164e-06	0.513022	0.108	0.026	0.0389779
Aging	SMC	UBE2E2	2.40421e-06	0.432662	0.481	0.352	0.0395131
Aging	SMC	ENSMFAG00000001934	2.96384e-06	0.585569	0.101	0.023	0.0487108
Aging	SMC	MYBPC1	4.81625e-11	-0.546387	0.314	0.492	7.91551e-07
Aging	SMC	HES1	2.2391e-09	-0.996031	0.105	0.255	3.67996e-05
Aging	SMC	DOCK8	3.18211e-09	-0.54645	0.272	0.457	5.22981e-05
Aging	SMC	ROBO2	7.00213e-09	-0.614737	0.077	0.214	0.00011508
Aging	SMC	SLC8A1	3.3088e-08	-0.411667	0.533	0.699	0.000543801
Aging	SMC	DLC1	9.20821e-08	-0.28751	0.763	0.86	0.00151337
Aging	SMC	RCAN2	1.1495e-07	-0.362437	0.698	0.821	0.0018892
Aging	SMC	ZMAT4	2.07525e-07	-0.692973	0.049	0.151	0.00341067
Aging	SMC	ST7	3.73847e-07	-0.454585	0.3	0.452	0.00614417
Aging	SMC	MYO1E	4.99531e-07	-0.480713	0.272	0.418	0.00820979
Aging	SMC	INTS3	7.58169e-07	-0.479277	0.028	0.112	0.0124605
Aging	SMC	DUSP1	8.05302e-07	-0.586338	0.158	0.293	0.0132351
Aging	SMC	INVS	1.7784e-06	-0.377591	0.122	0.25	0.0292281
Aging	SMC	ITM2B	1.9575e-06	-0.525901	0.034	0.117	0.0321714
Aging	SMC	FNBP1	2.0308e-06	-0.564668	0.087	0.196	0.0333762
Aging	SMC	SCN3A	2.17069e-06	-0.613051	0.11	0.227	0.0356753
Aging	Pericyte	GUCY1A2	1.45544e-14	0.467048	0.856	0.725	2.39202e-10
Aging	Pericyte	ENSMFAG00000030943	9.82708e-13	0.962148	0.42	0.231	1.61508e-08
Aging	Pericyte	FRY	9.60008e-10	0.808843	0.458	0.316	1.57777e-05
Aging	Pericyte	JAG1	2.22321e-09	0.882437	0.17	0.046	3.65385e-05
Aging	Pericyte	LPP	2.35136e-09	0.372102	0.732	0.61	3.86446e-05
Aging	Pericyte	DMD	2.63055e-07	0.317966	0.422	0.239	0.00432331
Aging	Pericyte	ENSMFAG00000004273	1.38269e-06	0.651331	0.259	0.14	0.0227245
Aging	Pericyte	RGS6	3.01739e-06	0.51694	0.476	0.357	0.0495908
Aging	Pericyte	MYBPC1	2.16502e-23	-0.826989	0.119	0.414	3.55822e-19
Aging	Pericyte	COL25A1	1.64757e-16	-1.84979	0.009	0.142	2.70779e-12
Aging	Pericyte	ENSMFAG00000031066	1.0458e-10	-0.929564	0.031	0.147	1.71878e-06
Aging	Pericyte	GRM8	9.72087e-10	-0.676379	0.038	0.152	1.59763e-05
Aging	Pericyte	FOXO3	1.48712e-09	-0.475113	0.235	0.427	2.44409e-05
Aging	Pericyte	DUSP27	1.8087e-08	-0.649367	0.036	0.135	0.00029726
Aging	Pericyte	ZBTB16	2.59132e-08	-0.467037	0.385	0.545	0.000425883
Aging	Pericyte	VMP1	3.02114e-08	-0.53732	0.108	0.246	0.000496525
Aging	Pericyte	PDK4	4.64725e-08	-0.836077	0.046	0.147	0.000763775
Aging	Pericyte	ENSMFAG00000038789	4.68979e-08	-0.42135	0.184	0.349	0.000770767
Aging	Pericyte	CLTCL1	1.04146e-07	-0.592888	0.077	0.19	0.00171164
Aging	Pericyte	ENSMFAG00000033208	3.96242e-07	-0.554005	0.062	0.164	0.00651224
Aging	Pericyte	ARL15	4.37031e-07	-0.442677	0.343	0.528	0.0071826
Aging	Pericyte	TSC22D1	7.22753e-07	-0.570514	0.071	0.176	0.0118784
Aging	Pericyte	SLC44A1	8.32403e-07	-0.556167	0.053	0.147	0.0136805
Aging	Pericyte	ZNF385D	1.02459e-06	-0.399004	0.071	0.178	0.0168392
Aging	Pericyte	FKBP5	1.3673e-06	-0.869823	0.186	0.306	0.0224715
Aging	Pericyte	TFDP2	1.91793e-06	-0.428729	0.115	0.234	0.0315212
Aging	Pericyte	MAP3K20	1.99926e-06	-0.45659	0.215	0.354	0.0328578
Aging	Pericyte	MYO1E	2.10655e-06	-0.596729	0.1	0.21	0.0346211
Aging	EC	DMD	1.0296e-23	0.488429	0.453	0.207	1.69214e-19
Aging	EC	TTN	8.75153e-23	0.485716	0.372	0.137	1.43831e-18
Aging	EC	XIRP2	1.08924e-22	0.915025	0.299	0.102	1.79017e-18
Aging	EC	LMCD1	2.81538e-16	0.845679	0.152	0.035	4.62708e-12
Aging	EC	MYO18B	2.15059e-15	0.819158	0.258	0.104	3.5345e-11
Aging	EC	PALLD	2.75015e-13	0.664889	0.369	0.216	4.51988e-09
Aging	EC	OBSCN	3.17827e-12	0.740347	0.241	0.109	5.22348e-08
Aging	EC	KCNQ5	3.12813e-10	0.765998	0.204	0.095	5.14108e-06
Aging	EC	CAMK2D	8.49786e-09	0.469393	0.383	0.256	0.000139662
Aging	EC	ZFPM2	8.57176e-09	0.429186	0.502	0.386	0.000140877
Aging	EC	RBFOX1	9.2824e-09	0.447197	0.316	0.188	0.000152556
Aging	EC	PLCXD3	1.66314e-08	0.737046	0.138	0.054	0.000273337
Aging	EC	CSMD1	4.10576e-08	0.69922	0.215	0.114	0.000674781
Aging	EC	UBE2E2	1.22426e-07	0.461883	0.359	0.245	0.00201206
Aging	EC	MBNL1	1.51065e-07	0.434685	0.426	0.312	0.00248275
Aging	EC	ASB5	1.58721e-07	0.363167	0.127	0.05	0.00260858
Aging	EC	SLC8A3	2.85352e-07	0.673914	0.12	0.05	0.00468976
Aging	EC	TENM3	3.13406e-07	0.634507	0.218	0.124	0.00515083
Aging	EC	EGLN1	6.19827e-07	0.645521	0.233	0.14	0.0101869
Aging	EC	ENAH	1.52588e-06	0.463272	0.147	0.072	0.0250778
Aging	EC	TGFB2	1.6067e-06	0.50885	0.104	0.042	0.0264061
Aging	EC	PGM5	2.9423e-06	0.685571	0.169	0.093	0.0483567
Aging	EC	BTNL9	3.91812e-18	-1.05616	0.049	0.208	6.43943e-14
Aging	EC	MYBPC1	5.12524e-16	-0.549338	0.13	0.314	8.42333e-12
Aging	EC	SPTBN1	3.22877e-14	-0.372966	0.579	0.764	5.30648e-10
Aging	EC	GFOD1	1.30518e-13	-0.642382	0.259	0.437	2.14507e-09
Aging	EC	CD36	4.11733e-12	-0.51688	0.261	0.436	6.76684e-08
Aging	EC	ZBTB16	1.25274e-11	-0.396752	0.498	0.651	2.05887e-07
Aging	EC	NCOA3	1.6963e-11	-0.519643	0.285	0.453	2.78786e-07
Aging	EC	PDLIM3	2.70906e-10	-0.819027	0.191	0.328	4.45234e-06
Aging	EC	SORCS2	4.03583e-10	-0.670814	0.09	0.209	6.63289e-06
Aging	EC	ELMO1	5.99644e-10	-0.395558	0.446	0.595	9.85514e-06
Aging	EC	ADGRF5	1.63879e-09	-0.372457	0.392	0.561	2.69335e-05
Aging	EC	AKAP2	2.88291e-08	-0.395353	0.282	0.423	0.000473806
Aging	EC	LHFPL6	1.03793e-07	-0.392114	0.384	0.537	0.00170583
Aging	EC	MGAT4A	1.07163e-07	-0.520927	0.081	0.176	0.00176123
Aging	EC	SPRED2	1.08805e-07	-0.51492	0.093	0.193	0.0017882
Aging	EC	RGCC	1.0882e-07	-0.606118	0.076	0.171	0.00178845
Aging	EC	F8	1.78302e-07	-0.463297	0.247	0.371	0.00293039
Aging	EC	MT1X	2.38151e-07	-0.419342	0.152	0.268	0.00391401
Aging	EC	TACC1	3.98372e-07	-0.324656	0.467	0.588	0.00654725
Aging	EC	ENSMFAG00000038789	7.93751e-07	-0.373825	0.198	0.32	0.0130453
Aging	EC	HIF3A	8.15647e-07	-0.480847	0.127	0.228	0.0134052
Aging	EC	ARHGAP26	8.59401e-07	-0.387872	0.332	0.45	0.0141242
Aging	EC	FMO2	1.10806e-06	-0.422592	0.13	0.232	0.018211
Aging	EC	RASAL2	1.40209e-06	-0.316572	0.582	0.681	0.0230433
Aging	EC	GRIN2A	1.64979e-06	-0.545201	0.127	0.222	0.0271143
Aging	EC	TRIM22	1.6512e-06	-0.382248	0.207	0.322	0.0271374
Aging	EC	PIK3R3	1.73917e-06	-0.53124	0.142	0.239	0.0285832
Aging	EC	MT2	1.98872e-06	-0.382921	0.191	0.306	0.0326846
Aging	Adipocyte	GABRE	3.85301e-08	1.30334	0.634	0.196	0.000633242
Aging	Adipocyte	RBMS3	2.31919e-07	-0.703457	0.789	0.982	0.00381158
Aging	Adipocyte	PRKAG2	4.59511e-07	-1.10576	0.549	0.821	0.00755206
Aging	Adipocyte	AACS	2.83411e-06	-1.17026	0.042	0.357	0.0465787
Aging	Mac	F13A1	8.5612e-10	0.458905	0.631	0.517	1.40703e-05
Aging	Mac	SLC16A10	3.52644e-09	0.675371	0.362	0.244	5.79571e-05
Aging	Mac	DAB2	3.54416e-09	0.315132	0.854	0.808	5.82482e-05
Aging	Mac	GSTS1	4.18706e-09	0.732772	0.276	0.16	6.88143e-05
Aging	Mac	IGF1	3.85865e-07	0.555875	0.25	0.149	0.00634169
Aging	Mac	STAB1	6.19543e-07	0.345823	0.591	0.483	0.0101822
Aging	Mac	P3H2	2.10321e-06	0.642762	0.214	0.124	0.0345662
Aging	Mac	GPC5	6.99364e-14	-0.752588	0.124	0.282	1.1494e-09
Aging	Mac	FKBP5	1.21317e-13	-0.440707	0.474	0.668	1.99385e-09
Aging	Mac	MYBPC1	2.11386e-12	-0.431546	0.143	0.303	3.47412e-08
Aging	Mac	PDLIM3	3.68419e-11	-0.53379	0.216	0.375	6.05497e-07
Aging	Mac	CPM	4.38867e-09	-0.277817	0.845	0.898	7.21278e-05
Aging	Mac	ARHGAP6	1.88268e-07	-0.352123	0.407	0.539	0.00309418
Aging	Mac	MAMDC2	1.75355e-06	-0.262665	0.525	0.648	0.0288196
Aging	T cell	SLC24A3	9.77348e-12	0.309789	0.993	0.983	1.60627e-07
Aging	T cell	PDLIM3	5.87326e-08	-0.684612	0.192	0.388	0.00096527
Aging	T cell	SLC44A1	2.42944e-06	-0.766079	0.042	0.139	0.0399278

## Sheet: Monkey bulk RNA-seq
Differentially expressed genes identified in bulk RNA-seq of monkey skeletal muscle
GeneID	Gene	baseMean	log2FoldChange	lfcSE	stat	pvalue	padj	YF1	YF2	YF3	YF4	YM1	YM2	YM3	YM4	OF1	OF2	OF3	OF4	OM1	OM2	OM3	OM4
ENSMFAG00000000041	HS3ST2	3.10727	2.10328	0.939529	2.23865	0.0251788	0.22981	1.28577	2.15396	0.990812	0	0	3.06963	0.981196	0.886667	2.97723	0.824995	1.71051	0	2.29096	1.14863	5.94078	25.4552
ENSMFAG00000000050	FRMD4A	262.763	-0.696587	0.310024	-2.24688	0.0246476	0.227549	330.442	297.246	369.573	428.263	406.73	239.431	285.528	244.72	369.921	285.448	355.786	167.392	105.384	91.8903	93.0722	133.385
ENSMFAG00000000051	ITPRIPL1	27.0226	-0.604795	0.278361	-2.1727	0.0298029	0.24408	37.2872	40.9252	35.6692	40.5597	25.3619	32.7427	25.5111	24.8267	35.7267	33.8248	24.8024	14.7699	6.87288	18.3781	18.8125	16.2913
ENSMFAG00000000082	ROBO2	5.85943	-1.29574	0.648137	-1.99918	0.0455891	0.285199	7.71459	23.6935	10.8989	5.96466	2.81799	10.2321	4.90598	0.886667	2.23292	5.77496	7.69729	2.95398	0	0	5.94078	2.03641
ENSMFAG00000000094	DYNC1I1	73.4217	1.71374	0.510359	3.35792	0.000785318	0.0515636	32.1441	23.6935	13.8714	62.0325	57.2991	7.16246	27.4735	50.54	30.5166	62.6996	21.3814	197.916	222.223	127.498	34.6545	203.641
ENSMFAG00000000099	HOXD9	20.6422	-1.56108	0.635159	-2.45778	0.0139798	0.185339	115.719	11.8468	4.95406	8.35053	66.6924	20.4642	8.83076	10.64	28.2837	11.5499	12.8288	5.90795	4.58192	3.44589	3.96052	126.258
ENSMFAG00000000126	ENSMFAG00000000126	17.773	0.758107	0.36416	2.0818	0.0373611	0.265325	5.14306	10.7698	2.97244	17.894	15.9686	19.441	16.6803	15.96	14.8861	13.1999	14.5393	23.6318	40.0918	25.2698	33.6644	14.2549
ENSMFAG00000000144	HUS1	41.3003	-0.566933	0.278611	-2.03486	0.0418652	0.274526	42.4303	22.6166	50.5314	82.3124	65.7531	38.882	53.9658	39.0133	44.6584	37.1248	51.3153	14.7699	22.9096	33.3102	31.6841	29.528
ENSMFAG00000000195	NAALADL2	33.6181	-0.878443	0.380932	-2.30604	0.0211087	0.214111	11.5719	77.5425	28.7336	59.6466	30.0585	45.0212	46.1162	50.54	34.9824	30.5248	38.4865	36.4324	12.6003	12.6349	14.8519	8.14565
ENSMFAG00000000206	FAM91A1	306.229	-0.504791	0.163084	-3.09528	0.00196626	0.0818363	257.153	429.715	346.784	413.948	397.336	384.727	347.343	298.807	305.91	279.673	354.931	264.873	226.805	225.131	180.204	186.332
ENSMFAG00000000209	ATP1A3	13.0334	-3.23816	1.0231	-3.16506	0.00155051	0.071561	99.0039	35.5403	46.5682	1.19293	1.87866	1.02321	1.96239	1.77333	2.97723	2.47498	11.1183	0.984658	0	0	0	2.03641
ENSMFAG00000000228	AMPH	32.924	-1.02924	0.428896	-2.39974	0.0164067	0.197772	20.5722	112.006	28.7336	41.7526	30.0585	41.9516	43.1726	36.3533	43.1698	26.3998	44.4732	17.7239	11.4548	14.9322	7.92104	6.10924
ENSMFAG00000000229	IL6	105.373	3.16753	1.08507	2.91918	0.00350951	0.107783	6.42883	3.23094	81.2466	29.8233	34.7552	2.04642	6.86837	4.43333	264.229	859.644	361.773	6.89261	5.7274	5.74314	3.96052	9.16385
ENSMFAG00000000236	DOCK11	427.617	-0.604761	0.269596	-2.24321	0.0248831	0.228283	302.155	747.424	441.902	571.415	557.022	519.79	543.583	445.993	524.737	580.796	415.654	320.999	200.459	184.929	167.332	317.68
ENSMFAG00000000246	TRO	885.19	-0.586258	0.290631	-2.01719	0.0436757	0.280613	1392.48	1045.75	391.371	470.016	1398.66	1053.91	1953.56	794.453	599.912	511.497	521.705	915.732	869.419	816.675	884.186	543.722
ENSMFAG00000000248	PLIN5	298.199	-1.7601	0.619911	-2.83928	0.00452148	0.11792	1917.08	303.708	493.424	306.584	264.891	45.0212	132.461	221.667	366.943	242.548	206.972	83.696	43.5282	35.6075	30.694	76.3655
ENSMFAG00000000258	PREX1	182.512	-0.620392	0.286968	-2.16188	0.0306271	0.246623	185.15	261.706	222.933	277.953	182.23	129.948	294.359	216.347	188.31	119.624	305.326	87.6346	97.3658	57.4314	157.431	136.44
ENSMFAG00000000266	GPIHBP1	208.767	-0.827972	0.322694	-2.56581	0.0102934	0.16999	536.164	297.246	390.38	118.1	212.288	161.667	155.029	266.887	212.128	241.723	118.025	115.205	174.113	73.5122	179.213	88.5839
ENSMFAG00000000316	ST18	1.80721	-2.37621	0.958117	-2.48008	0.0131351	NA	1.28577	8.61583	3.96325	3.5788	0.939329	2.04642	3.92478	0	0.744307	1.64999	0	0	0	1.14863	0	1.01821
ENSMFAG00000000318	CRMP1	13.5912	-1.26381	0.471391	-2.68103	0.00733965	0.146918	20.5722	53.849	14.8622	10.7364	5.63598	8.18567	31.3983	8.86667	13.3975	8.24995	11.1183	2.95398	8.01836	4.59451	8.91116	6.10924
ENSMFAG00000000325	COL15A1	1463.2	-1.22793	0.33771	-3.63604	0.00027686	0.0323625	1073.61	1949.33	1641.78	1546.04	2443.2	1462.17	2699.27	3591.89	1449.91	417.447	1837.09	958.073	839.637	419.249	426.746	655.725
ENSMFAG00000000326	TNFAIP3	302.377	0.795667	0.274366	2.90001	0.00373145	0.110586	124.719	135.699	180.328	221.886	311.857	302.87	347.343	143.64	336.427	690.52	472.956	347.584	341.353	219.388	407.933	253.533
ENSMFAG00000000331	CCDC146	11.6916	-1.82687	0.466032	-3.92005	8.85304e-05	0.0189941	33.4299	5.3849	12.8806	15.5081	27.2406	27.6266	5.88718	18.62	8.93169	9.07494	2.56576	3.93863	4.58192	3.44589	6.93091	1.01821
ENSMFAG00000000348	PPP1R3C	6938.84	1.66952	0.508947	3.28034	0.00103682	0.0588376	317.584	2551.36	1313.82	6426.33	5295.94	852.333	2477.52	7317.66	3711.86	4672.77	5542.05	9793.41	16972.6	20493.8	9621.09	13661.3
ENSMFAG00000000349	CXCR6	13.101	-1.27141	0.43864	-2.89852	0.00374931	0.110899	9.00036	20.4626	7.9265	16.7011	37.5732	21.4874	21.5863	14.1867	19.352	4.94997	12.8288	4.92329	8.01836	4.59451	2.97039	3.05462
ENSMFAG00000000357	COLEC12	360.046	-0.81244	0.376613	-2.15723	0.030988	0.24788	262.296	722.653	362.637	431.842	478.119	476.816	565.169	372.4	431.698	454.572	497.758	209.732	114.548	79.2554	77.2301	224.005
ENSMFAG00000000375	ADAMTS4	55.2044	1.80488	0.654126	2.75923	0.00579381	0.133331	19.2865	23.6935	36.6601	41.7526	33.8159	5.11605	10.7932	25.7133	129.509	256.573	223.221	11.8159	11.4548	19.5267	9.90129	24.4369
ENSMFAG00000000378	SMCO1	27.1711	-0.796676	0.399371	-1.99483	0.0460616	0.286625	30.8584	33.3864	38.6417	29.8233	29.1192	40.9284	51.0222	23.0533	36.4711	16.4999	35.0654	26.5858	12.6003	6.89177	22.773	1.01821
ENSMFAG00000000389	RREB1	542.126	0.639631	0.220561	2.90002	0.00373143	0.110586	360.014	443.715	294.271	324.478	449.939	356.077	425.839	735.933	701.137	459.522	927.096	496.268	454.755	568.571	954.485	721.908
ENSMFAG00000000402	CTSK	1016.03	-0.834198	0.422878	-1.97267	0.0485336	0.293714	457.733	2904.61	814.448	1142.83	1393.03	1691.36	1157.81	853.86	849.255	1645.86	1044.27	443.096	237.114	376.75	206.937	1037.55
ENSMFAG00000000408	THAP3	224.928	0.51723	0.244663	2.11405	0.0345112	0.255617	216.009	133.545	240.767	95.4346	113.659	194.41	189.371	296.147	268.695	236.773	165.919	186.1	302.407	256.144	291.098	412.373
ENSMFAG00000000412	CA3	29572.2	1.32724	0.501467	2.64671	0.00812788	0.153072	33567.5	24456	5002.61	5341.95	39097.7	3074.74	11122.8	13168.8	30160.1	8662.44	18552.2	28461.6	68129.7	60137.6	70469.5	53750.1
ENSMFAG00000000431	C17orf75	185.983	0.560403	0.226366	2.47565	0.0132992	0.181046	167.15	112.006	77.2834	140.766	244.226	162.69	154.048	143.64	240.411	136.949	181.314	246.165	289.806	243.509	288.128	147.64
ENSMFAG00000000455	ENSMFAG00000000455	2388.98	0.809277	0.321579	2.51657	0.0118503	0.173906	1301.19	2431.82	2530.53	2403.76	849.154	1592.11	1111.69	1667.82	2960.85	3279.35	1901.23	3258.23	1744.57	1433.49	2463.44	7294.43
ENSMFAG00000000465	AGAP2	24.0252	-0.952435	0.400672	-2.37709	0.0174497	0.201956	55.2879	37.6943	31.706	32.2092	42.2698	6.13926	23.5487	25.7133	32.0052	13.1999	30.7892	10.8312	17.1822	5.74314	9.90129	10.1821
ENSMFAG00000000480	ENSMFAG00000000480	56.261	-0.915259	0.451251	-2.02827	0.0425324	0.276323	25.7153	108.775	54.4947	108.557	101.448	34.7891	94.1948	61.18	78.1523	32.1748	91.5122	29.5398	17.1822	13.7835	6.93091	41.7465
ENSMFAG00000000510	FBXL13	7.9181	-1.36564	0.505278	-2.70274	0.006877	0.14214	5.14306	5.3849	2.97244	15.5081	12.2113	32.7427	9.81196	7.98	5.95446	8.24995	5.98678	2.95398	2.29096	3.44589	1.98026	4.07282
ENSMFAG00000000513	JPH1	9770.32	0.591434	0.234653	2.52047	0.0117199	0.173781	7017.71	6873.28	7160.6	6088.73	5436.84	12016.6	8618.82	9147.74	8474.68	7061.95	6607.7	15446.3	13623.2	17964.5	15003.4	9782.92
ENSMFAG00000000558	TUSC5	30.3679	1.99378	0.761229	2.61916	0.00881463	0.158514	3.8573	2.15396	5.94487	46.5244	6.57531	2.04642	15.6991	15.0733	106.436	183.974	29.0787	20.6778	18.3277	1.14863	4.95065	23.4187
ENSMFAG00000000579	ADAMTS16	12.2736	-1.0343	0.48289	-2.14189	0.0322023	0.249041	6.42883	17.2317	5.94487	16.7011	19.7259	32.7427	12.7555	21.28	16.3748	18.1499	10.2631	3.93863	3.43644	2.29726	1.98026	7.12744
ENSMFAG00000000600	TRPC3	8.8691	-1.36917	0.539667	-2.53707	0.0111785	0.173675	6.42883	36.6173	15.853	10.7364	4.69665	5.11605	12.7555	10.64	9.67599	4.12497	8.55255	1.96932	3.43644	1.14863	0.990129	9.16385
ENSMFAG00000000612	NETO2	102.083	0.73314	0.299949	2.44422	0.0145167	0.188407	46.2876	74.3116	56.4763	60.8396	130.567	84.9264	69.6649	88.6667	63.2661	70.1245	61.5783	128.99	197.022	215.942	122.776	161.895
ENSMFAG00000000615	SCGB1D4	32.9336	2.20876	0.787246	2.80568	0.00502109	0.124569	5.14306	0	0	11.9293	6.57531	3.06963	29.4359	37.24	8.93169	74.2495	65.8546	99.4505	52.6921	11.4863	117.825	3.05462
ENSMFAG00000000624	CACYBP	1666.09	0.509405	0.17468	2.91623	0.00354292	0.108155	1251.05	1595.01	1442.62	1324.16	1378	1315.85	1187.25	1503.79	1384.41	1494.07	1306.83	2102.25	2255.45	2772.79	2757.51	1586.37
ENSMFAG00000000637	TBX4	13.4399	-1.72762	0.487586	-3.54322	0.00039528	0.0375734	5.14306	21.5396	16.8438	15.5081	15.0293	42.9748	26.4923	21.28	1.48861	1.64999	16.2498	7.87727	11.4548	3.44589	2.97039	5.09103
ENSMFAG00000000638	IRF2BPL	176.578	1.01825	0.274752	3.70607	0.000210496	0.0293626	118.29	136.776	90.1639	64.4184	108.962	95.1585	136.386	182.653	235.201	161.699	148.814	112.251	215.35	322.765	254.463	441.901
ENSMFAG00000000648	FOPNL	758.241	0.518366	0.183976	2.81757	0.00483887	0.122851	469.304	620.34	512.25	522.505	633.108	738.757	676.044	813.073	611.076	860.469	735.519	914.748	996.567	1277.27	1166.37	584.45
ENSMFAG00000000659	CCDC65	4.0034	-1.28691	0.584403	-2.20208	0.0276593	0.236042	3.8573	9.69281	3.96325	7.1576	2.81799	9.20888	6.86837	2.66	4.46584	4.94997	4.27627	1.96932	0	1.14863	0	1.01821
ENSMFAG00000000670	PRKAG2	569.033	0.501805	0.199093	2.52046	0.0117203	0.173781	545.165	514.796	431.994	604.817	528.842	342.775	297.302	502.74	428.721	600.596	588.415	1040.78	722.798	720.19	771.311	463.284
ENSMFAG00000000678	CFAP74	2.40255	-2.25641	1.06476	-2.11916	0.0340767	NA	16.715	2.15396	0.990812	1.19293	0	1.02321	0	9.75333	1.48861	0.824995	0.855255	0	1.14548	2.29726	0	0
ENSMFAG00000000682	OAZ3	5.31052	1.29036	0.595416	2.16715	0.0302233	0.245673	7.71459	3.23094	1.98162	3.5788	0.939329	2.04642	0.981196	4.43333	0.744307	9.89994	1.71051	17.7239	9.16384	5.74314	6.93091	8.14565
ENSMFAG00000000685	KCTD7	30.101	-0.602201	0.219664	-2.74147	0.00611655	0.136819	28.2868	42.0022	25.7611	44.1385	46.9665	36.8355	36.3042	31.0333	32.7495	20.6249	24.8024	19.6932	18.3277	13.7835	27.7236	32.5826
ENSMFAG00000000696	CCDC197	121.166	0.998256	0.398837	2.50292	0.0123174	0.176345	79.7175	132.468	60.4395	60.8396	87.3576	30.6963	59.8529	134.773	46.8914	98.9994	168.485	46.2789	261.169	198.713	339.614	132.367
ENSMFAG00000000704	IGSF9	5.21717	-1.2537	0.587248	-2.13487	0.0327715	0.250355	6.42883	7.53886	6.93569	4.77173	1.87866	5.11605	21.5863	4.43333	2.97723	3.29998	5.13153	0	5.7274	4.59451	0	3.05462
ENSMFAG00000000706	SGPL1	346.792	-0.517908	0.166753	-3.10584	0.0018974	0.0805099	333.013	516.95	331.922	394.861	337.219	546.394	554.376	252.7	267.951	332.473	291.642	281.612	266.897	294.049	293.078	253.533
ENSMFAG00000000713	SCML4	14.4218	-1.42246	0.441159	-3.22437	0.00126251	0.0638931	11.5719	30.1554	8.91731	15.5081	45.0878	10.2321	30.4171	16.8467	14.1418	9.07494	11.9736	10.8312	3.43644	3.44589	1.98026	7.12744
ENSMFAG00000000723	PSMA7	1844.82	0.512293	0.167904	3.05111	0.00228001	0.0872647	1812.93	1237.45	1416.86	1548.43	1589.35	1757.87	1256.91	1544.57	1456.61	1955.24	1446.24	2502.02	2599.09	2429.35	1887.19	3077.02
ENSMFAG00000000748	SLC4A7	264.039	-0.897433	0.310923	-2.88635	0.00389734	0.113938	243.01	270.322	526.121	474.787	601.171	205.665	235.487	193.293	291.768	124.574	353.22	125.052	135.167	142.43	138.618	163.931
ENSMFAG00000000766	EBAG9	600.08	0.560317	0.192042	2.91768	0.00352642	0.108085	378.015	484.641	478.562	577.38	511.935	456.351	514.147	477.027	521.759	433.122	561.047	785.757	923.257	1109.58	866.363	522.34
ENSMFAG00000000773	TMEM253	12.7805	0.824825	0.357198	2.30915	0.0209351	0.213395	6.42883	6.46188	12.8806	3.5788	13.1506	6.13926	9.81196	14.1867	5.95446	17.3249	14.5393	12.8006	22.9096	18.3781	27.7236	12.2185
ENSMFAG00000000774	MLH1	229.802	0.573354	0.227408	2.52125	0.0116937	0.173781	185.15	199.241	193.208	162.239	223.56	124.832	204.089	184.427	237.434	116.324	277.103	323.953	358.535	359.521	366.348	160.877
ENSMFAG00000000780	PPL	1145.7	-0.751169	0.256118	-2.9329	0.00335812	0.10461	990.039	1730.71	813.457	1622.39	962.813	1418.17	2733.61	1228.92	1088.92	947.919	1162.29	616.396	958.766	444.519	883.195	729.036
ENSMFAG00000000784	ENSMFAG00000000784	1742.8	0.756776	0.239744	3.15659	0.00159623	0.0723674	1420.77	931.587	1369.3	914.979	1220.19	1616.67	1445.3	1447.04	928.895	1640.91	1510.38	2250.93	3095.09	2181.25	2198.09	3713.4
ENSMFAG00000000798	NCAPG	45.9706	-0.927417	0.29051	-3.19238	0.00141106	0.0683445	39.8587	71.0806	48.5498	32.2092	71.389	42.9748	133.443	41.6733	26.0508	27.2248	33.3549	24.6165	26.346	50.5397	34.6545	31.5644
ENSMFAG00000000807	RORC	1968.1	0.926311	0.3184	2.90927	0.00362276	0.109637	2100.94	903.586	1108.72	763.477	1133.77	1767.08	1450.21	1628.81	1007.05	1889.24	1485.58	1946.67	2271.49	2564.89	3419.91	6048.14
ENSMFAG00000000815	EREG	4.38193	2.12226	0.889021	2.38718	0.016978	0.200468	0	0	5.94487	1.19293	0	4.09284	0.981196	0.886667	10.4203	18.1499	17.1051	0.984658	2.29096	0	2.97039	5.09103
ENSMFAG00000000828	BCAN	1.99517	-2.08598	0.922355	-2.26158	0.0237235	NA	11.5719	3.23094	3.96325	1.19293	0	2.04642	0.981196	2.66	0	0.824995	0	0	1.14548	2.29726	0.990129	1.01821
ENSMFAG00000000851	ANP32E	418.951	0.548683	0.226941	2.41773	0.0156176	0.193856	257.153	424.33	253.648	301.812	421.759	389.843	286.509	384.813	330.472	329.998	314.734	408.633	593.358	887.89	601.009	517.249
ENSMFAG00000000875	FHL3	9862.12	-0.781282	0.290233	-2.69191	0.00710442	0.145331	12394.8	8042.88	11091.2	4369.71	7939.21	28365.4	15561.8	11987.7	8287.12	9108.77	5057.12	6028.08	7649.51	7620	8470.56	5820.07
ENSMFAG00000000883	PYHIN1	3.57645	-1.52351	0.737385	-2.0661	0.0388189	0.268629	0	7.53886	1.98162	8.35053	15.0293	2.04642	4.90598	2.66	2.97723	0	4.27627	0.984658	0	3.44589	0.990129	2.03641
ENSMFAG00000000910	IGSF3	438.645	-1.07586	0.298003	-3.61023	0.000305929	0.0331649	426.874	780.81	430.013	348.336	981.599	477.839	662.307	653.473	464.448	248.323	490.061	287.52	217.641	112.566	154.46	282.043
ENSMFAG00000000911	TMEM42	185.149	0.552655	0.223929	2.46799	0.0135873	0.182864	177.436	150.777	99.0812	121.679	163.443	194.41	131.48	161.373	145.884	149.324	117.17	212.686	285.224	302.089	305.95	244.369
ENSMFAG00000000924	OAS2	90.9243	-1.10244	0.465561	-2.36798	0.0178853	0.203438	66.8598	219.704	40.6233	50.1032	394.518	43.998	79.4769	97.5333	96.7599	45.3747	99.2095	68.9261	51.5466	35.6075	21.7828	42.7647
ENSMFAG00000000925	TNFAIP6	97.8255	-1.11106	0.420996	-2.63912	0.00831221	0.153665	34.7157	179.856	81.2466	108.557	240.468	87.996	175.634	162.26	78.8966	163.349	71.8414	52.1869	30.9279	14.9322	40.5953	41.7465
ENSMFAG00000000932	FNDC1	421.308	-1.72921	0.52629	-3.28566	0.00101745	0.0582659	172.293	1509.92	560.8	295.847	712.012	813.451	496.485	618.893	366.199	202.949	466.969	90.5886	27.4915	60.8773	37.6249	308.516
ENSMFAG00000000951	SLC13A4	39.5822	-1.00095	0.467251	-2.14221	0.0321762	0.249041	20.5722	122.776	50.5314	63.2254	22.5439	41.9516	56.9094	44.3333	43.9141	14.8499	46.1838	12.8006	3.43644	18.3781	12.8717	58.0377
ENSMFAG00000000957	ENSMFAG00000000957	1.65851	2.02206	0.898034	2.25166	0.024344	NA	0	0	0	1.19293	0.939329	1.02321	0.981196	0.886667	0.744307	1.64999	0.855255	1.96932	4.58192	5.74314	4.95065	1.01821
ENSMFAG00000000964	ICK	339.109	-0.652512	0.255439	-2.55448	0.0106347	0.171905	275.154	621.417	421.095	312.548	371.035	601.647	351.268	363.533	457.005	259.873	401.97	217.61	158.076	179.186	267.335	166.986
ENSMFAG00000000975	KCNQ3	2.83489	1.77587	0.770948	2.30349	0.0212515	NA	1.28577	1.07698	0.990812	0	0.939329	2.04642	2.94359	0.886667	3.72154	3.29998	1.71051	0.984658	3.43644	0	12.8717	9.16385
ENSMFAG00000000985	SP7	5.95372	-1.1506	0.537264	-2.14159	0.0322266	0.249041	5.14306	14.0007	6.93569	16.7011	5.63598	5.11605	10.7932	1.77333	7.44307	0.824995	5.98678	2.95398	1.14548	5.74314	0.990129	4.07282
ENSMFAG00000000986	PDZRN3	2294.21	-0.700616	0.285584	-2.45328	0.0141561	0.186379	3103.84	1418.38	2505.76	2447.9	1520.77	6245.67	3602.95	1879.73	2002.19	2157.36	1044.27	1348	1327.61	1771.19	1998.08	2333.73
ENSMFAG00000000990	PPP2R2C	92.8586	0.71625	0.33312	2.15013	0.0315452	0.248715	23.1438	84.0044	92.1455	113.329	61.0564	66.5086	60.8341	61.18	69.9649	211.199	105.196	99.4505	71.0197	103.377	49.5065	213.823
ENSMFAG00000001018	SLC7A8	635.103	-1.15126	0.402736	-2.85861	0.00425505	0.116123	1181.62	1086.67	2420.55	287.497	251.74	780.709	257.073	741.253	415.323	358.048	377.167	407.649	224.514	371.007	612.89	387.937
ENSMFAG00000001090	ITGA11	351.162	-1.04425	0.438655	-2.38057	0.017286	0.201159	160.721	819.581	368.582	461.665	513.813	722.386	409.159	328.953	365.455	327.523	537.955	123.082	59.5649	70.0663	78.2202	271.861
ENSMFAG00000001101	EPDR1	1888.81	0.684434	0.246756	2.77373	0.0055418	0.13117	1049.18	1512.08	763.916	1351.59	2037.41	2024.93	1057.73	1793.73	1596.54	1711.04	1540.31	2322.81	2793.82	2832.52	3945.67	1887.75
ENSMFAG00000001104	WDR19	128.881	-0.549867	0.234173	-2.34812	0.0188682	0.207364	201.865	177.702	155.558	146.731	113.659	236.361	104.007	91.3267	130.998	168.299	93.2228	85.6653	73.3107	76.9581	116.835	89.6021
ENSMFAG00000001114	HTR7	55.3902	0.777463	0.355863	2.18473	0.0289089	0.240245	14.1434	53.849	33.6876	44.1385	20.6652	21.4874	66.7213	70.9333	64.0104	36.2998	60.7231	110.282	113.402	76.9581	29.7039	69.238
ENSMFAG00000001116	PTPN13	663.885	-0.843713	0.383638	-2.19924	0.0278608	0.237075	1342.34	1281.61	1181.05	753.934	330.644	800.15	669.176	463.727	820.227	607.196	693.612	427.342	167.24	276.819	119.806	687.289
ENSMFAG00000001144	NOTCH2	913.681	-0.766219	0.333816	-2.29533	0.0217141	0.216142	510.449	1877.17	1122.59	1364.72	1123.44	877.914	1216.68	1114.54	1218.43	780.445	1362.42	463.774	336.771	333.102	320.802	595.651
ENSMFAG00000001151	ATR	181.824	-0.650056	0.203334	-3.19698	0.00138873	0.0678032	194.151	240.166	233.832	306.584	207.592	201.572	204.089	190.633	153.327	142.724	230.064	175.269	127.148	93.0389	134.658	74.329
ENSMFAG00000001166	CNTRL	120.183	-0.655762	0.269267	-2.43536	0.0148771	0.191149	100.29	176.625	138.714	200.413	146.535	156.551	140.311	118.813	164.492	107.249	158.222	83.696	66.4378	49.391	67.3288	47.8557
ENSMFAG00000001170	NDC80	8.97593	-0.998973	0.470328	-2.12399	0.033671	0.253748	6.42883	16.1547	14.8622	14.3152	19.7259	3.06963	5.88718	15.96	13.3975	4.94997	11.1183	2.95398	1.14548	4.59451	3.96052	5.09103
ENSMFAG00000001175	PTPRB	1079.43	-0.766586	0.329906	-2.32365	0.0201443	0.210334	1279.34	1436.69	2096.56	1995.78	1424.02	812.428	912.512	921.247	1208.75	952.044	1453.08	1110.69	558.994	435.33	310.901	362.481
ENSMFAG00000001186	COL6A5	7.27892	-1.66918	0.664179	-2.51315	0.0119659	0.174827	2.57153	9.69281	0	1.19293	23.4832	21.4874	5.88718	23.94	2.97723	1.64999	1.71051	5.90795	3.43644	3.44589	2.97039	6.10924
ENSMFAG00000001205	APBB3	83.7088	-0.573606	0.162962	-3.51988	0.000431737	0.0396184	122.148	129.238	95.118	99.0134	87.3576	107.437	94.1948	68.2733	76.6636	61.8746	74.4072	58.0948	44.6737	80.404	74.2597	66.1834
ENSMFAG00000001224	CCDC80	2476.18	-1.4766	0.390108	-3.78511	0.000153638	0.0257183	1695.92	7483.93	1929.11	1733.33	4362.25	3166.83	2082.1	6692.56	1120.18	813.445	2722.28	1413.97	917.529	518.031	811.906	2155.54
ENSMFAG00000001233	ADGRG6	172.932	-0.730904	0.32664	-2.23765	0.0252442	0.229991	154.292	180.933	292.29	354.301	239.529	197.479	191.333	117.927	246.366	176.549	193.288	99.4505	106.53	70.0663	37.6249	108.948
ENSMFAG00000001257	TMEM54	86.0938	1.22018	0.347648	3.50983	0.000448401	0.040494	46.2876	24.7705	85.2099	14.3152	59.1778	81.8567	30.4171	70.9333	67.732	175.724	96.6438	76.8034	119.13	74.6609	197.036	156.804
ENSMFAG00000001268	C1orf53	9.17347	1.16351	0.556106	2.09225	0.0364161	0.261628	6.42883	3.23094	5.94487	5.96466	2.81799	2.04642	0.981196	17.7333	14.1418	11.5499	9.4078	20.6778	4.58192	5.74314	3.96052	31.5644
ENSMFAG00000001269	RGS4	30.3675	-1.37371	0.491206	-2.7966	0.0051643	0.126272	56.5737	121.699	65.3936	13.1223	41.3305	13.3017	16.6803	23.0533	25.3064	10.7249	36.776	22.6471	10.3093	14.9322	7.92104	6.10924
ENSMFAG00000001279	SELE	36.8747	3.30629	1.10962	2.97965	0.00288574	0.0987829	0	2.15396	27.7427	11.9293	1.87866	1.02321	5.88718	3.54667	122.811	282.973	110.328	10.8312	3.43644	3.44589	0.990129	1.01821
ENSMFAG00000001280	TXNRD3	60.7723	-0.636384	0.26831	-2.37183	0.0177004	0.203438	123.433	67.8497	50.5314	79.9265	87.3576	65.4854	61.8153	55.86	55.0787	42.8997	59.8678	30.5244	28.637	88.4444	24.7532	49.8921
ENSMFAG00000001285	LYSMD2	42.9362	0.553878	0.264531	2.09382	0.0362764	0.261577	39.8587	49.541	24.7703	23.8587	31.9372	29.6731	45.135	32.8067	35.7267	50.3247	37.6312	38.4017	63.0014	87.2958	25.7434	71.2744
ENSMFAG00000001289	TMEM43	1330.38	-0.524248	0.252308	-2.07781	0.0377267	0.265774	1402.77	2153.96	1544.68	2367.97	912.089	1400.77	1527.72	1247.54	1222.15	1753.11	1337.62	1233.78	835.055	607.624	535.66	1203.52
ENSMFAG00000001331	PALMD	1074.17	0.749152	0.248992	3.00873	0.00262338	0.0933692	695.599	599.877	1020.54	824.317	1248.37	527.976	497.466	995.727	1141.02	866.244	1116.11	1385.41	1987.41	1248.56	2196.11	835.947
ENSMFAG00000001360	BCL6	3429.48	-0.620992	0.245219	-2.5324	0.0113284	0.173675	3303.13	4576.09	6085.57	6063.68	2442.26	5634.81	2546.2	2600.59	3171.49	2577.28	3323.52	3202.11	1550.98	2127.26	2282.25	3384.52
ENSMFAG00000001370	APOL5	43.7137	-0.679109	0.243714	-2.7865	0.005328	0.129024	38.573	75.3886	48.5498	46.5244	73.2677	48.0908	54.947	45.22	48.38	20.6249	48.7495	18.7085	44.6737	34.4589	24.7532	28.5098
ENSMFAG00000001405	SC5D	570.324	0.658072	0.214443	3.06876	0.00214952	0.0856053	326.584	317.709	348.766	468.823	561.719	523.883	598.529	392.793	523.248	1112.09	526.837	640.028	680.415	1021.13	601.009	481.611
ENSMFAG00000001443	BGN	369.801	-1.44699	0.586018	-2.46919	0.0135419	0.182825	110.576	1831.94	630.157	388.896	559.84	102.321	277.678	428.26	329.728	147.674	624.336	105.358	61.8559	36.7561	57.4275	224.005
ENSMFAG00000001466	TUBA8	3305.04	1.62977	0.308441	5.2839	1.26465e-07	0.000192644	1602.06	1425.92	2403.71	1736.91	2047.74	858.473	845.791	1993.23	1866.72	2302.56	3929.04	4415.21	6821.33	8683.63	5864.54	6083.78
ENSMFAG00000001470	MYBPC2	132698	0.739385	0.305755	2.41822	0.0155965	0.193856	105722	75447.8	74708.2	57553	79333.9	142194	106737	153653	87922	112199	52026	168181	207419	278592	215954	205518
ENSMFAG00000001472	ENSMFAG00000001472	22.5527	-0.922745	0.389287	-2.37035	0.0177713	0.203438	6.42883	39.8482	16.8438	13.1223	34.7552	23.5338	44.1538	57.6333	23.0735	15.6749	20.5261	22.6471	12.6003	6.89177	10.8914	12.2185
ENSMFAG00000001491	PPM1J	465.698	0.53637	0.260996	2.05509	0.0398706	0.270511	378.015	416.791	419.114	306.584	527.903	258.872	382.666	349.347	225.525	315.973	506.311	497.252	998.858	838.499	501.005	528.449
ENSMFAG00000001494	JCAD	400.214	-0.545333	0.226462	-2.40806	0.0160377	0.196123	541.307	624.648	420.104	428.263	574.87	358.123	466.068	388.36	465.936	362.998	475.522	386.971	211.914	202.159	168.322	327.862
ENSMFAG00000001498	PPM1A	4029.88	0.503062	0.214263	2.34787	0.018881	0.207364	2835.11	3229.86	3163.66	2688.87	3742.29	4619.79	3600.01	2793	2844	3224.9	2928.39	6159.04	5615.14	7482.17	5418.98	4132.9
ENSMFAG00000001513	NPAS2	212.702	0.612354	0.311867	1.96351	0.0495867	0.296916	136.291	210.011	133.76	201.606	107.084	180.085	168.766	207.48	126.532	125.399	183.024	120.128	242.842	376.75	334.664	548.813
ENSMFAG00000001517	ALKBH5	5453.23	0.527374	0.18834	2.80012	0.00510839	0.125338	4399.89	4074.21	4497.3	2892.86	4641.23	4829.55	4739.18	5663.14	4456.17	4209.95	4511.47	6917.23	8083.65	7865.81	9031.96	6438.12
ENSMFAG00000001518	PIANP	1.61285	-2.9087	1.11304	-2.61328	0.00896765	NA	6.42883	3.23094	6.93569	1.19293	3.75732	0	0.981196	0	0	0	0	0.984658	1.14548	1.14863	0	0
ENSMFAG00000001537	MAPK10	8.50714	-1.42558	0.626785	-2.27444	0.0229398	0.220747	32.1441	17.2317	20.8071	1.19293	3.75732	3.06963	17.6615	3.54667	2.97723	2.47498	5.98678	4.92329	1.14548	1.14863	9.90129	8.14565
ENSMFAG00000001541	RALGPS2	50.3832	-1.82597	0.379741	-4.80846	1.521e-06	0.00128719	191.579	40.9252	46.5682	71.576	59.1778	120.739	39.2478	60.2933	34.9824	30.5248	33.3549	15.7545	10.3093	21.8239	8.91116	20.3641
ENSMFAG00000001543	TTN	770021	-0.838307	0.183986	-4.55637	5.2045e-06	0.0029363	770657	1.04562e+06	1.35125e+06	1.01284e+06	848307	736494	1.19942e+06	936617	659620	345558	676081	580934	346923	627505	660455	522058
ENSMFAG00000001545	CDC25B	93.5431	-0.861665	0.279995	-3.07743	0.00208793	0.0841413	132.434	137.853	188.254	141.959	72.3284	80.8335	88.3076	125.02	96.0156	122.924	65.8546	42.3403	40.0918	58.5801	34.6545	69.238
ENSMFAG00000001558	TRANK1	93.6819	-0.940607	0.353929	-2.65761	0.00786958	0.151743	56.5737	247.705	116.916	128.837	139.021	99.2513	108.913	89.5533	135.464	47.0247	120.591	62.0335	34.3644	32.1616	33.6644	46.8375
ENSMFAG00000001594	CMBL	1990.36	0.672523	0.297081	2.26377	0.0235885	0.223581	1096.76	766.809	1429.74	1132.09	1376.12	2649.09	2424.53	1400.93	1571.23	1999.79	951.043	2034.3	3569.31	3510.21	3420.9	2512.93
ENSMFAG00000001602	CCDC136	42.8794	-0.885742	0.293005	-3.02295	0.00250321	0.0912249	64.2883	52.772	45.5774	99.0134	44.1485	23.5338	87.3264	29.26	21.5849	31.3498	44.4732	37.417	24.0551	22.9726	26.7335	31.5644
ENSMFAG00000001611	TAGLN3	2.96549	-4.67504	1.44997	-3.22422	0.00126315	NA	21.858	9.69281	12.8806	0	0	0	0.981196	0.886667	0	0	0	0	0	1.14863	0	0
ENSMFAG00000001612	ZNF461	31.4444	0.759436	0.300893	2.52394	0.0116049	0.173781	18.0007	24.7705	21.7979	31.0163	19.7259	31.7195	24.5299	15.0733	37.9597	20.6249	21.3814	47.2636	38.9463	51.6883	77.2301	21.3823
ENSMFAG00000001622	CXCL8	88.8341	2.29963	1.09048	2.10882	0.0349605	0.25719	2.57153	0	151.594	25.0516	26.3012	5.11605	18.6427	10.64	267.951	492.522	361.773	21.6625	11.4548	16.0808	6.93091	3.05462
ENSMFAG00000001624	PGPEP1L	76.3664	0.81624	0.320772	2.54461	0.0109399	0.173361	42.4303	49.541	87.1915	97.8205	20.6652	36.8355	52.0034	55.86	44.6584	103.949	61.5783	85.6653	190.15	74.6609	109.904	108.948
ENSMFAG00000001627	POLQ	60.5468	1.4015	0.601962	2.32823	0.0199001	0.209846	18.0007	33.3864	26.7519	54.8749	56.3598	9.20888	31.3983	36.3533	202.452	204.599	201.84	24.6165	11.4548	17.2294	17.8223	22.4005
ENSMFAG00000001633	PDGFRB	1173.51	-0.856461	0.342634	-2.49964	0.0124319	0.177032	923.18	2744.14	1317.78	1659.37	1580.89	1010.93	1566.97	1293.65	1345.71	906.669	1743.86	448.02	423.827	377.899	374.269	1058.93
ENSMFAG00000001652	SNAP25	29.2619	-5.6698	1.69132	-3.3523	0.000801443	0.051946	171.007	145.392	139.705	2.38587	0	0	0	0.886667	4.46584	2.47498	0.855255	0	0	0	0	1.01821
ENSMFAG00000001654	DCLK2	22.1617	-1.00321	0.455386	-2.20298	0.0275964	0.235754	12.8577	56.0029	21.7979	38.1739	44.1485	17.3946	20.6051	26.6	29.028	14.8499	33.3549	8.86193	2.29096	3.44589	9.90129	15.2731
ENSMFAG00000001680	PBK	7.32419	-0.96931	0.477643	-2.02936	0.0424218	0.27605	14.1434	12.9238	10.8989	14.3152	3.75732	7.16246	5.88718	8.86667	1.48861	10.7249	5.13153	7.87727	3.43644	3.44589	0	7.12744
ENSMFAG00000001688	NEMP1	69.2956	-0.611043	0.282909	-2.15986	0.0307837	0.246934	41.1445	126.007	115.925	104.978	97.6903	54.2301	65.7401	65.6133	93.0384	58.5746	83.815	47.2636	38.9463	33.3102	36.6348	45.8193
ENSMFAG00000001737	COL4A2	1431.51	-0.941467	0.396033	-2.37725	0.0174425	0.201956	2346.52	2684.91	2463.16	1229.91	1394.9	923.958	1428.62	2590.84	1643.43	1465.19	1777.22	477.559	295.534	271.076	531.699	1379.67
ENSMFAG00000001768	LMOD2	32924.7	-0.728181	0.291449	-2.49849	0.0124723	0.177032	29440.2	40397.5	34907.3	37627.5	27050.8	57793.9	60607.5	40670.5	32894.7	32042.8	21996.3	50402.7	18436.5	11121	18961	12444.5
ENSMFAG00000001770	PSD3	37.2326	-1.17894	0.473032	-2.4923	0.012692	0.177255	15.4292	109.852	42.6049	40.5597	47.9058	49.114	68.6837	39.9	44.6584	18.9749	53.881	27.5704	12.6003	5.74314	2.97039	15.2731
ENSMFAG00000001780	ZNF366	137.345	-0.859615	0.242225	-3.54883	0.000386946	0.037306	248.153	194.933	212.034	218.307	198.199	110.507	144.236	92.2133	144.396	83.3245	152.235	80.742	82.4745	93.0389	65.3485	77.3837
ENSMFAG00000001813	TNN	23.8471	-0.82907	0.417394	-1.9863	0.0470003	0.289743	9.00036	63.5418	27.7427	41.7526	33.8159	7.16246	15.6991	45.22	18.6077	14.8499	10.2631	28.5551	26.346	6.89177	16.8322	15.2731
ENSMFAG00000001815	SPIRE1	661.94	-0.946775	0.304337	-3.11094	0.00186493	0.0795236	1586.63	1141.6	420.104	452.122	844.457	843.124	840.885	844.107	328.984	362.173	248.024	639.043	402.063	467.492	276.246	893.985
ENSMFAG00000001822	ZNF420	237.719	0.515657	0.197666	2.60873	0.00908787	0.161347	186.436	220.781	192.218	198.027	193.502	194.41	172.69	205.707	194.264	174.899	212.958	272.75	336.771	464.046	373.279	210.769
ENSMFAG00000001848	TNC	788.423	-1.77093	0.7554	-2.34435	0.01906	0.208147	183.864	4408.08	983.877	1791.79	398.276	107.437	946.854	936.32	459.982	199.649	1375.25	210.717	74.4562	172.294	21.7828	344.154
ENSMFAG00000001849	ARNT2	96.6441	1.05149	0.460411	2.28382	0.0223822	0.218417	57.8595	79.6965	55.4855	71.576	63.8744	79.8103	32.3795	62.0667	39.4483	67.6496	82.1044	17.7239	253.151	318.17	51.4867	213.823
ENSMFAG00000001856	FCRL5	8.03586	-1.18193	0.49884	-2.36936	0.0178191	0.203438	2.57153	19.3856	8.91731	13.1223	19.7259	9.20888	6.86837	9.75333	5.95446	4.12497	7.69729	12.8006	3.43644	0	2.97039	2.03641
ENSMFAG00000001886	XPA	343.295	0.518239	0.161134	3.2162	0.00129898	0.0653049	307.298	272.476	224.914	245.744	354.127	284.452	291.415	275.753	258.275	343.198	360.917	357.431	523.484	568.571	433.677	390.991
ENSMFAG00000001889	PPP1R14C	824.404	1.40881	0.492447	2.86084	0.00422524	0.115798	263.582	514.796	378.49	171.782	415.184	290.591	602.454	970.9	578.327	254.098	150.525	993.52	821.309	3244.88	2092.14	1447.89
ENSMFAG00000001895	ENSMFAG00000001895	4.19675	-1.33274	0.614539	-2.16869	0.0301063	0.245293	1.28577	9.69281	1.98162	15.5081	2.81799	6.13926	4.90598	6.20667	5.21015	2.47498	1.71051	1.96932	1.14548	1.14863	4.95065	0
ENSMFAG00000001898	SLC17A7	44.7764	-0.802874	0.363066	-2.21137	0.0270102	0.233378	65.574	81.8504	77.2834	79.9265	32.8765	37.8587	52.0034	29.26	50.6129	27.2248	64.9994	23.6318	16.0367	19.5267	9.90129	47.8557
ENSMFAG00000001899	LRRTM4	12.3309	-1.6673	0.55301	-3.01494	0.00257026	0.0921156	5.14306	33.3864	5.94487	15.5081	28.1799	8.18567	19.6239	34.58	8.93169	4.12497	14.5393	10.8312	2.29096	0	2.97039	3.05462
ENSMFAG00000001907	IGFBP3	1856.86	-1.18043	0.433445	-2.72336	0.00646209	0.139794	3499.85	2293.97	2603.85	3030.05	1358.27	5771.92	1120.53	937.207	1713.4	3210.88	1170.84	629.197	501.72	536.41	546.551	785.037
ENSMFAG00000001912	BAIAP3	2.94775	-1.74551	0.752538	-2.3195	0.0203682	NA	6.42883	8.61583	1.98162	3.5788	1.87866	2.04642	6.86837	5.32	1.48861	5.77496	0	0	1.14548	0	0	2.03641
ENSMFAG00000001918	NR4A3	730.153	1.7356	0.76691	2.2631	0.0236292	0.223611	433.303	214.319	695.55	178.94	301.525	20.4642	43.1726	810.413	242.644	930.594	444.732	351.523	287.515	2456.92	126.737	4144.1
ENSMFAG00000001922	ENSMFAG00000001922	20.5231	-0.906351	0.33524	-2.70359	0.00685955	0.14214	18.0007	39.8482	35.6692	19.0869	14.0899	10.2321	43.1726	34.58	18.6077	18.9749	19.6709	9.84658	12.6003	6.89177	13.8618	13.2367
ENSMFAG00000001953	GFRA1	193.814	-0.692875	0.335	-2.06829	0.0386132	0.267961	168.435	414.637	182.309	275.567	165.322	252.733	192.314	266	219.571	210.374	304.471	138.837	79.0381	55.1342	67.3288	108.948
ENSMFAG00000001977	PEG3	348.991	-0.841743	0.295939	-2.84432	0.00445066	0.11792	276.44	1029.59	322.014	285.111	610.564	229.199	347.343	483.233	226.269	165.824	313.023	246.165	185.568	382.493	272.286	208.732
ENSMFAG00000001998	ENSMFAG00000001998	2.62257	-1.49966	0.728679	-2.05805	0.0395855	NA	5.14306	6.46188	5.94487	3.5788	0.939329	0	3.92478	5.32	1.48861	2.47498	2.56576	0	0	1.14863	2.97039	0
ENSMFAG00000002033	CYP17A1	7.45661	-0.919852	0.38607	-2.3826	0.0171908	0.200637	7.71459	11.8468	9.90812	7.1576	7.51464	9.20888	17.6615	7.09333	4.46584	9.07494	1.71051	6.89261	5.7274	2.29726	5.94078	5.09103
ENSMFAG00000002047	KCND3	13.5722	-0.802345	0.383871	-2.09014	0.0366051	0.262038	28.2868	9.69281	16.8438	16.7011	13.1506	21.4874	5.88718	26.6	14.1418	9.07494	19.6709	3.93863	10.3093	10.3377	5.94078	5.09103
ENSMFAG00000002052	VILL	7.52787	1.88437	0.807443	2.33375	0.019609	0.209234	3.8573	0	2.97244	8.35053	0	4.09284	5.88718	0.886667	23.0735	34.6498	3.42102	4.92329	0	1.14863	10.8914	16.2913
ENSMFAG00000002055	IGSF10	59.162	-2.92213	0.640014	-4.56573	4.97769e-06	0.00291635	46.2876	187.394	156.548	41.7526	150.293	78.7871	107.932	68.2733	32.0052	14.0249	46.1838	10.8312	2.29096	0	2.97039	1.01821
ENSMFAG00000002058	MGAT5	67.3025	-0.849487	0.374848	-2.26622	0.0234379	0.223143	39.8587	120.622	87.1915	137.187	95.8116	59.3461	85.364	68.2733	79.6409	43.7247	119.736	28.5551	26.346	27.5671	14.8519	42.7647
ENSMFAG00000002067	MKX	32.5559	-1.70717	0.816117	-2.09182	0.0364548	0.261628	2.57153	228.32	2.97244	16.7011	4.69665	13.3017	103.026	27.4867	12.6532	41.2497	28.2234	11.8159	1.14548	11.4863	0.990129	14.2549
ENSMFAG00000002069	ARHGAP26	100.109	-0.57064	0.257268	-2.21807	0.0265498	0.233323	84.8605	120.622	147.631	198.027	136.203	72.6479	101.063	97.5333	95.2713	89.9244	118.88	117.174	57.274	41.3506	69.3091	53.9649
ENSMFAG00000002088	ELMO1	164.882	-0.68434	0.307976	-2.22205	0.0262796	0.232848	133.72	347.864	219.96	238.587	247.044	137.11	185.446	117.927	186.077	174.899	212.103	94.5272	59.5649	58.5801	83.1709	141.531
ENSMFAG00000002093	SEL1L3	48.1044	-0.700728	0.249111	-2.81292	0.00490945	0.123817	57.8595	74.3116	74.3109	82.3124	62.9351	32.7427	40.229	53.2	49.8686	48.6747	48.7495	32.4937	29.7825	37.9047	17.8223	26.4734
ENSMFAG00000002095	KMT5A	851.511	0.651435	0.265747	2.45133	0.0142328	0.186904	480.876	670.958	516.213	498.646	527.903	631.32	1104.83	867.16	565.674	574.196	648.283	1237.72	1446.74	1666.66	1296.08	890.93
ENSMFAG00000002104	LAMB1	1731.18	-0.947877	0.174203	-5.44123	5.29144e-08	0.000100756	2468.67	2769.99	2847.59	2305.94	1804.45	2137.48	1799.51	2111.15	1433.54	1524.59	1517.22	1260.36	830.473	1154.37	988.149	745.327
ENSMFAG00000002106	STRN	458.128	-0.675889	0.260898	-2.59062	0.00958022	0.164766	309.87	492.18	539.002	764.67	295.889	966.933	692.724	446.88	283.581	367.123	345.523	641.013	292.097	346.886	290.108	255.57
ENSMFAG00000002122	TRIM66	13.6145	-0.748493	0.355012	-2.10836	0.035	0.25719	20.5722	14.0007	13.8714	26.2445	15.0293	19.441	15.6991	13.3	26.0508	8.24995	11.9736	7.87727	8.01836	3.44589	6.93091	7.12744
ENSMFAG00000002126	RXRG	1606.48	1.00406	0.382534	2.62477	0.00867086	0.157624	860.177	1132.98	951.18	416.334	1368.6	808.335	1501.23	1511.77	1239.27	571.721	950.188	1953.56	4639.19	3269	3368.42	1161.77
ENSMFAG00000002130	CCK	1.07491	-3.16823	1.41166	-2.24433	0.0248115	NA	3.8573	7.53886	0.990812	0	0	3.06963	0	0.886667	0	0	0.855255	0	0	0	0	0
ENSMFAG00000002133	TNMD	171.83	-2.52628	1.1845	-2.13278	0.0329429	0.251035	2.57153	1656.39	5.94487	5.96466	6.57531	19.441	480.786	164.92	1.48861	53.6246	79.5387	45.2943	1.14548	59.7287	3.96052	161.895
ENSMFAG00000002137	ETS1	717.224	-0.562317	0.260147	-2.16153	0.0306542	0.246623	554.165	1085.6	789.677	900.664	1453.14	519.79	865.415	674.753	883.493	639.371	915.978	594.734	381.445	464.046	328.723	424.592
ENSMFAG00000002139	CIT	8.05722	-1.3357	0.49323	-2.70807	0.00676761	0.14214	10.2861	16.1547	13.8714	14.3152	10.3326	2.04642	11.7744	13.3	2.97723	4.94997	2.56576	2.95398	0	9.18903	1.98026	12.2185
ENSMFAG00000002147	ENSMFAG00000002147	17.093	1.02454	0.519452	1.97234	0.048571	0.293714	7.71459	4.30792	1.98162	8.35053	30.0585	5.11605	21.5863	10.64	18.6077	30.5248	9.4078	39.3863	29.7825	10.3377	40.5953	5.09103
ENSMFAG00000002176	SETD7	20299	0.540709	0.262729	2.05805	0.0395853	0.269558	13103.2	18035.1	13689.1	12803.7	12614.3	23693.4	22714.7	15656.8	11006.1	20054	10779.6	28319.8	26427.4	38343.5	33603	23940.1
ENSMFAG00000002193	MS4A8	3.86137	2.99292	1.117	2.67944	0.00737458	0.147042	0	0	0	0	1.87866	0	3.92478	0.886667	0.744307	13.1999	2.56576	28.5551	8.01836	0	0.990129	1.01821
ENSMFAG00000002213	ENSMFAG00000002213	32.8711	1.26955	0.413861	3.06758	0.00215798	0.0856053	19.2865	23.6935	8.91731	27.4375	24.4226	16.3713	10.7932	23.0533	5.95446	43.7247	35.9207	59.0795	53.8375	70.0663	16.8322	86.5475
ENSMFAG00000002223	ADGRG1	381.218	-0.715989	0.315371	-2.27031	0.0231888	0.221742	721.314	468.486	687.624	595.273	440.546	222.036	361.08	297.033	494.964	438.072	407.956	216.625	145.476	125.201	205.947	271.861
ENSMFAG00000002229	GRM3	1.98011	-2.41453	1.08531	-2.22475	0.026098	NA	7.71459	10.7698	3.96325	1.19293	0	1.02321	0.981196	0.886667	0	0	1.71051	0	2.29096	1.14863	0	0
ENSMFAG00000002268	C5orf51	331.557	-0.562032	0.197214	-2.84986	0.0043739	0.117594	290.583	404.944	397.316	574.994	430.213	473.746	313.983	278.413	353.546	263.173	370.325	282.597	246.278	261.887	200.006	162.913
ENSMFAG00000002270	TOP2A	15.9229	-1.63997	0.49114	-3.33911	0.000840483	0.0531248	9.00036	46.3101	6.93569	11.9293	58.2384	19.441	14.7179	26.6	11.9089	9.89994	9.4078	2.95398	3.43644	5.74314	2.97039	15.2731
ENSMFAG00000002283	MOV10	117.506	-0.552026	0.234321	-2.35586	0.01848	0.205329	136.291	160.47	163.484	159.853	162.504	108.46	129.518	99.3067	142.907	122.924	141.117	77.788	57.274	60.8773	53.467	103.857
ENSMFAG00000002289	RNF213	1933.16	-1.10614	0.268261	-4.12337	3.73374e-05	0.0134802	4594.04	3986.98	2987.3	1497.13	2130.4	1525.6	2739.5	1659.84	1940.41	904.194	1305.12	1337.17	907.22	1521.93	1117.86	775.873
ENSMFAG00000002336	SEMA4D	1262.47	0.673272	0.168339	3.99951	6.34741e-05	0.0166707	1054.33	858.353	886.777	799.265	1103.71	697.829	1158.79	1224.49	1664.27	1343.09	1012.62	1314.52	1844.22	1518.49	1501.04	2217.65
ENSMFAG00000002346	MOK	19.9744	-0.830199	0.323589	-2.5656	0.0102998	0.16999	21.858	28.0015	19.8162	21.4728	21.6046	46.0444	33.3607	13.3	25.3064	13.1999	19.6709	6.89261	10.3093	11.4863	7.92104	19.3459
ENSMFAG00000002358	EPHB1	34.5986	-0.728264	0.357335	-2.03804	0.0415459	0.274306	27.0011	23.6935	28.7336	54.8749	89.2363	46.0444	49.0598	26.6	17.8634	27.2248	28.2234	18.7085	14.8912	10.3377	55.4472	35.6372
ENSMFAG00000002361	CDSN	1.08989	-3.63785	1.37507	-2.64558	0.00815507	NA	0	9.69281	0.990812	1.19293	0.939329	0	1.96239	2.66	15.6305	0	0	0	0	0	0	0
ENSMFAG00000002372	JPH2	6058.67	0.577428	0.240965	2.39631	0.0165609	0.19864	3623.29	4052.67	5270.13	3871.07	5434.02	3615	6059.87	6969.2	6129.37	3110.23	8094.99	8378.46	9214.24	10319.3	8615.12	4181.77
ENSMFAG00000002376	LIMA1	754.224	-0.705961	0.313953	-2.24862	0.0245368	0.227215	327.87	1583.16	636.101	1134.48	1004.14	888.146	831.073	1077.3	787.477	834.895	901.438	650.859	350.517	382.493	232.68	444.956
ENSMFAG00000002392	SHISA2	184.996	1.1023	0.470828	2.3412	0.0192216	0.208401	50.1449	138.93	38.6417	108.557	212.288	49.114	155.029	187.087	126.532	117.149	49.6048	120.128	262.315	374.453	696.061	273.897
ENSMFAG00000002454	SMPD3	11.4713	-1.5194	0.677241	-2.24352	0.0248631	0.228283	61.7167	6.46188	22.7887	8.35053	5.63598	8.18567	8.83076	15.0733	16.3748	14.0249	5.98678	0.984658	0	1.14863	5.94078	2.03641
ENSMFAG00000002479	APP	2717.83	-0.653836	0.235392	-2.77765	0.00547539	0.130779	2043.08	5026.26	3246.89	3857.94	3126.09	2940.7	3185.94	3161.85	2728.63	3109.4	3122.53	2194.8	1361.98	1318.63	1261.42	1799.17
ENSMFAG00000002480	PTPRT	4.29932	-1.09794	0.518474	-2.11764	0.0342053	0.255569	7.71459	3.23094	4.95406	4.77173	12.2113	9.20888	2.94359	1.77333	2.23292	3.29998	3.42102	1.96932	3.43644	4.59451	0.990129	2.03641
ENSMFAG00000002483	ABCB9	16.8045	-0.932993	0.428195	-2.17889	0.0293395	0.242647	20.5722	10.7698	21.7979	20.2799	28.1799	4.09284	52.9846	17.7333	20.8406	4.94997	11.1183	13.7852	16.0367	12.6349	4.95065	8.14565
ENSMFAG00000002503	PRSS33	3.07636	-1.6494	0.60642	-2.71989	0.00653037	NA	6.42883	1.07698	5.94487	3.5788	6.57531	3.06963	2.94359	7.98	2.97723	1.64999	0.855255	1.96932	1.14548	0	0.990129	2.03641
ENSMFAG00000002582	LDHAL6A	6.0956	0.993239	0.459677	2.16073	0.0307159	0.246735	3.8573	3.23094	2.97244	4.77173	5.63598	7.16246	2.94359	1.77333	8.18738	4.12497	5.98678	7.87727	14.8912	16.0808	3.96052	4.07282
ENSMFAG00000002606	KLK1	2.52375	-1.70335	0.776229	-2.1944	0.028207	NA	2.57153	11.8468	1.98162	2.38587	5.63598	0	1.96239	4.43333	1.48861	0.824995	0.855255	2.95398	2.29096	1.14863	0	0
ENSMFAG00000002627	CADM2	92.21	-0.83229	0.315329	-2.63944	0.00830438	0.153665	77.1459	127.084	181.319	71.576	136.203	115.623	96.1572	139.207	90.0612	25.5748	87.236	83.696	59.5649	102.228	64.3584	18.3277
ENSMFAG00000002640	OLFM2	13.6862	-1.04861	0.524162	-2.00055	0.0454412	0.284858	18.0007	44.1562	10.8989	4.77173	22.5439	4.09284	13.7367	29.26	6.69877	6.59996	11.1183	0.984658	9.16384	4.59451	7.92104	24.4369
ENSMFAG00000002658	SLC2A12	116.401	-0.562537	0.238653	-2.35713	0.0184166	0.205329	159.435	149.7	182.309	110.943	189.745	71.6246	114.8	133	120.578	89.9244	144.538	67.9414	98.5112	44.7965	98.0228	86.5475
ENSMFAG00000002670	RIBC1	42.2972	0.643734	0.233792	2.75345	0.00589712	0.134432	38.573	23.6935	29.7244	20.2799	30.9979	32.7427	38.2666	48.7667	52.8458	57.7496	30.7892	44.3096	83.62	56.2828	52.4769	35.6372
ENSMFAG00000002688	TENM1	38.7175	-0.914271	0.408738	-2.23682	0.0252983	0.230115	30.8584	84.0044	24.7703	67.9972	32.8765	30.6963	99.1008	35.4667	46.8914	40.4247	41.0522	18.7085	10.3093	13.7835	7.92104	34.619
ENSMFAG00000002691	CHDH	221.724	0.711282	0.223565	3.18154	0.00146493	0.0695182	156.863	166.932	164.475	180.133	148.414	184.178	151.104	191.52	183.1	155.924	151.38	324.937	429.555	407.763	306.94	244.369
ENSMFAG00000002695	GDF11	57.0809	-1.29682	0.407802	-3.18003	0.00147261	0.0696421	30.8584	140.007	26.7519	32.2092	30.9979	144.273	140.311	103.74	52.1015	35.4748	19.6709	23.6318	32.0734	27.5671	24.7532	48.8739
ENSMFAG00000002697	TBC1D1	1442.27	0.989671	0.334407	2.95948	0.00308157	0.100071	585.023	977.897	883.805	792.107	1280.31	283.429	1407.03	1517.97	529.947	1303.49	1904.65	1662.1	2300.12	2611.98	2606.02	2430.46
ENSMFAG00000002700	SLC23A2	167.893	-0.607578	0.240987	-2.52121	0.0116952	0.173781	147.863	210.011	222.933	285.111	225.439	163.713	189.371	179.107	192.031	135.299	247.169	97.4812	101.948	95.3362	71.2893	122.185
ENSMFAG00000002702	PRICKLE2	37.4824	-1.02384	0.461325	-2.21935	0.0264627	0.233323	15.4292	80.7734	37.6509	32.2092	41.3305	31.7195	115.781	47.88	46.8914	37.1248	49.6048	20.6778	9.16384	18.3781	5.94078	9.16385
ENSMFAG00000002710	TRAF3IP2	183.865	0.610244	0.215374	2.83341	0.00460538	0.119512	65.574	145.392	177.355	151.502	130.567	171.899	132.461	187.973	157.049	172.424	236.906	157.545	193.586	259.59	313.871	288.152
ENSMFAG00000002722	COL11A1	75.6998	-2.05474	0.988482	-2.07868	0.037647	0.265774	3.8573	2235.81	7.9265	5.96466	150.293	8.18567	600.492	159.6	9.67599	16.4999	70.9861	23.6318	2.29096	35.6075	0.990129	75.3473
ENSMFAG00000002725	MEST	222.095	-2.01481	0.49272	-4.08915	4.32951e-05	0.0134802	66.8598	865.891	80.2558	65.6113	731.738	138.133	528.865	371.513	88.5726	127.874	118.025	75.8187	69.8743	43.6479	86.1413	94.6932
ENSMFAG00000002728	ZNF582	62.0614	0.838749	0.280334	2.99196	0.0027719	0.0963259	28.2868	60.3108	32.6968	41.7526	29.1192	49.114	47.0974	66.5	41.6812	60.2246	40.197	94.5272	99.6567	99.9307	133.667	68.2198
ENSMFAG00000002729	MPHOSPH6	196.778	0.560574	0.220912	2.53754	0.0111635	0.173675	192.865	128.161	162.493	198.027	221.682	109.483	117.744	140.98	171.935	151.799	200.13	256.011	286.37	400.871	230.7	179.204
ENSMFAG00000002741	ZMYND12	59.7074	0.768072	0.346397	2.21732	0.0266013	0.233378	114.433	32.3094	31.706	29.8233	48.8451	43.998	27.4735	25.7133	37.9597	75.0745	70.1309	121.113	57.274	106.822	98.0228	34.619
ENSMFAG00000002759	ENGASE	684.262	0.589771	0.298861	1.9734	0.0484503	0.29369	707.171	501.872	688.615	281.532	479.997	346.868	422.895	940.753	525.481	492.522	569.6	765.08	872.855	631.746	878.245	1842.95
ENSMFAG00000002765	ENSMFAG00000002765	194.45	1.19567	0.318279	3.75669	0.000172177	0.026763	225.009	31.2324	143.668	91.8558	99.5689	107.437	90.27	156.94	212.128	367.948	185.59	257.981	217.641	191.821	214.858	517.249
ENSMFAG00000002783	ADM2	3.86145	2.35117	0.996781	2.35876	0.0183359	0.205329	0	1.07698	0.990812	1.19293	0	4.09284	0	2.66	1.48861	13.1999	0	0.984658	2.29096	2.29726	1.98026	29.528
ENSMFAG00000002796	CALCR	17.9689	-1.28159	0.391885	-3.27032	0.00107427	0.0592909	25.7153	15.0777	17.8346	17.894	17.8473	23.5338	20.6051	64.7267	11.1646	3.29998	7.69729	19.6932	13.7458	4.59451	12.8717	11.2003
ENSMFAG00000002799	ADAMTS2	338.005	-1.92594	0.559631	-3.44146	0.000578592	0.0460054	135.005	1522.85	219.96	205.184	775.886	318.218	406.215	698.693	214.36	127.874	378.023	74.834	38.9463	24.1212	31.6841	236.224
ENSMFAG00000002809	CCR5	10.7993	-1.49777	0.503458	-2.97496	0.00293025	0.0988959	3.8573	12.9238	9.90812	11.9293	40.3912	11.2553	15.6991	22.1667	11.9089	3.29998	11.9736	3.93863	2.29096	1.14863	2.97039	7.12744
ENSMFAG00000002816	IFI27	1228.54	-0.642082	0.282555	-2.27241	0.0230617	0.22122	2163.94	1926.72	2303.64	1171.46	1825.12	588.345	923.305	1077.3	775.568	980.094	1024.6	1154.02	1573.89	899.376	771.311	497.903
ENSMFAG00000002822	EZR	141.179	-0.578457	0.279123	-2.07241	0.0382274	0.266751	159.435	214.319	174.383	181.326	240.468	96.1817	169.747	117.927	134.72	171.599	126.578	90.5886	81.329	80.404	38.615	181.241
ENSMFAG00000002827	ENPP2	268.362	-0.767126	0.276116	-2.77827	0.00546488	0.130779	190.293	518.027	353.72	350.722	457.453	223.06	376.779	235.853	242.644	373.723	230.919	138.837	147.767	94.1875	201.986	157.822
ENSMFAG00000002839	SNAPIN	750.293	0.580002	0.200823	2.88813	0.00387544	0.113528	693.028	565.414	479.553	452.122	514.753	672.248	598.529	834.353	607.355	688.87	509.732	1043.74	1243.99	1167.01	954.485	979.514
ENSMFAG00000002865	POU2F1	67.6284	-0.702604	0.167936	-4.18377	2.86718e-05	0.0109189	68.1456	64.6188	80.2558	108.557	89.2363	90.0424	93.2136	77.14	62.5218	39.5997	69.2756	56.1255	46.9647	44.7965	38.615	52.9467
ENSMFAG00000002867	ZNF609	276.58	-0.52061	0.115508	-4.50714	6.5708e-06	0.00345148	304.726	394.174	324.986	353.108	319.372	269.104	345.381	297.92	273.905	209.549	244.603	198.901	208.477	259.59	181.194	240.297
ENSMFAG00000002870	GARNL3	106.91	-0.700053	0.30342	-2.30721	0.0210432	0.213986	109.29	148.623	95.118	196.834	148.414	152.458	110.875	98.42	95.2713	89.9244	128.288	140.806	65.2923	19.5267	56.4374	54.9831
ENSMFAG00000002905	LRRC36	13.2495	-1.37329	0.483582	-2.83982	0.00451391	0.11792	9.00036	31.2324	9.90812	45.3314	31.9372	5.11605	11.7744	8.86667	11.9089	4.94997	4.27627	9.84658	5.7274	9.18903	10.8914	2.03641
ENSMFAG00000002918	IL10	8.53099	1.89823	0.853267	2.22467	0.0261036	0.231993	5.14306	2.15396	2.97244	1.19293	4.69665	8.18567	2.94359	1.77333	17.8634	65.9996	17.1051	0	2.29096	1.14863	0.990129	2.03641
ENSMFAG00000002922	REPS2	8.87988	-1.05596	0.384196	-2.7485	0.00598682	0.135508	14.1434	14.0007	9.90812	11.9293	8.45397	8.18567	21.5863	7.98	3.72154	10.7249	6.84204	5.90795	8.01836	4.59451	0.990129	5.09103
ENSMFAG00000002948	ENSMFAG00000002948	178.578	-1.60232	0.464032	-3.45304	0.000554311	0.044914	73.2886	832.505	97.0996	93.0488	251.74	225.106	306.133	270.433	69.2206	64.3496	177.893	91.5732	112.257	51.6883	21.7828	119.13
ENSMFAG00000002956	FREM1	261.685	-1.14163	0.470981	-2.42394	0.015353	0.193443	118.29	955.281	258.602	219.5	312.797	218.967	474.899	323.633	253.809	151.799	485.785	156.561	64.1469	64.3232	62.3782	66.1834
ENSMFAG00000002970	GALNT14	30.0927	1.0507	0.425801	2.46757	0.0136032	0.182893	5.14306	22.6166	50.5314	21.4728	10.3326	10.2321	11.7744	23.94	13.3975	37.9498	37.6312	43.325	95.0748	35.6075	23.7631	38.6918
ENSMFAG00000002997	ALG2	160.731	0.503603	0.233379	2.15788	0.0309371	0.247773	187.722	131.391	114.934	99.0134	192.563	139.156	99.1008	99.3067	108.669	168.299	129.143	212.686	148.912	282.563	178.223	280.007
ENSMFAG00000003039	ENSMFAG00000003039	107.053	-0.668636	0.311387	-2.14729	0.0317705	0.248775	168.435	190.625	70.3477	171.782	142.778	131.994	147.179	29.26	109.413	98.1744	82.1044	84.6806	99.6567	58.5801	88.1215	39.71
ENSMFAG00000003040	FAM118B	344.927	0.568306	0.225119	2.52447	0.0115872	0.173781	295.726	275.707	278.418	256.481	232.954	328.45	261.979	291.713	238.178	315.973	183.88	434.234	522.339	667.353	512.887	422.556
ENSMFAG00000003043	ASTN1	20.798	-2.00197	0.488989	-4.09411	4.23798e-05	0.0134802	10.2861	91.5432	30.7152	25.0516	32.8765	19.441	25.5111	31.92	18.6077	11.5499	12.8288	5.90795	1.14548	3.44589	9.90129	2.03641
ENSMFAG00000003044	ENSMFAG00000003044	55.402	-0.747524	0.359335	-2.0803	0.0374981	0.265555	46.2876	52.772	44.5866	35.788	46.0271	72.6479	93.2136	164.033	66.2433	12.3749	65.8546	31.5091	44.6737	33.3102	45.546	31.5644
ENSMFAG00000003045	SECISBP2	541.934	0.684698	0.219456	3.11998	0.0018086	0.0786718	367.729	369.404	494.415	504.611	301.525	523.883	335.569	427.373	402.67	500.772	397.693	705.015	792.672	947.619	1027.75	572.232
ENSMFAG00000003046	GATM	2994.51	0.927191	0.422023	2.19701	0.0280194	0.237254	325.299	1630.55	2080.71	1924.2	2677.09	2555.98	3898.29	1419.55	3898.68	965.244	2884.77	5131.05	6817.89	5226.26	5288.28	1188.25
ENSMFAG00000003080	BTLA	3.27923	-1.63739	0.732867	-2.23422	0.0254686	0.230554	9.00036	3.23094	4.95406	1.19293	9.39329	1.02321	4.90598	6.20667	3.72154	2.47498	0	0	2.29096	0	0	4.07282
ENSMFAG00000003082	RFTN2	93.2987	-0.797589	0.343151	-2.32431	0.0201091	0.210334	34.7157	228.32	93.1364	171.782	80.7823	140.18	104.988	94.8733	108.669	98.1744	97.499	52.1869	37.8008	36.7561	39.6052	73.3108
ENSMFAG00000003088	CHRNA9	34.0094	2.54228	0.684006	3.71675	0.0002018	0.0290002	2.57153	7.53886	6.93569	0	9.39329	12.2785	3.92478	36.3533	14.8861	47.8497	12.8288	6.89261	34.3644	164.254	43.5657	140.512
ENSMFAG00000003096	UNC13C	1.74068	-1.76585	0.799443	-2.20885	0.0271852	NA	2.57153	5.3849	1.98162	2.38587	0.939329	3.06963	2.94359	2.66	0.744307	2.47498	1.71051	0.984658	0	0	0	0
ENSMFAG00000003105	ENSMFAG00000003105	10.9422	-2.21824	0.803607	-2.76035	0.0057739	0.133274	33.4299	18.3086	55.4855	14.3152	0.939329	2.04642	12.7555	7.09333	0	17.3249	1.71051	1.96932	2.29096	3.44589	3.96052	0
ENSMFAG00000003122	CHRNB2	7.21976	-1.5583	0.422767	-3.68597	0.000227834	0.0301791	11.5719	7.53886	12.8806	14.3152	10.3326	13.3017	4.90598	10.64	2.97723	3.29998	1.71051	1.96932	9.16384	6.89177	1.98026	2.03641
ENSMFAG00000003156	SLC30A2	18.9204	-0.939303	0.419771	-2.23765	0.0252436	0.229991	56.5737	17.2317	23.7795	23.8587	30.9979	18.4178	21.5863	7.98	26.7951	17.3249	19.6709	13.7852	5.7274	6.89177	3.96052	8.14565
ENSMFAG00000003162	H6PD	484.222	-0.706822	0.314256	-2.24919	0.0245003	0.227016	1020.9	394.174	461.719	269.603	296.828	1175.67	741.784	444.22	404.159	346.498	397.693	407.649	280.642	180.335	354.466	571.214
ENSMFAG00000003167	PLSCR4	464.523	-0.599622	0.283283	-2.11669	0.0342865	0.255569	306.012	723.73	413.169	571.415	482.815	582.206	884.057	515.153	441.374	588.221	547.363	467.713	295.534	198.713	162.381	252.515
ENSMFAG00000003168	ENSMFAG00000003168	1.36962	2.96967	1.01006	2.9401	0.00328108	NA	1.28577	0	0	0	0.939329	0	0	0	0.744307	3.29998	4.27627	0.984658	1.14548	1.14863	1.98026	6.10924
ENSMFAG00000003213	TPST1	44.1488	-1.17286	0.358775	-3.26908	0.00107898	0.059336	32.1441	75.3886	35.6692	66.8042	93.9329	82.8799	54.947	48.7667	44.6584	47.8497	38.4865	18.7085	17.1822	11.4863	6.93091	30.5462
ENSMFAG00000003228	CCDC60	5.48009	-1.73021	0.526449	-3.28656	0.00101419	0.0582659	15.4292	8.61583	7.9265	2.38587	12.2113	4.09284	11.7744	5.32	5.21015	2.47498	2.56576	2.95398	4.58192	1.14863	0.990129	0
ENSMFAG00000003271	ENSMFAG00000003271	382.4	0.628645	0.191169	3.28842	0.00100751	0.0582659	369.015	271.399	195.19	249.323	375.732	239.431	263.942	438.013	395.971	447.147	274.537	523.838	463.919	493.91	572.295	544.74
ENSMFAG00000003274	MKL2	490.706	-0.702105	0.173465	-4.04752	5.17632e-05	0.0154609	415.302	594.493	497.388	590.502	648.137	704.991	881.114	531.113	494.22	316.798	430.193	440.142	391.754	294.049	359.417	261.679
ENSMFAG00000003311	MRPL54	283.104	0.503775	0.209866	2.40046	0.0163746	0.19765	273.868	183.086	278.418	226.657	185.987	189.294	268.848	266	162.259	334.948	242.892	383.032	509.738	362.967	257.434	404.228
ENSMFAG00000003322	ALS2CR12	22.1709	-2.3251	0.725474	-3.20493	0.00135094	0.067032	39.8587	3.23094	78.2742	118.1	34.7552	5.11605	11.7744	5.32	25.3064	1.64999	13.6841	6.89261	2.29096	3.44589	1.98026	3.05462
ENSMFAG00000003335	RNF128	86.8098	0.8735	0.421197	2.07385	0.0380929	0.266485	48.8591	51.695	49.5406	165.818	78.9037	32.7427	4.90598	58.52	108.669	78.3745	200.13	148.683	104.239	109.12	68.3189	80.4383
ENSMFAG00000003356	CPXM1	141.414	-3.26946	0.812379	-4.02455	5.70848e-05	0.0161032	344.585	527.72	25.7611	26.2445	528.842	156.551	114.8	325.407	11.9089	19.7999	17.9603	3.93863	8.01836	12.6349	0.990129	137.458
ENSMFAG00000003359	PRR16	179.251	0.703261	0.289923	2.42568	0.0152795	0.193004	70.7171	128.161	97.0996	109.75	139.96	135.064	155.029	253.587	146.629	136.124	134.275	210.717	382.59	286.009	334.664	147.64
ENSMFAG00000003376	ENSMFAG00000003376	13.8676	0.805284	0.338247	2.38076	0.0172771	0.201159	10.2861	10.7698	6.93569	3.5788	5.63598	11.2553	16.6803	15.0733	14.1418	9.89994	18.8156	17.7239	16.0367	12.6349	18.8125	33.6008
ENSMFAG00000003396	HIST2H2BF	47.5457	1.08145	0.430771	2.51049	0.0120564	0.174897	41.1445	19.3856	39.6325	9.54346	2.81799	64.4622	22.5675	44.3333	59.5446	42.8997	29.0787	86.6499	84.7655	57.4314	47.5262	108.948
ENSMFAG00000003403	MANEAL	9.18693	0.750561	0.352216	2.13097	0.0330918	0.251173	9.00036	8.61583	4.95406	10.7364	4.69665	9.20888	1.96239	6.20667	12.6532	12.3749	6.84204	17.7239	8.01836	14.9322	9.90129	9.16385
ENSMFAG00000003405	SLC39A14	652.95	-0.59134	0.224064	-2.63915	0.0083113	0.153665	1023.47	817.427	1096.83	1223.95	548.568	438.957	548.488	582.54	414.579	725.17	501.179	489.375	601.377	568.571	422.785	443.938
ENSMFAG00000003413	DCAF5	3182.62	0.522245	0.217247	2.40393	0.0162201	0.197286	2844.11	2595.52	2021.26	2728.24	2551.22	2794.38	2810.14	2556.26	2197.94	2596.26	2404.12	3966.2	4242.86	6039.49	5831.86	2742.03
ENSMFAG00000003420	ERFE	32.8693	-1.0769	0.542658	-1.98449	0.0472011	0.290586	101.575	48.4641	40.6233	4.77173	9.39329	18.4178	103.026	31.0333	21.5849	24.7498	44.4732	22.6471	21.7641	2.29726	16.8322	14.2549
ENSMFAG00000003423	PLEKHH3	119.756	0.822593	0.366251	2.24598	0.0247052	0.227668	111.862	64.6188	78.2742	34.5951	46.9665	41.9516	104.988	208.367	197.986	134.474	116.315	56.1255	184.422	101.079	168.322	265.752
ENSMFAG00000003436	ZMYM1	50.7944	-0.776079	0.209662	-3.70158	0.000214265	0.0293626	57.8595	92.6202	51.5222	72.7689	68.5711	49.114	65.7401	56.7467	57.3117	33.8248	53.0258	25.6011	29.7825	31.013	35.6447	31.5644
ENSMFAG00000003441	GTF2A1L	229.043	-0.629668	0.311799	-2.01947	0.0434386	0.280229	163.292	369.404	342.821	379.353	354.127	172.922	216.844	228.76	327.495	197.174	340.391	147.699	100.802	90.7417	118.816	114.039
ENSMFAG00000003463	ENSMFAG00000003463	8.15195	0.700357	0.354614	1.97498	0.0482701	0.292831	2.57153	3.23094	3.96325	10.7364	6.57531	8.18567	9.81196	4.43333	9.67599	10.7249	9.4078	8.86193	10.3093	13.7835	5.94078	12.2185
ENSMFAG00000003475	FAM171A1	191.048	-0.801482	0.353169	-2.2694	0.0232441	0.222131	145.292	388.79	284.363	310.163	204.774	235.338	185.446	189.747	236.69	235.123	240.327	125.052	51.5466	51.6883	59.4078	113.021
ENSMFAG00000003482	LRP4	254.921	-0.744348	0.298029	-2.49756	0.012505	0.177032	306.012	440.485	270.492	297.04	211.349	185.201	574	270.433	200.219	161.699	360.062	267.827	114.548	104.525	100.003	214.841
ENSMFAG00000003489	ENSMFAG00000003489	16.213	0.994716	0.294444	3.37829	0.000729393	0.0502753	10.2861	6.46188	14.8622	15.5081	8.45397	12.2785	6.86837	11.5267	10.4203	17.3249	16.2498	31.5091	22.9096	27.5671	23.7631	23.4187
ENSMFAG00000003492	MUC6	34.6379	-2.72157	1.05974	-2.56816	0.0102241	0.169928	2.57153	6.46188	111.962	79.9265	76.0857	1.02321	5.88718	196.84	2.23292	0.824995	1.71051	1.96932	59.5649	1.14863	3.96052	2.03641
ENSMFAG00000003501	ZNF695	2.55874	-2.67296	0.821163	-3.25508	0.00113359	NA	5.14306	2.15396	3.96325	1.19293	1.87866	4.09284	11.7744	5.32	0.744307	1.64999	0	0	0	0	0.990129	2.03641
ENSMFAG00000003503	MTX3	25.837	-0.622884	0.284993	-2.18561	0.0288441	0.239937	43.716	36.6173	31.706	40.5597	35.6945	29.6731	10.7932	23.0533	24.5621	25.5748	19.6709	14.7699	22.9096	8.0404	27.7236	18.3277
ENSMFAG00000003504	COL6A1	1961.85	-1.06628	0.531125	-2.00758	0.0446879	0.282695	2214.09	5087.65	1796.34	821.931	2036.47	1502.07	2196.9	5589.55	2605.82	1318.34	2143.27	400.756	315.007	145.876	463.381	2752.21
ENSMFAG00000003506	GAB2	369.397	-0.8535	0.308123	-2.76999	0.00560572	0.13117	477.019	478.179	565.754	750.355	315.615	425.655	480.786	312.993	308.888	466.122	372.891	364.324	161.513	118.309	94.0623	217.896
ENSMFAG00000003508	LYRM1	241.373	0.571292	0.226728	2.51972	0.0117447	0.173781	198.008	157.239	192.218	187.29	165.322	268.081	186.427	197.727	146.629	236.773	230.064	246.165	368.844	462.897	422.785	195.496
ENSMFAG00000003522	WDFY4	51.581	-0.76102	0.341294	-2.22981	0.0257602	0.231644	20.5722	87.2353	41.6141	57.2608	89.2363	63.439	70.6461	89.5533	66.9877	36.2998	66.7099	27.5704	34.3644	25.2698	11.8816	36.6554
ENSMFAG00000003528	COL4A1	2272.47	-1.3996	0.302738	-4.62313	3.77986e-06	0.00239911	3637.43	5320.28	3797.78	2911.95	2361.47	2179.44	2585.45	3574.15	1667.25	2125.19	2160.37	910.809	531.503	655.867	719.824	1220.83
ENSMFAG00000003553	ENSMFAG00000003553	7.31811	-1.60673	0.486345	-3.30368	0.00095425	0.0568478	18.0007	15.0777	10.8989	10.7364	9.39329	6.13926	11.7744	7.09333	3.72154	9.07494	7.69729	0.984658	1.14548	2.29726	0	3.05462
ENSMFAG00000003585	PKDCC	851.857	0.717683	0.270337	2.65477	0.00793617	0.152257	540.022	917.586	582.598	339.986	517.571	331.52	726.085	1197	723.467	796.945	992.095	818.251	1198.17	1689.63	1350.54	908.24
ENSMFAG00000003615	STS	45.0446	-0.609016	0.276037	-2.20629	0.027364	0.235102	75.8602	54.9259	52.513	62.0325	30.9979	57.2997	35.3231	67.3867	23.8178	71.7745	35.0654	43.325	35.5099	19.5267	22.773	32.5826
ENSMFAG00000003618	FYB2	142.669	1.12364	0.513014	2.19027	0.0285049	0.238761	101.575	30.1554	53.5039	93.0488	41.3305	223.06	106.95	68.2733	136.953	148.499	25.6576	71.8801	308.134	395.128	430.706	47.8557
ENSMFAG00000003674	CSDE1	55311.3	0.53714	0.172297	3.11753	0.00182373	0.0789231	40366.6	43884.8	42071.9	47148.3	40129.1	53755.3	46797.2	46900.2	47474.9	45073.6	46336	72400	70408	101855	82134.2	58245.5
ENSMFAG00000003692	ELAVL3	3.23741	-3.1955	1.56329	-2.04409	0.0409442	0.272717	18.0007	10.7698	17.8346	0	0	0	0	0	0	0	0	0	0	1.14863	0.990129	3.05462
ENSMFAG00000003702	COL3A1	13680.9	-3.28406	0.545234	-6.02321	1.70994e-09	6.51189e-06	8370.33	62162.2	8227.7	4771.73	47510.3	21822	8811.14	36840.1	3350.87	1376.09	5279.49	1948.64	814.436	690.326	1134.69	5784.43
ENSMFAG00000003711	CALM2	5093.97	1.00708	0.309952	3.24914	0.00115755	0.0609595	2286.09	3137.24	2381.91	2408.53	4301.19	2563.14	4992.32	5007.01	3596.49	4014.42	3893.12	7200.81	9397.51	13010.5	9795.35	3517.9
ENSMFAG00000003715	ISM1	27.0317	-1.47599	0.563017	-2.62158	0.00875241	0.158003	37.2872	134.622	52.513	35.788	11.272	14.3249	12.7555	20.3933	19.352	19.7999	41.9075	3.93863	6.87288	4.59451	7.92104	9.16385
ENSMFAG00000003724	KCNB1	1366.82	1.04481	0.365866	2.85572	0.00429395	0.116595	348.442	1312.84	675.734	1113.01	1342.3	487.048	884.057	975.333	915.498	725.17	2157.81	2264.71	2331.05	3335.62	2444.63	555.941
ENSMFAG00000003737	ABCA6	678.71	-0.781317	0.388004	-2.01368	0.0440427	0.280613	479.591	1255.76	1043.33	1272.86	604.928	845.171	636.796	727.953	922.941	956.169	688.48	382.047	224.514	189.524	105.944	523.358
ENSMFAG00000003749	ENSMFAG00000003749	40.1653	-0.564284	0.276385	-2.04166	0.041185	0.273484	36.0014	61.3878	48.5498	58.4537	45.0878	61.3926	51.0222	23.0533	43.9141	45.3747	51.3153	20.6778	21.7641	17.2294	21.7828	35.6372
ENSMFAG00000003759	DUS4L	38.0173	0.678085	0.235844	2.87515	0.00403842	0.114856	33.4299	19.3856	31.706	29.8233	35.6945	22.5106	38.2666	22.1667	25.3064	37.9498	41.9075	45.2943	52.6921	76.9581	54.4571	40.7282
ENSMFAG00000003763	SETD3	4596.65	0.616133	0.240618	2.56062	0.0104485	0.170774	4015.45	3726.35	2702.94	3044.36	3845.61	4054.98	4024.87	3622.03	3120.14	3248.83	2836.02	5935.52	7939.32	8905.32	7481.42	5043.17
ENSMFAG00000003779	ENSMFAG00000003779	220.038	-0.626533	0.291205	-2.15152	0.031435	0.248715	236.581	329.556	338.858	310.163	266.77	252.733	214.882	188.86	244.877	253.273	322.431	126.036	113.402	68.9177	81.1906	172.077
ENSMFAG00000003799	ENSMFAG00000003799	119.21	-1.08922	0.449002	-2.42586	0.015272	0.193004	471.876	76.4655	61.4304	76.3477	393.579	90.0424	53.9658	74.48	110.157	83.3245	82.9597	87.6346	59.5649	58.5801	47.5262	661.834
ENSMFAG00000003819	ADGRB3	8.84765	-0.735295	0.362153	-2.03034	0.0423219	0.275844	15.4292	9.69281	8.91731	17.894	6.57531	12.2785	9.81196	8.86667	5.21015	9.89994	9.4078	6.89261	1.14548	3.44589	6.93091	9.16385
ENSMFAG00000003838	INPP5A	2406.34	0.519097	0.191013	2.7176	0.00657569	0.140487	1760.21	1779.17	1979.64	1894.38	2160.46	2208.09	2161.57	1878.85	1676.18	1720.94	2646.16	3319.28	3524.64	3898.45	3840.71	2052.7
ENSMFAG00000003863	TYRO3	198.25	0.78894	0.267605	2.94815	0.00319682	0.102305	66.8598	198.164	142.677	139.573	77.025	190.317	217.825	129.453	237.434	213.674	124.012	237.303	351.662	302.089	351.496	192.441
ENSMFAG00000003865	ENSMFAG00000003865	28.2608	0.707583	0.284337	2.48854	0.012827	0.177631	16.715	18.3086	16.8438	19.0869	15.9686	24.557	22.5675	36.3533	15.6305	41.2497	17.9603	39.3863	46.9647	47.0938	29.7039	43.7829
ENSMFAG00000003867	ACER2	1354.87	-0.699069	0.268832	-2.60039	0.00931173	0.163041	2998.41	1277.3	1368.31	774.213	1354.51	1736.39	2283.24	1621.71	711.558	1008.97	620.915	1476	1269.19	1552.95	924.781	699.508
ENSMFAG00000003871	ENSMFAG00000003871	17.7672	0.751055	0.351565	2.13632	0.0326532	0.249702	10.2861	17.2317	10.8989	10.7364	14.0899	10.2321	11.7744	19.5067	12.6532	13.1999	11.9736	22.6471	51.5466	34.4589	19.8026	13.2367
ENSMFAG00000003914	ANKRD40	11367.6	0.521096	0.243073	2.14378	0.0320506	0.248968	7692.74	9872.67	8679.52	7278.08	8236.98	11450.7	10953.1	10527.4	6853.58	8177.35	8335.31	16524.5	16932.5	23116.1	17340.1	9910.2
ENSMFAG00000003918	ENSMFAG00000003918	102.695	0.513519	0.192571	2.66665	0.00766122	0.149596	81.0032	67.8497	96.1088	69.1901	76.0857	111.53	96.1572	77.14	83.3624	106.424	69.2756	128.99	144.33	168.848	141.589	125.239
ENSMFAG00000003928	ENO2	38.9477	-0.769499	0.391232	-1.96686	0.0491994	0.295498	68.1456	107.698	59.4487	58.4537	16.9079	16.3713	43.1726	23.0533	35.7267	20.6249	34.2102	28.5551	21.7641	33.3102	9.90129	45.8193
ENSMFAG00000003944	BCAT1	52.211	-0.967485	0.41658	-2.32245	0.0202088	0.210562	54.0022	88.3123	70.3477	89.47	42.2698	111.53	34.3419	63.84	66.9877	86.6244	41.0522	29.5398	16.0367	13.7835	8.91116	18.3277
ENSMFAG00000003963	ENSMFAG00000003963	21.9516	0.718911	0.28919	2.48594	0.0129208	0.178236	18.0007	12.9238	9.90812	16.7011	15.0293	17.3946	18.6427	23.0533	14.1418	20.6249	13.6841	26.5858	42.3827	36.7561	27.7236	37.6736
ENSMFAG00000003988	PITPNM2	339.757	-0.597508	0.253682	-2.35534	0.0185059	0.205467	483.448	382.328	528.103	367.423	244.226	217.944	435.651	615.347	480.822	273.073	318.155	215.64	227.95	142.43	230.7	272.879
ENSMFAG00000004016	TYW5	176.632	0.52005	0.226689	2.29411	0.0217843	0.216153	92.5751	156.162	145.649	230.236	160.625	114.599	142.273	118.813	193.52	137.774	304.471	241.241	265.751	251.55	142.579	128.294
ENSMFAG00000004035	EPAS1	2772.25	-0.551515	0.272436	-2.02438	0.0429306	0.277926	4547.75	2773.22	5034.32	3890.15	3644.6	1728.2	2448.08	2301.79	3425.3	2199.44	4120.62	1922.05	1619.71	1481.73	1452.52	1766.59
ENSMFAG00000004041	AIFM2	337.841	0.523277	0.177739	2.94407	0.00323923	0.102818	322.727	249.859	236.804	254.095	282.738	379.611	239.412	252.7	437.653	424.047	295.918	223.517	534.939	374.453	397.042	499.939
ENSMFAG00000004047	CTLA4	1.48811	-3.24014	1.56225	-2.07402	0.0380774	NA	0	0	0	4.77173	11.272	3.06963	0	2.66	0	0	0	0	0	0	0	2.03641
ENSMFAG00000004062	CAMK2A	3596.54	0.567438	0.263991	2.14946	0.0315979	0.248715	2463.53	2094.72	3242.93	3135.03	2920.38	2167.16	3700.09	3460.66	2611.77	1332.37	4544.82	5815.39	7148.94	4833.43	3838.73	4234.72
ENSMFAG00000004068	NT5DC2	107.861	-0.620469	0.252071	-2.46148	0.0138365	0.184887	84.8605	198.164	87.1915	121.679	179.412	151.435	104.007	119.7	122.811	76.7245	114.604	71.8801	49.2556	72.3636	49.5065	122.185
ENSMFAG00000004074	TMEM45A	38.2879	-0.724663	0.346299	-2.09259	0.0363855	0.261628	19.2865	99.0821	35.6692	41.7526	45.0878	63.439	39.2478	39.0133	43.9141	43.7247	43.618	30.5244	19.4732	19.5267	9.90129	19.3459
ENSMFAG00000004078	THSD4	32.2873	-1.73045	0.541015	-3.19853	0.0013813	0.0677162	28.2868	151.854	31.706	44.1385	39.4518	11.2553	52.0034	39.0133	17.8634	11.5499	53.881	6.89261	10.3093	2.29726	6.93091	9.16385
ENSMFAG00000004221	ENSMFAG00000004221	139.78	0.547623	0.268701	2.03804	0.0415463	0.274306	105.433	157.239	91.1547	89.47	94.8723	144.273	89.2888	135.66	89.3169	83.3245	110.328	139.821	177.549	251.55	299.019	178.186
ENSMFAG00000004354	SOCS3	145.331	2.05391	0.92552	2.2192	0.0264734	0.233323	11.5719	28.0015	132.769	40.5597	39.4518	43.998	80.4581	74.48	850.743	675.671	260.853	22.6471	3.43644	6.89177	6.93091	46.8375
ENSMFAG00000004437	MROH9	1.88465	-2.177	0.910877	-2.39001	0.016848	NA	0	1.07698	3.96325	1.19293	3.75732	6.13926	6.86837	1.77333	0.744307	2.47498	0	0	1.14548	0	0	1.01821
ENSMFAG00000004539	ENSMFAG00000004539	9.81092	-0.794906	0.401763	-1.97854	0.0478675	0.291611	11.5719	6.46188	9.90812	13.1223	8.45397	16.3713	21.5863	11.5267	1.48861	5.77496	10.2631	5.90795	3.43644	16.0808	8.91116	6.10924
ENSMFAG00000004618	ENSMFAG00000004618	30.7037	-1.02863	0.344145	-2.98894	0.00279951	0.0967005	23.1438	73.2346	27.7427	52.489	49.7845	31.7195	47.0974	25.7133	34.9824	24.7498	27.3681	13.7852	8.01836	8.0404	13.8618	29.528
ENSMFAG00000004792	SNORA25	7.47071	-1.44533	0.577315	-2.50353	0.0122961	0.176265	12.8577	11.8468	5.94487	8.35053	12.2113	12.2785	18.6427	6.20667	8.18738	7.42495	7.69729	6.89261	0	0	0.990129	0
ENSMFAG00000004823	HOXA7	324.378	0.585854	0.240737	2.43359	0.0149501	0.191149	401.159	219.704	182.309	137.187	207.592	244.547	235.487	446.88	361.733	301.123	316.444	298.351	355.099	416.952	595.068	470.411
ENSMFAG00000005036	SNORA40	2.54969	-2.98022	0.983467	-3.03032	0.00244297	NA	5.14306	2.15396	16.8438	3.5788	1.87866	1.02321	4.90598	0.886667	0	0.824995	2.56576	0	0	0	0.990129	0
ENSMFAG00000005179	U6	1.35212	-2.18098	1.08492	-2.01026	0.0444036	NA	0	6.46188	1.98162	2.38587	1.87866	1.02321	0.981196	2.66	0	0.824995	0	0	3.43644	0	0	0
ENSMFAG00000005271	Y_RNA	17.5388	-1.01746	0.408738	-2.48928	0.0128	0.17758	5.14306	39.8482	27.7427	19.0869	13.1506	37.8587	30.4171	15.0733	21.5849	4.94997	15.3946	17.7239	5.7274	6.89177	11.8816	8.14565
ENSMFAG00000005287	DPYSL2	845.164	-0.554182	0.278293	-1.99136	0.0464412	0.288172	727.743	1549.77	1297.96	1234.69	805.005	806.289	783.975	840.56	1081.48	956.169	1132.36	630.181	373.426	437.627	362.387	502.994
ENSMFAG00000005352	TK1	12.8444	-1.29592	0.39004	-3.32253	0.000892043	0.0546969	19.2865	20.4626	14.8622	17.894	15.9686	21.4874	23.5487	13.3	12.6532	12.3749	2.56576	2.95398	3.43644	3.44589	3.96052	17.3095
ENSMFAG00000005466	C1orf216	60.9266	0.517136	0.225162	2.29673	0.021634	0.216142	57.8595	40.9252	44.5866	42.9456	65.7531	33.7659	27.4735	86.8933	61.7775	79.1995	60.7231	55.1409	71.0197	71.215	93.0722	82.4747
ENSMFAG00000005502	ORC6	20.7276	-0.549716	0.238312	-2.3067	0.0210714	0.213987	21.858	32.3094	31.706	25.0516	31.9372	19.441	16.6803	18.62	20.0963	14.0249	20.5261	15.7545	12.6003	13.7835	14.8519	22.4005
ENSMFAG00000005546	GCNT4	18.1942	0.773829	0.31874	2.42778	0.0151916	0.192845	3.8573	11.8468	5.94487	13.1223	12.2113	26.6034	18.6427	14.1867	17.8634	19.7999	17.9603	23.6318	29.7825	33.3102	14.8519	27.4916
ENSMFAG00000005558	U6	3.864	-2.2602	0.873821	-2.58657	0.00969365	0.165663	1.28577	4.30792	8.91731	11.9293	11.272	0	13.7367	0	3.72154	0.824995	0.855255	0.984658	0	0	2.97039	1.01821
ENSMFAG00000005645	ADAMTS17	40.8477	-0.930767	0.420836	-2.21171	0.0269867	0.233378	7.71459	61.3878	28.7336	31.0163	92.0543	18.4178	90.27	98.42	19.352	16.4999	29.0787	41.3557	20.6186	25.2698	33.6644	39.71
ENSMFAG00000005696	ENSMFAG00000005696	22.0202	0.71621	0.301091	2.37872	0.0173731	0.201751	15.4292	10.7698	11.8897	8.35053	16.9079	26.6034	24.5299	17.7333	14.1418	28.0498	23.0919	33.4784	46.9647	33.3102	23.7631	17.3095
ENSMFAG00000005710	U6	17.1545	0.871061	0.435987	1.9979	0.0457271	0.285479	3.8573	8.61583	4.95406	23.8587	6.57531	9.20888	24.5299	15.0733	17.1191	14.0249	17.1051	33.4784	48.1101	16.0808	24.7532	7.12744
ENSMFAG00000005773	ENSMFAG00000005773	18.6913	0.843798	0.266205	3.16973	0.00152581	0.0706464	9.00036	8.61583	8.91731	13.1223	11.272	19.441	22.5675	13.3	18.6077	20.6249	19.6709	34.463	20.6186	28.7157	27.7236	22.4005
ENSMFAG00000005792	DUSP27	4090.58	-0.539696	0.227849	-2.36865	0.0178531	0.203438	6647.41	3354.79	6281.75	7585.86	3040.61	4136.83	4505.65	3223.03	2889.4	3216.65	2887.34	4227.14	2506.31	3557.3	2405.02	4984.12
ENSMFAG00000005809	C16orf45	2.46147	-4.01816	1.64533	-2.44216	0.0145997	NA	7.71459	14.0007	15.853	0	0	0	0	0	0	0.824995	0	0	0	0	0.990129	0
ENSMFAG00000005965	CA1	3.0853	3.85017	1.19663	3.21751	0.0012931	NA	0	2.15396	0	0	0	1.02321	0	0	23.8178	0	11.9736	0.984658	1.14548	2.29726	4.95065	1.01821
ENSMFAG00000005987	ENSMFAG00000005987	6.903	-1.14252	0.514402	-2.22107	0.0263461	0.233061	12.8577	7.53886	11.8897	17.894	7.51464	9.20888	6.86837	2.66	10.4203	1.64999	3.42102	1.96932	8.01836	3.44589	0	5.09103
ENSMFAG00000006053	U6	0.785307	-2.70913	1.34734	-2.01073	0.0443541	NA	0	2.15396	2.97244	0	0.939329	0	1.96239	3.54667	0	0	0	0	0	0	0.990129	0
ENSMFAG00000006093	U6	1.86246	-1.94762	0.96154	-2.02552	0.0428136	NA	0	4.30792	3.96325	8.35053	0.939329	2.04642	0	4.43333	2.23292	0.824995	1.71051	0	0	0	0.990129	0
ENSMFAG00000006107	MYH3	1685.72	-1.16623	0.493584	-2.36278	0.0181382	0.204543	907.75	6511.42	448.838	1536.5	4511.6	571.974	2885.7	1283.89	1275.74	334.948	803.084	1730.04	560.14	1408.22	600.018	1601.64
ENSMFAG00000006195	U7	1.6671	-2.31134	0.948339	-2.43725	0.0147993	NA	1.28577	4.30792	0.990812	8.35053	0.939329	3.06963	1.96239	1.77333	1.48861	1.64999	0.855255	0	0	0	0	0
ENSMFAG00000006231	LRRC17	66.8005	-1.65043	0.506739	-3.25697	0.0011261	0.0607524	19.2865	66.7727	75.3017	53.682	190.684	215.897	65.7401	124.133	69.2206	55.2746	58.1573	21.6625	13.7458	6.89177	7.92104	24.4369
ENSMFAG00000006509	FKBPL	76.7028	0.511765	0.185662	2.75644	0.00584348	0.133892	60.431	44.1562	61.4304	57.2608	89.2363	58.3229	56.9094	76.2533	65.499	79.1995	64.1441	101.42	114.548	80.404	102.973	115.057
ENSMFAG00000006541	CPEB2	95.8204	0.62975	0.291094	2.16339	0.0305113	0.246403	39.8587	126.007	34.6784	87.0841	64.8137	111.53	88.3076	49.6533	121.322	70.9495	165.064	160.499	75.6017	156.213	97.0327	84.5111
ENSMFAG00000006620	TRMT10A	56.902	0.705193	0.178034	3.96101	7.46327e-05	0.017053	34.7157	54.9259	31.706	41.7526	55.4204	40.9284	41.2102	44.3333	64.7547	64.3496	55.5916	64.0028	81.329	72.3636	102.973	60.0742
ENSMFAG00000006650	uc_338	2.3747	-2.04537	0.856105	-2.38916	0.0168871	NA	1.28577	10.7698	0.990812	3.5788	0.939329	1.02321	5.88718	6.20667	0.744307	0	3.42102	0.984658	1.14548	0	0	1.01821
ENSMFAG00000006749	SNORA1	1.41849	-2.75643	1.02656	-2.6851	0.00725077	NA	0	1.07698	2.97244	1.19293	6.57531	4.09284	2.94359	0.886667	0	0.824995	0	0.984658	1.14548	0	0	0
ENSMFAG00000006821	ENSMFAG00000006821	242.855	0.509489	0.187085	2.72331	0.00646321	0.139794	140.148	163.701	182.309	193.255	212.288	298.777	213.901	196.84	207.662	263.998	179.603	375.155	361.972	345.737	269.315	281.025
ENSMFAG00000006903	ENSMFAG00000006903	1.14775	-3.28983	1.37825	-2.38696	0.0169882	NA	1.28577	7.53886	4.95406	0	1.87866	0	1.96239	0	0.744307	0	0	0	0	0	0	0
ENSMFAG00000006941	XCR1	3.38007	-2.48736	0.69473	-3.58032	0.000343176	0.0358054	0	7.53886	6.93569	3.5788	5.63598	9.20888	8.83076	4.43333	2.23292	0.824995	0.855255	1.96932	0	0	0	2.03641
ENSMFAG00000007005	GIMD1	2.78749	-1.50533	0.673866	-2.23387	0.0254914	NA	3.8573	2.15396	2.97244	8.35053	3.75732	3.06963	7.84957	0.886667	1.48861	0.824995	0	2.95398	3.43644	0	1.98026	1.01821
ENSMFAG00000007053	BCL6-AS1	43.3281	-1.04498	0.364669	-2.86556	0.00416277	0.115293	46.2876	52.772	112.953	66.8042	14.0899	85.9496	47.0974	40.7867	16.3748	37.1248	14.5393	41.3557	12.6003	41.3506	34.6545	28.5098
ENSMFAG00000007059	IL1RL1	47.5806	-2.96151	0.92808	-3.19101	0.00141777	0.0683445	88.7178	14.0007	52.513	29.8233	6.57531	439.98	27.4735	15.96	24.5621	11.5499	20.5261	8.86193	3.43644	0	0	17.3095
ENSMFAG00000007085	ENSMFAG00000007085	4.80521	1.10096	0.512825	2.14684	0.0318058	0.248775	2.57153	2.15396	3.96325	0	8.45397	3.06963	2.94359	0.886667	5.95446	3.29998	6.84204	4.92329	3.43644	10.3377	9.90129	8.14565
ENSMFAG00000007134	TCIM	97.3935	-0.86223	0.294524	-2.92753	0.00341661	0.105603	93.8609	81.8504	107.999	130.03	193.502	90.0424	168.766	139.207	58.056	49.4997	107.762	86.6499	82.4745	22.9726	106.934	38.6918
ENSMFAG00000007367	ENSMFAG00000007367	45112.6	0.677517	0.285885	2.3699	0.017793	0.203438	57129.1	38897.3	30785.5	24208.2	27554.3	50124	21564.7	27418.4	25030.3	59423.5	25053	45242.1	61597	88760.3	60839.5	78173.8
ENSMFAG00000007389	NPFF	13.8668	-0.749534	0.325502	-2.3027	0.0212956	0.21526	6.42883	31.2324	19.8162	21.4728	15.0293	17.3946	14.7179	12.4133	9.67599	4.94997	8.55255	6.89261	13.7458	11.4863	15.8421	12.2185
ENSMFAG00000007405	ENSMFAG00000007405	20.0796	0.801732	0.332806	2.40901	0.015996	0.196123	20.5722	12.9238	20.8071	4.77173	15.9686	15.3481	13.7367	12.4133	10.4203	17.3249	17.9603	45.2943	36.6553	20.6753	21.7828	34.619
ENSMFAG00000007438	SLC6A1	78.7904	-0.758117	0.366964	-2.06592	0.0388363	0.268629	126.005	107.698	128.806	113.329	77.025	64.4622	110.875	65.6133	96.7599	56.9246	146.249	44.3096	17.1822	21.8239	32.6743	50.9103
ENSMFAG00000007504	CDC26	344.903	0.534788	0.169579	3.15363	0.00161256	0.0726748	252.01	318.786	261.574	262.445	270.527	348.914	276.697	260.68	245.621	311.848	323.286	549.439	526.921	493.91	423.775	392.009
ENSMFAG00000007511	JUNB	240	2.2474	0.966759	2.32468	0.0200891	0.210334	47.5733	18.3086	187.264	35.788	14.0899	27.6266	86.3452	250.927	1594.31	875.319	411.377	12.8006	9.16384	14.9322	12.8717	241.315
ENSMFAG00000007568	CRTAC1	76.8251	1.51742	0.746224	2.03346	0.0420061	0.275217	11.5719	16.1547	90.1639	109.75	1.87866	39.9052	22.5675	26.6	217.338	445.497	131.709	18.7085	10.3093	10.3377	23.7631	52.9467
ENSMFAG00000007611	uc_338	14.9772	-0.976807	0.442923	-2.20536	0.0274286	0.235392	9.00036	26.9245	25.7611	23.8587	10.3326	18.4178	33.3607	12.4133	26.7951	14.8499	11.9736	8.86193	2.29096	5.74314	3.96052	5.09103
ENSMFAG00000007793	Metazoa_SRP	0.869339	-2.3479	1.18407	-1.9829	0.0473787	NA	3.8573	0	0	2.38587	0.939329	1.02321	2.94359	0.886667	0	0	0.855255	0	0	0	0	1.01821
ENSMFAG00000007811	U6	0.884708	-2.41721	1.14791	-2.10575	0.0352258	NA	0	2.15396	0.990812	2.38587	2.81799	1.02321	2.94359	0	0	0	0.855255	0.984658	0	0	0	0
ENSMFAG00000007905	FNBP1L	1327.47	-0.609712	0.280258	-2.17554	0.02959	0.243559	1839.93	1392.53	1772.56	2925.07	1114.98	1726.15	1455.11	606.48	1147.72	1763.84	1315.38	1240.67	721.652	696.069	822.798	698.489
ENSMFAG00000008155	SNORA70	13.1222	1.1575	0.341404	3.3904	0.000697904	0.0485517	12.8577	3.23094	11.8897	9.54346	3.75732	12.2785	2.94359	8.86667	15.6305	14.8499	22.2366	25.6011	25.2006	14.9322	11.8816	14.2549
ENSMFAG00000008203	BTNL9	139.807	-2.0287	0.509442	-3.9822	6.82806e-05	0.0170118	141.434	294.015	674.743	269.603	104.266	138.133	70.6461	104.627	186.821	41.2497	32.4997	35.4477	30.9279	72.3636	20.7927	19.3459
ENSMFAG00000008682	ENSMFAG00000008682	1.12655	-3.23414	1.49089	-2.16927	0.0300624	NA	0	11.8468	0	1.19293	0.939329	2.04642	0.981196	0	0	0	0	0	0	0	0	1.01821
ENSMFAG00000008779	ENSMFAG00000008779	82.4823	-0.558468	0.219394	-2.5455	0.0109122	0.173151	73.2886	133.545	73.3201	95.4346	89.2363	130.971	97.1384	93.9867	90.0612	45.3747	96.6438	52.1869	36.6553	66.6205	84.161	61.0924
ENSMFAG00000008793	MALAT1	1543.96	-0.795389	0.219616	-3.62172	0.000292649	0.0326387	1751.21	2122.73	2032.16	3278.18	2156.7	1208.41	1496.32	1627.92	1150.7	865.419	1389.79	1594.16	877.437	1138.29	1366.38	647.579
ENSMFAG00000008906	7SK	2.03236	-1.76101	0.885832	-1.98797	0.0468152	NA	1.28577	4.30792	1.98162	8.35053	5.63598	1.02321	0	2.66	1.48861	2.47498	0	0	2.29096	0	0	1.01821
ENSMFAG00000008931	Metazoa_SRP	8.79671	1.59955	0.518561	3.0846	0.00203828	0.0834653	2.57153	2.15396	2.97244	3.5788	1.87866	8.18567	5.88718	7.09333	3.72154	4.12497	11.1183	17.7239	26.346	26.4185	11.8816	5.09103
ENSMFAG00000009056	SMIM30	242.683	0.559707	0.216498	2.58527	0.00973021	0.165807	239.152	165.855	167.447	195.641	274.284	148.365	147.179	230.533	219.571	192.224	249.734	354.477	381.445	419.249	327.733	170.04
ENSMFAG00000009102	SNORA77	2.67916	-1.53261	0.658078	-2.32893	0.019863	NA	5.14306	5.3849	0.990812	3.5788	6.57531	3.06963	3.92478	3.54667	0.744307	2.47498	4.27627	0	0	1.14863	0.990129	1.01821
ENSMFAG00000009115	LSM10	1607.06	0.591514	0.227021	2.60555	0.00917275	0.16191	1544.2	1335.45	1215.73	764.67	1431.54	1444.77	1162.72	1356.6	1199.08	1244.92	1136.63	2111.11	3305.85	2113.48	1846.59	2499.7
ENSMFAG00000009182	ENSMFAG00000009182	3.16356	-1.42329	0.704514	-2.02025	0.0433577	0.280097	5.14306	1.07698	5.94487	10.7364	9.39329	3.06963	0.981196	0.886667	2.23292	2.47498	3.42102	0.984658	2.29096	0	1.98026	0
ENSMFAG00000009745	VGLL4	270.595	-0.509902	0.230227	-2.21479	0.0267748	0.233378	209.58	347.864	317.06	351.915	351.309	363.239	370.892	233.193	304.422	223.574	372.891	201.855	139.749	104.525	228.72	208.732
ENSMFAG00000009757	NFIL3	478.972	0.970226	0.328217	2.95605	0.00311609	0.100368	361.3	235.858	335.885	628.676	344.734	251.709	223.713	208.367	308.143	1070.02	259.997	354.477	475.374	1022.28	620.811	962.205
ENSMFAG00000009863	ENSMFAG00000009863	5.30619	-1.34415	0.558152	-2.40821	0.016031	0.196123	2.57153	7.53886	5.94487	7.1576	11.272	4.09284	16.6803	5.32	1.48861	0.824995	3.42102	6.89261	0	4.59451	0.990129	6.10924
ENSMFAG00000010073	ATP2B4	1377.9	-0.620066	0.313504	-1.97786	0.047945	0.29186	947.609	1992.41	1795.35	2629.22	1870.2	1214.55	1658.22	1250.2	1832.48	1008.97	2209.98	1224.92	586.486	570.868	664.377	590.56
ENSMFAG00000010161	ENSMFAG00000010161	21.3235	-1.32916	0.545741	-2.43551	0.0148708	0.191149	65.574	32.3094	20.8071	33.4021	11.272	9.20888	55.9282	16.8467	43.9141	15.6749	9.4078	3.93863	3.43644	3.44589	9.90129	6.10924
ENSMFAG00000010314	SNORA52	0.816584	-2.29719	1.15703	-1.98542	0.0470973	NA	1.28577	0	0	2.38587	2.81799	2.04642	1.96239	0.886667	0	0.824995	0.855255	0	0	0	0	0
ENSMFAG00000010704	Metazoa_SRP	2.65637	-3.05652	1.13405	-2.69523	0.00703399	NA	0	9.69281	0.990812	14.3152	0.939329	0	6.86837	5.32	0	0.824995	2.56576	0.984658	0	0	0	0
ENSMFAG00000010715	SLC36A1	79.2534	-0.647828	0.278177	-2.32884	0.0198677	0.209846	75.8602	203.549	46.5682	78.7336	91.115	61.3926	117.744	99.3067	61.7775	57.7496	65.8546	86.6499	43.5282	47.0938	43.5657	87.5657
ENSMFAG00000010910	U6	1.53871	-2.87868	1.05442	-2.73012	0.00633121	NA	1.28577	0	3.96325	4.77173	0.939329	8.18567	0.981196	1.77333	0.744307	0	0	0.984658	0	0	0.990129	0
ENSMFAG00000011090	Y_RNA	0.983989	-2.15297	1.03303	-2.08413	0.0371484	NA	0	2.15396	2.97244	1.19293	0.939329	1.02321	2.94359	1.77333	0.744307	0	0.855255	0	1.14548	0	0	0
ENSMFAG00000011252	MRFAP1L1	178.621	0.647013	0.169001	3.82845	0.000128951	0.0231096	160.721	162.624	122.861	119.293	191.623	106.414	117.744	131.227	157.049	158.399	206.116	217.61	232.532	299.792	234.661	239.278
ENSMFAG00000011695	GRIA3	16.0178	-1.68613	0.344483	-4.89466	9.84744e-07	0.000937538	14.1434	32.3094	10.8989	29.8233	27.2406	16.3713	34.3419	31.0333	10.4203	9.07494	8.55255	12.8006	4.58192	4.59451	2.97039	7.12744
ENSMFAG00000012041	ENSMFAG00000012041	60.1421	0.62562	0.247764	2.52506	0.0115677	0.173781	34.7157	31.2324	43.5957	50.1032	43.2092	86.9728	47.0974	40.7867	86.3396	37.9498	52.1705	64.9875	96.2203	74.6609	66.3387	105.893
ENSMFAG00000012213	SNORD89	9.46207	1.17287	0.550089	2.13215	0.0329942	0.251053	1.28577	4.30792	6.93569	9.54346	4.69665	5.11605	2.94359	11.5267	5.95446	40.4247	4.27627	4.92329	21.7641	5.74314	15.8421	6.10924
ENSMFAG00000012357	SCN7A	904.302	-0.941466	0.34607	-2.72045	0.00651928	0.139893	813.89	1450.69	1334.62	2029.18	1131.89	769.453	1079.32	907.06	1060.64	779.62	1104.99	854.684	369.99	271.076	266.345	245.388
ENSMFAG00000012467	CRISPLD2	948.759	-0.988279	0.296142	-3.33718	0.000846324	0.053273	731.601	1404.38	1366.33	1472.08	1418.39	825.73	1286.35	1588.91	865.629	576.671	1421.43	616.396	470.792	402.02	239.611	493.83
ENSMFAG00000012546	HECTD2	116.183	-0.942227	0.435565	-2.16323	0.0305233	0.246403	45.0018	352.172	135.741	320.899	99.5689	49.114	140.311	79.8	60.2889	70.1245	103.486	88.6193	52.6921	134.39	19.8026	106.912
ENSMFAG00000012843	Metazoa_SRP	1.84731	-1.81875	0.863423	-2.10645	0.0351657	NA	1.28577	7.53886	2.97244	3.5788	0.939329	1.02321	4.90598	0.886667	1.48861	1.64999	0	0	0	2.29726	0.990129	0
ENSMFAG00000012995	ENSMFAG00000012995	2.61824	-1.64266	0.83004	-1.97902	0.0478141	NA	3.8573	1.07698	10.8989	0	1.87866	11.2553	1.96239	0.886667	1.48861	2.47498	0.855255	1.96932	0	2.29726	0.990129	0
ENSMFAG00000013339	SCARNA16	4.47807	-2.43272	0.614901	-3.95628	7.61243e-05	0.017053	2.57153	11.8468	16.8438	3.5788	6.57531	6.13926	4.90598	7.98	2.23292	0.824995	0	1.96932	1.14548	0	1.98026	3.05462
ENSMFAG00000013399	MINDY4	87.5372	0.559623	0.216028	2.59051	0.0095833	0.164766	75.8602	81.8504	79.265	71.576	46.9665	62.4158	96.1572	51.4267	75.9193	65.1746	81.2492	85.6653	150.058	110.268	144.559	122.185
ENSMFAG00000013431	CYP7B1	60.458	-0.940233	0.324019	-2.90179	0.00371041	0.110586	39.8587	103.39	37.6509	102.592	144.657	57.2997	60.8341	90.44	62.5218	51.1497	65.8546	37.417	27.4915	36.7561	16.8322	32.5826
ENSMFAG00000013561	GJB2	1.86262	2.59192	0.971431	2.66815	0.00762699	NA	0	1.07698	0.990812	1.19293	0	0	0.981196	0	4.46584	1.64999	1.71051	2.95398	8.01836	5.74314	0	1.01821
ENSMFAG00000013732	U7	1.56326	-2.52426	1.19434	-2.11351	0.0345569	NA	1.28577	5.3849	3.96325	7.1576	3.75732	0	0	0	1.48861	0	0	0.984658	0	0	0.990129	0
ENSMFAG00000013745	GJC1	24.6203	-0.892535	0.340467	-2.6215	0.0087543	0.158003	33.4299	36.6173	32.6968	38.1739	43.2092	18.4178	36.3042	18.62	26.0508	21.4499	37.6312	12.8006	8.01836	10.3377	6.93091	13.2367
ENSMFAG00000013855	ENSMFAG00000013855	112.111	0.608899	0.182134	3.34313	0.000828386	0.0527983	59.1452	74.3116	89.1731	90.6629	97.6903	131.994	88.3076	78.0267	125.044	136.124	141.117	140.806	103.093	206.753	129.707	101.821
ENSMFAG00000013978	ENSMFAG00000013978	2.96209	2.74225	0.887194	3.09093	0.00199533	NA	0	1.07698	0	0	0.939329	4.09284	0	0	2.23292	9.89994	3.42102	13.7852	3.43644	3.44589	0.990129	4.07282
ENSMFAG00000014178	ZBTB34	35.0586	-0.629535	0.274321	-2.29488	0.0217398	0.216153	27.0011	35.5403	37.6509	60.8396	35.6945	65.4854	43.1726	35.4667	35.7267	28.0498	35.9207	18.7085	38.9463	35.6075	12.8717	14.2549
ENSMFAG00000014434	ENSMFAG00000014434	92.8742	0.545414	0.231812	2.35283	0.0186309	0.206253	86.1463	66.7727	68.366	69.1901	86.4183	86.9728	73.5897	65.6133	78.1523	59.3996	77.8282	121.113	153.494	164.254	158.421	70.2562
ENSMFAG00000014502	C3orf49	25.8693	0.931436	0.316398	2.94388	0.00324127	0.102818	19.2865	17.2317	8.91731	16.7011	21.6046	19.441	21.5863	16.8467	27.5394	14.8499	17.9603	26.5858	58.4195	53.9855	48.5163	24.4369
ENSMFAG00000014661	ENSMFAG00000014661	26.1718	-0.865489	0.349712	-2.47487	0.0133287	0.181282	23.1438	73.2346	21.7979	56.0678	26.3012	13.3017	22.5675	34.58	23.0735	13.1999	33.3549	12.8006	16.0367	16.0808	13.8618	19.3459
ENSMFAG00000015043	FBLN7	31.6931	-2.52876	0.83712	-3.02078	0.00252122	0.0912249	7.71459	282.169	14.8622	4.77173	15.9686	12.2785	43.1726	51.4267	13.3975	5.77496	16.2498	0	4.58192	1.14863	0.990129	32.5826
ENSMFAG00000015166	ENSMFAG00000015166	1.483	3.07547	1.17216	2.62377	0.00869616	NA	1.28577	1.07698	0	0	0	0	0	0	1.48861	0	3.42102	1.96932	3.43644	1.14863	9.90129	0
ENSMFAG00000015265	Y_RNA	1.90195	-2.1508	0.829735	-2.59215	0.00953782	NA	3.8573	3.23094	0.990812	3.5788	3.75732	1.02321	5.88718	2.66	0.744307	0	2.56576	0	1.14548	0	0.990129	0
ENSMFAG00000015914	5S_rRNA	1.60862	-2.57983	1.01372	-2.54491	0.0109306	NA	0	4.30792	3.96325	4.77173	1.87866	0	2.94359	4.43333	0.744307	0	1.71051	0.984658	0	0	0	0
ENSMFAG00000015946	ENSMFAG00000015946	197.393	-0.699804	0.227308	-3.07866	0.00207935	0.084018	136.291	334.941	229.868	240.972	291.192	188.271	276.697	257.133	197.241	96.5244	207.827	143.76	106.53	99.9307	221.789	129.312
ENSMFAG00000016132	ENSMFAG00000016132	1.71806	-2.42537	1.13135	-2.14378	0.0320502	NA	1.28577	1.07698	0.990812	8.35053	2.81799	1.02321	0	7.98	1.48861	2.47498	0	0	0	0	0	0
ENSMFAG00000016143	ENSMFAG00000016143	132.293	-0.526907	0.198085	-2.66	0.00781404	0.151247	109.29	185.24	157.539	149.117	193.502	129.948	179.559	146.3	148.117	81.6745	140.262	110.282	85.911	55.1342	127.727	117.094
ENSMFAG00000016207	ENSMFAG00000016207	34.7713	0.812423	0.387455	2.09682	0.0360095	0.261074	21.858	33.3864	12.8806	47.7173	43.2092	10.2321	17.6615	15.0733	23.0735	20.6249	53.0258	72.8647	58.4195	16.0808	62.3782	47.8557
ENSMFAG00000016425	ENSMFAG00000016425	0.58764	-2.73925	1.3937	-1.96545	0.0493622	NA	1.28577	2.15396	0	1.19293	0.939329	0	2.94359	0.886667	0	0	0	0	0	0	0	0
ENSMFAG00000016481	ENSMFAG00000016481	0.874146	-2.41144	1.22846	-1.96298	0.0496488	NA	0	2.15396	0	3.5788	1.87866	1.02321	0.981196	2.66	0	0	1.71051	0	0	0	0	0
ENSMFAG00000017146	NPY2R	11.5595	-1.72363	0.652786	-2.64041	0.00828046	0.153665	5.14306	58.1569	25.7611	15.5081	7.51464	7.16246	3.92478	19.5067	11.1646	14.8499	7.69729	1.96932	3.43644	1.14863	0.990129	1.01821
ENSMFAG00000017416	STK35	188.343	-0.539382	0.173884	-3.10196	0.00192245	0.0813465	183.864	252.013	265.538	248.13	185.987	168.83	261.979	220.78	207.662	176.549	206.116	140.806	150.058	117.16	109.904	118.112
ENSMFAG00000017427	ENSMFAG00000017427	48.0904	1.31302	0.669573	1.96098	0.0498811	0.297462	10.2861	525.566	14.8622	14.3152	121.174	9.20888	13.7367	3.54667	23.0735	79.1995	89.8017	29.5398	28.637	32.1616	8.91116	257.606
ENSMFAG00000017481	U4	1.90502	-1.95547	0.764314	-2.55847	0.0105134	NA	2.57153	4.30792	2.97244	2.38587	1.87866	3.06963	4.90598	2.66	2.23292	1.64999	0.855255	0	0	0	0.990129	0
ENSMFAG00000017491	COL11A2	196.206	-1.86383	0.50344	-3.70218	0.000213755	0.0293626	182.579	507.257	130.787	56.0678	102.387	61.3926	658.382	763.42	65.499	58.5746	77.8282	90.5886	116.839	55.1342	44.5558	168.004
ENSMFAG00000017869	ENSMFAG00000017869	34.3789	0.758884	0.278456	2.72533	0.00642381	0.139701	14.1434	32.3094	20.8071	23.8587	34.7552	23.5338	23.5487	30.1467	26.0508	35.4748	29.9339	62.0335	43.5282	52.8369	22.773	74.329
ENSMFAG00000018546	KCNJ15	8.43888	1.65485	0.599145	2.76202	0.00574448	0.132987	1.28577	11.8468	5.94487	1.19293	5.63598	1.02321	1.96239	3.54667	8.93169	29.6998	4.27627	5.90795	5.7274	4.59451	11.8816	31.5644
ENSMFAG00000018576	ENSMFAG00000018576	1.65328	-2.54986	1.09559	-2.32738	0.0199449	NA	3.8573	0	8.91731	1.19293	0	2.04642	3.92478	2.66	0	0	0.855255	0	0	0	1.98026	1.01821
ENSMFAG00000018679	SCARNA17	11.0843	-1.53884	0.435697	-3.5319	0.000412592	0.0383233	10.2861	17.2317	26.7519	21.4728	15.9686	11.2553	17.6615	12.4133	9.67599	4.94997	16.2498	3.93863	2.29096	1.14863	1.98026	4.07282
ENSMFAG00000018860	EXPH5	98.3868	1.70872	0.528335	3.23417	0.00121997	0.0627832	19.2865	26.9245	19.8162	85.8912	30.9979	126.878	33.3607	25.7133	46.1471	123.749	70.9861	375.155	46.9647	37.9047	165.352	339.063
ENSMFAG00000018951	ENSMFAG00000018951	6.61265	2.11938	0.815913	2.59756	0.00938887	0.163639	3.8573	3.23094	0	0	3.75732	7.16246	0.981196	0.886667	4.46584	37.1248	1.71051	15.7545	16.0367	5.74314	0	5.09103
ENSMFAG00000018976	ENSMFAG00000018976	1.78712	-2.28722	1.12585	-2.03155	0.0421993	NA	9.00036	0	0.990812	2.38587	7.51464	0	2.94359	0.886667	0	0	0.855255	0	0	0	1.98026	2.03641
ENSMFAG00000019252	GBA	158.545	-0.728061	0.287996	-2.52802	0.0114707	0.173781	210.866	284.323	202.126	190.869	239.529	159.621	164.841	131.227	160.026	169.124	192.432	121.113	84.7655	45.9451	46.5361	133.385
ENSMFAG00000019833	SLC5A3	57.3501	-1.05234	0.452476	-2.32574	0.0200323	0.210304	23.1438	205.703	90.1639	47.7173	38.5125	56.2765	61.8153	96.6467	75.175	39.5997	69.2756	34.463	8.01836	13.7835	25.7434	31.5644
ENSMFAG00000020092	SGSM1	21.2072	-1.11628	0.479532	-2.32786	0.0199197	0.209846	39.8587	10.7698	54.4947	39.3668	44.1485	10.2321	22.5675	11.5267	13.3975	11.5499	41.9075	10.8312	3.43644	9.18903	8.91116	7.12744
ENSMFAG00000020099	ENSMFAG00000020099	6.9307	-1.03344	0.42145	-2.45211	0.0142023	0.186825	11.5719	2.15396	8.91731	13.1223	8.45397	13.3017	10.7932	7.09333	8.93169	7.42495	3.42102	2.95398	2.29096	3.44589	3.96052	3.05462
ENSMFAG00000020113	CHD3	361.34	-0.855207	0.358183	-2.38762	0.0169577	0.200468	218.58	764.655	518.195	477.173	493.148	314.125	428.783	509.833	471.891	273.898	535.389	195.947	96.2203	130.944	95.0524	257.606
ENSMFAG00000020399	ENSMFAG00000020399	132.084	-0.70526	0.206451	-3.41611	0.000635217	0.0469749	129.862	161.547	111.962	147.924	188.805	199.526	234.506	135.66	122.811	56.0996	104.341	136.868	79.0381	102.228	123.766	78.4019
ENSMFAG00000020747	ENSMFAG00000020747	61.2149	1.07262	0.441883	2.42738	0.0152082	0.192894	16.715	42.0022	16.8438	69.1901	71.389	25.5802	28.4547	45.22	110.157	22.2749	75.2624	64.9875	111.112	90.7417	175.253	14.2549
ENSMFAG00000020953	ENSMFAG00000020953	301.673	1.71095	0.667208	2.56435	0.010337	0.170049	207.008	108.775	228.878	95.4346	149.353	8.18567	17.6615	313.88	90.8055	461.172	191.577	140.806	121.421	1199.17	73.2696	1419.38
ENSMFAG00000021011	ENSMFAG00000021011	720.228	0.572217	0.0997812	5.73472	9.76753e-09	2.97577e-05	649.312	570.799	545.938	515.347	692.286	515.697	546.526	596.727	869.351	872.019	720.98	776.895	840.782	1065.93	830.719	914.349
ENSMFAG00000021292	ZMAT3	43.3718	-0.581989	0.237002	-2.45563	0.0140637	0.185805	54.0022	49.541	41.6141	35.788	59.1778	54.2301	61.8153	59.4067	25.3064	28.0498	41.9075	37.417	38.9463	14.9322	29.7039	62.1106
ENSMFAG00000021582	SNORD83	7.92138	-0.970824	0.451865	-2.14848	0.0316753	0.248715	7.71459	6.46188	14.8622	27.4375	9.39329	4.09284	8.83076	5.32	6.69877	3.29998	4.27627	9.84658	8.01836	3.44589	2.97039	4.07282
ENSMFAG00000021733	ENSMFAG00000021733	29.9043	0.776541	0.290871	2.66971	0.00759177	0.149596	15.4292	20.4626	29.7244	29.8233	17.8473	20.4642	21.5863	20.3933	30.5166	20.6249	23.9471	34.463	42.3827	55.1342	73.2696	22.4005
ENSMFAG00000022204	ENSMFAG00000022204	1.40476	-1.94745	0.963196	-2.02186	0.0431906	NA	3.8573	1.07698	4.95406	3.5788	0.939329	0	0.981196	2.66	0.744307	0.824995	1.71051	0	0	1.14863	0	0
ENSMFAG00000022580	CELF5	1.94779	-2.40489	1.13885	-2.11169	0.0347135	NA	11.5719	4.30792	5.94487	2.38587	0.939329	1.02321	0	0	0	0	1.71051	0	2.29096	0	0.990129	0
ENSMFAG00000022681	NREP	273.589	-1.81924	0.466631	-3.89866	9.67255e-05	0.0195516	75.8602	998.36	295.262	103.785	699.8	168.83	587.736	481.46	229.991	43.7247	194.143	93.5425	147.767	86.1471	73.2696	97.7478
ENSMFAG00000023085	Metazoa_SRP	0.827099	-2.20309	1.10747	-1.9893	0.0466685	NA	2.57153	1.07698	0.990812	2.38587	0	2.04642	0.981196	0.886667	0	0	0	0	1.14548	1.14863	0	0
ENSMFAG00000023129	ENSMFAG00000023129	18.8316	-0.799562	0.315144	-2.53714	0.0111764	0.173675	23.1438	34.4633	30.7152	33.4021	21.6046	17.3946	12.7555	18.62	14.1418	13.1999	24.8024	14.7699	16.0367	8.0404	3.96052	14.2549
ENSMFAG00000023621	ENSMFAG00000023621	13.931	0.697967	0.322242	2.16597	0.0303134	0.24588	9.00036	11.8468	10.8989	10.7364	8.45397	9.20888	9.81196	15.0733	14.1418	30.5248	15.3946	16.7392	26.346	4.59451	14.8519	15.2731
ENSMFAG00000023772	U7	7.60139	-0.857018	0.403625	-2.1233	0.0337286	0.253973	12.8577	8.61583	10.8989	10.7364	13.1506	10.2321	5.88718	7.09333	11.1646	5.77496	9.4078	3.93863	2.29096	4.59451	3.96052	1.01821
ENSMFAG00000023786	DNMT1	189.466	-0.53429	0.237027	-2.25413	0.0241878	0.226041	209.58	287.553	202.126	218.307	307.161	150.412	188.39	231.42	250.087	161.699	240.327	108.312	95.0748	107.971	101.983	171.059
ENSMFAG00000024184	U6	1.37153	-1.82728	0.894988	-2.04168	0.0411833	NA	2.57153	3.23094	0.990812	3.5788	1.87866	2.04642	1.96239	0.886667	0	0.824995	0.855255	1.96932	0	1.14863	0	0
ENSMFAG00000024195	ENSMFAG00000024195	85.3768	0.877488	0.324584	2.70343	0.00686289	0.14214	36.0014	37.6943	38.6417	42.9456	71.389	59.3461	106.95	86.8933	46.1471	70.9495	57.3021	148.683	146.621	192.97	125.746	97.7478
ENSMFAG00000024245	DMGDH	26.5583	1.22127	0.557191	2.19183	0.0283918	0.238761	15.4292	4.30792	32.6968	32.2092	6.57531	10.2321	1.96239	23.94	13.3975	32.9998	6.84204	13.7852	50.4011	96.4848	29.7039	53.9649
ENSMFAG00000024306	ZNF703	641.34	0.617881	0.296146	2.08641	0.0369417	0.263766	564.451	665.573	505.314	243.358	467.786	356.077	469.993	774.947	704.859	320.098	732.098	446.05	1390.61	917.754	1184.19	518.267
ENSMFAG00000024336	ENSMFAG00000024336	9.67621	0.910918	0.36501	2.49559	0.0125746	0.177075	5.14306	4.30792	8.91731	5.96466	4.69665	15.3481	4.90598	4.43333	8.18738	16.4999	17.1051	11.8159	16.0367	11.4863	13.8618	6.10924
ENSMFAG00000024561	PABPC5	17.8119	-0.796917	0.287248	-2.77432	0.00553172	0.13117	25.7153	30.1554	24.7703	27.4375	22.5439	14.3249	19.6239	17.7333	13.3975	17.3249	18.8156	12.8006	4.58192	4.59451	13.8618	17.3095
ENSMFAG00000024733	G0S2	799.531	1.98142	0.800944	2.47385	0.0133665	0.181634	43.716	152.931	71.3385	52.489	70.4497	21.4874	216.844	1955.1	2218.78	1018.04	1384.66	195.947	1821.31	614.516	1434.7	1520.18
ENSMFAG00000024753	MLC1	1.3608	-3.10319	1.38167	-2.24597	0.0247058	NA	7.71459	5.3849	2.97244	0	0	3.06963	0.981196	0	0	1.64999	0	0	0	0	0	0
ENSMFAG00000024995	ENSMFAG00000024995	9.32164	1.06832	0.394934	2.70505	0.00682944	0.14214	3.8573	7.53886	6.93569	3.5788	8.45397	4.09284	8.83076	4.43333	6.69877	18.9749	12.8288	5.90795	14.8912	17.2294	19.8026	5.09103
ENSMFAG00000025314	IDNK	16.3323	0.790291	0.266728	2.96291	0.00304746	0.0998772	10.2861	6.46188	13.8714	11.9293	12.2113	12.2785	15.6991	12.4133	10.4203	28.0498	23.9471	17.7239	21.7641	24.1212	20.7927	19.3459
ENSMFAG00000025363	ENSMFAG00000025363	126.353	0.975472	0.364023	2.6797	0.00736879	0.147042	123.433	50.618	119.888	108.557	139.021	40.9284	49.0598	50.54	121.322	98.9994	348.089	73.8494	151.203	94.1875	292.088	159.858
ENSMFAG00000025647	ENSMFAG00000025647	246.919	0.502357	0.216861	2.3165	0.0205312	0.211176	136.291	146.469	146.64	213.535	234.832	311.056	220.769	223.44	203.196	222.749	218.945	347.584	387.172	384.791	346.545	206.696
ENSMFAG00000025865	ZNF583	89.3777	0.566017	0.1865	3.03495	0.00240578	0.0898218	60.431	93.6972	71.3385	60.8396	69.5104	94.1353	67.7025	57.6333	96.0156	83.3245	68.4204	129.975	115.693	147.024	126.737	87.5657
ENSMFAG00000025897	DDN	6.74905	-1.89435	0.63339	-2.99081	0.00278234	0.0963259	14.1434	25.8475	12.8806	7.1576	15.9686	1.02321	4.90598	3.54667	5.21015	0.824995	4.27627	0.984658	1.14548	0	3.96052	6.10924
ENSMFAG00000026117	NID1	1568.08	-1.22932	0.340638	-3.60888	0.00030752	0.0331649	1283.19	3784.51	2034.14	2044.69	1654.16	2504.82	1744.57	2539.41	1651.62	1414.87	1738.73	624.273	364.263	457.154	445.558	803.365
ENSMFAG00000026126	ENSMFAG00000026126	4353.93	0.627678	0.279206	2.24808	0.0245712	0.227395	2882.69	2637.52	5233.47	2198.58	2764.45	4457.1	3056.43	4139.85	1998.46	3464.15	2855.7	6708.48	8129.47	6281.85	6682.38	6172.37
ENSMFAG00000026171	PFN4	1.98812	-1.96381	0.830765	-2.36386	0.0180855	NA	7.71459	1.07698	0.990812	3.5788	1.87866	3.06963	1.96239	5.32	1.48861	0	2.56576	0	1.14548	0	0	1.01821
ENSMFAG00000026206	PARP15	69.4014	-0.958613	0.415988	-2.30443	0.0211988	0.214708	9.00036	119.545	101.063	104.978	87.3576	75.7175	168.766	67.3867	67.732	74.2495	75.2624	44.3096	25.2006	24.1212	15.8421	49.8921
ENSMFAG00000026472	ENSMFAG00000026472	13.7854	-0.757847	0.365143	-2.07548	0.0379423	0.265822	15.4292	33.3864	14.8622	11.9293	17.8473	13.3017	6.86837	24.8267	14.8861	5.77496	11.1183	5.90795	17.1822	8.0404	4.95065	14.2549
ENSMFAG00000026635	ENSMFAG00000026635	41.4345	0.613673	0.3039	2.01932	0.0434535	0.280229	36.0014	16.1547	32.6968	22.6657	31.9372	37.8587	42.1914	41.6733	20.8406	27.2248	68.4204	60.0642	43.5282	65.4718	30.694	85.5293
ENSMFAG00000026656	ENSMFAG00000026656	951.277	0.593789	0.24997	2.37544	0.0175281	0.202038	621.025	1179.29	760.944	862.49	997.568	327.427	577.924	738.593	951.969	730.945	1233.28	1538.04	1874	1013.09	954.485	859.366
ENSMFAG00000026668	ENSMFAG00000026668	1799.25	-0.548093	0.154742	-3.54199	0.00039712	0.0375734	2410.81	2601.98	2102.5	2205.73	1520.77	2694.11	1620.94	1941.8	1731.26	1763.01	1666.04	1564.62	1225.66	1278.42	1421.83	1038.57
ENSMFAG00000026832	ENSMFAG00000026832	9.73756	-0.794402	0.388428	-2.04517	0.040838	0.272559	7.71459	20.4626	10.8989	10.7364	9.39329	16.3713	10.7932	11.5267	2.97723	3.29998	10.2631	3.93863	9.16384	17.2294	5.94078	5.09103
ENSMFAG00000027015	ENSMFAG00000027015	12.2049	1.85768	0.790371	2.35039	0.0187536	0.206882	2.57153	17.2317	5.94487	1.19293	4.69665	1.02321	6.86837	2.66	5.21015	17.3249	21.3814	3.93863	1.14548	0	27.7236	76.3655
ENSMFAG00000027070	ENSMFAG00000027070	8.10897	0.943068	0.386133	2.44234	0.0145925	0.188859	3.8573	6.46188	6.93569	2.38587	4.69665	7.16246	6.86837	5.32	11.1646	6.59996	5.13153	5.90795	20.6186	11.4863	10.8914	14.2549
ENSMFAG00000027071	ENSMFAG00000027071	9.58642	1.13582	0.578403	1.96372	0.0495622	0.296916	7.71459	1.07698	2.97244	7.1576	3.75732	11.2553	3.92478	9.75333	7.44307	6.59996	3.42102	8.86193	37.8008	28.7157	10.8914	2.03641
ENSMFAG00000027078	PBX3	299.671	0.684279	0.322126	2.12426	0.0336487	0.253748	73.2886	369.404	200.144	242.165	215.106	177.015	357.155	203.933	272.416	254.923	263.418	402.725	269.188	858.026	234.661	401.173
ENSMFAG00000027132	PAIP2B	578.279	0.701732	0.277886	2.52525	0.0115617	0.173781	367.729	663.419	538.011	427.07	343.795	364.262	441.538	376.833	670.621	528.822	920.254	852.714	857.964	897.079	846.561	155.786
ENSMFAG00000027151	CA2	337.818	1.82498	0.575308	3.17218	0.00151297	0.0702655	114.433	79.6965	110.971	121.679	208.531	65.4854	246.28	242.06	195.009	131.174	96.6438	151.637	2104.25	712.15	741.607	83.4929
ENSMFAG00000027169	SALL4	1.89419	1.98448	0.961201	2.06458	0.0389627	NA	0	1.07698	0	1.19293	2.81799	0	0	0.886667	0	2.47498	5.98678	2.95398	0	6.89177	2.97039	3.05462
ENSMFAG00000027209	ENSMFAG00000027209	43.585	1.08534	0.380808	2.85011	0.00437043	0.117594	360.014	21.5396	27.7427	17.894	21.6046	37.8587	19.6239	422.94	169.702	33.8248	23.9471	51.2022	33.2189	50.5397	32.6743	78.4019
ENSMFAG00000027255	ENSMFAG00000027255	35.3906	-1.06869	0.321629	-3.32273	0.000891424	0.0546969	75.8602	60.3108	59.4487	29.8233	34.7552	25.5802	47.0974	49.6533	14.8861	15.6749	11.1183	23.6318	16.0367	49.391	34.6545	18.3277
ENSMFAG00000027537	BNIPL	13.5074	-0.771031	0.3669	-2.10147	0.0355995	0.259516	10.2861	18.3086	25.7611	15.5081	17.8473	20.4642	16.6803	11.5267	19.352	9.07494	0.855255	12.8006	8.01836	12.6349	10.8914	6.10924
ENSMFAG00000027579	C2CD3	312.346	-0.513225	0.133455	-3.84568	0.000120218	0.0218009	258.439	507.257	337.867	311.355	355.067	408.26	421.914	336.933	256.786	214.499	254.866	278.658	240.551	286.009	265.355	263.715
ENSMFAG00000027682	TMEM266	240.38	0.859677	0.31711	2.71097	0.0067086	0.141937	210.866	80.7734	181.319	100.206	103.326	146.319	247.261	295.26	138.441	182.324	228.353	376.14	533.793	358.372	234.661	428.665
ENSMFAG00000027935	MSTN	193.845	1.35695	0.612465	2.21556	0.0267218	0.233378	36.0014	129.238	37.6509	25.0516	188.805	53.2069	196.239	203.933	61.7775	32.9998	50.46	335.769	468.501	472.086	742.597	67.2016
ENSMFAG00000028007	LRRC30	410.729	0.871735	0.401039	2.17369	0.0297283	0.243993	222.437	297.246	127.815	115.714	281.799	350.961	417.989	507.173	283.581	191.399	215.524	559.286	1172.97	628.3	932.702	266.77
ENSMFAG00000028033	RPS26	105.46	0.763076	0.374494	2.03762	0.0415881	0.274306	54.0022	49.541	172.401	54.8749	61.0564	78.7871	68.6837	86.0067	49.8686	93.2244	378.878	128.006	114.548	99.9307	71.2893	126.258
ENSMFAG00000028058	ENSMFAG00000028058	18.1951	1.02582	0.317111	3.2349	0.00121687	0.0627832	5.14306	9.69281	12.8806	15.5081	12.2113	6.13926	15.6991	17.7333	10.4203	31.3498	16.2498	34.463	32.0734	18.3781	27.7236	25.4552
ENSMFAG00000028201	ENSMFAG00000028201	9.85176	-1.1043	0.437255	-2.52552	0.0115527	0.173781	10.2861	18.3086	20.8071	7.1576	16.9079	10.2321	5.88718	17.7333	8.93169	1.64999	5.98678	13.7852	4.58192	10.3377	1.98026	3.05462
ENSMFAG00000028229	ENSMFAG00000028229	14.5447	1.45814	0.710233	2.05305	0.0400681	0.270511	5.14306	11.8468	17.8346	3.5788	11.272	7.16246	0.981196	4.43333	24.5621	61.8746	54.7363	16.7392	1.14548	2.29726	1.98026	7.12744
ENSMFAG00000028436	ENSMFAG00000028436	19.1058	0.783474	0.284733	2.7516	0.00593042	0.134432	9.00036	7.53886	8.91731	22.6657	8.45397	23.5338	16.6803	15.0733	18.6077	19.7999	19.6709	23.6318	25.2006	35.6075	21.7828	29.528
ENSMFAG00000028437	HIST1H2BD	269.828	0.624442	0.307498	2.03072	0.0422832	0.275844	396.016	127.084	224.914	134.801	83.6003	243.524	242.355	246.493	255.297	297.823	189.011	208.748	508.593	225.131	497.045	436.81
ENSMFAG00000028477	CKAP2L	25.869	-0.684031	0.245123	-2.79056	0.00526167	0.127833	36.0014	31.2324	28.7336	28.6304	30.9979	48.0908	30.4171	22.1667	26.0508	21.4499	15.3946	18.7085	13.7458	9.18903	30.694	22.4005
ENSMFAG00000028670	LHX2	14.5307	1.20124	0.600418	2.00067	0.045428	0.284858	3.8573	1.07698	6.93569	4.77173	0.939329	3.06963	34.3419	15.0733	29.7723	18.9749	5.13153	11.8159	17.1822	28.7157	38.615	12.2185
ENSMFAG00000028791	POLR3G	312.658	0.665507	0.228802	2.90866	0.00362976	0.109637	106.719	373.712	216.988	177.747	307.161	203.619	270.81	275.753	239.667	324.223	317.299	474.605	460.483	341.143	420.805	491.794
ENSMFAG00000029000	ENSMFAG00000029000	249.994	0.502632	0.157383	3.19368	0.0014047	0.0683445	250.724	182.01	220.951	199.22	185.987	232.268	217.825	165.807	246.366	260.698	282.234	337.738	302.407	427.29	300.009	188.368
ENSMFAG00000029064	PTPRN	3.10606	-2.33584	1.00266	-2.32964	0.0198252	NA	14.1434	10.7698	12.8806	0	1.87866	1.02321	0.981196	0	2.23292	1.64999	0.855255	0.984658	0	2.29726	0	0
ENSMFAG00000029077	ENSMFAG00000029077	427.009	0.508678	0.245311	2.07361	0.038116	0.266485	534.878	313.401	394.343	162.239	287.435	326.404	275.716	524.907	416.812	455.397	331.839	353.492	729.67	468.64	520.808	736.163
ENSMFAG00000029122	PGAP1	41.828	-0.717226	0.359688	-1.99402	0.0461498	0.286705	18.0007	70.0037	63.412	83.5053	53.5418	30.6963	41.2102	56.7467	60.2889	34.6498	57.3021	24.6165	24.0551	24.1212	13.8618	13.2367
ENSMFAG00000029172	SNORD113	0.898153	-2.87968	1.35911	-2.1188	0.0341075	NA	2.57153	1.07698	4.95406	0	0	0	1.96239	2.66	0	0	0	0	1.14548	0	0	0
ENSMFAG00000029449	GNB3	36.0297	-0.616726	0.292785	-2.10641	0.0351687	0.257808	37.2872	43.0792	21.7979	62.0325	35.6945	18.4178	87.3264	43.4467	32.7495	25.5748	29.9339	18.7085	34.3644	21.8239	32.6743	31.5644
ENSMFAG00000029517	ENSMFAG00000029517	90.721	0.548519	0.219887	2.49455	0.0126118	0.177228	64.2883	62.4648	56.4763	91.8558	73.2677	71.6246	90.27	78.9133	111.646	84.9744	118.88	102.404	61.8559	183.781	133.667	65.1652
ENSMFAG00000029625	MYCL	8.5325	-1.54255	0.611859	-2.52108	0.0116994	0.173781	9.00036	11.8468	7.9265	0	25.3619	14.3249	23.5487	9.75333	5.21015	4.12497	4.27627	9.84658	1.14548	0	0.990129	9.16385
ENSMFAG00000029626	ENSMFAG00000029626	446.183	1.54739	0.4141	3.73674	0.000186419	0.0283973	95.1467	231.551	174.383	213.535	168.14	267.058	243.337	425.6	270.184	286.273	198.419	655.783	1089.35	1611.53	932.702	275.934
ENSMFAG00000029685	YPEL	15.0711	-1.24547	0.515164	-2.41763	0.015622	0.193856	20.5722	50.618	24.7703	3.5788	5.63598	27.6266	13.7367	23.94	22.3292	12.3749	9.4078	8.86193	2.29096	2.29726	4.95065	8.14565
ENSMFAG00000029781	MED7	287.948	0.51688	0.15275	3.38382	0.000714843	0.0494964	253.296	184.163	222.933	209.956	354.127	260.918	196.239	212.8	276.882	323.398	435.325	313.121	394.045	364.115	322.782	283.061
ENSMFAG00000029991	ENSMFAG00000029991	1.90818	-1.65161	0.777228	-2.125	0.0335864	NA	2.57153	1.07698	1.98162	7.1576	0.939329	4.09284	3.92478	1.77333	1.48861	1.64999	1.71051	0	1.14548	0	0	1.01821
ENSMFAG00000030004	KSR1	584.072	0.818328	0.355806	2.29993	0.0214524	0.215891	414.017	385.559	285.354	294.654	372.914	658.947	412.102	557.713	392.994	455.397	385.72	590.795	420.391	659.313	697.051	2362.24
ENSMFAG00000030006	ENSMFAG00000030006	182.628	0.587043	0.203863	2.8796	0.00398177	0.11444	169.721	165.855	156.548	109.75	153.111	116.646	179.559	116.153	175.657	149.324	201.84	176.254	290.952	145.876	329.713	285.098
ENSMFAG00000030015	FAM217B	139.047	0.687599	0.341285	2.01474	0.0439321	0.280613	68.1456	127.084	67.3752	84.6982	139.96	77.7639	144.236	141.867	122.811	77.5495	119.736	182.162	200.459	288.306	331.693	50.9103
ENSMFAG00000030017	FAM53B	1293.34	0.707779	0.208087	3.40136	0.000670523	0.0485517	1098.04	918.663	983.877	596.466	908.332	848.24	1040.07	1463.89	1546.67	1046.09	1672.88	1335.2	1383.74	1226.74	2736.72	1887.75
ENSMFAG00000030025	PRKCH	1112.38	-1.66441	0.496669	-3.35114	0.000804783	0.051946	4734.19	560.029	1087.91	1122.55	888.606	3609.88	1220.61	306.787	561.208	1460.24	490.916	240.257	402.063	495.059	192.085	425.61
ENSMFAG00000030038	ENSMFAG00000030038	568.665	-1.28696	0.334189	-3.85099	0.000117641	0.0218009	361.3	1155.6	663.844	628.676	921.482	729.548	917.418	1077.3	618.519	311.848	634.599	284.566	160.367	120.606	187.134	325.826
ENSMFAG00000030039	MRPS27	783.376	0.541359	0.258184	2.09679	0.0360119	0.261074	804.889	574.03	634.12	577.38	897.999	540.254	482.748	592.293	537.39	560.171	643.152	742.432	1071.02	1856.18	1334.69	685.253
ENSMFAG00000030042	ENSMFAG00000030042	10.0579	0.829978	0.365169	2.27286	0.0230346	0.2211	10.2861	4.30792	7.9265	10.7364	5.63598	8.18567	4.90598	6.20667	4.46584	18.1499	17.9603	10.8312	20.6186	12.6349	8.91116	9.16385
ENSMFAG00000030050	WNT3	53.8352	-0.521185	0.234725	-2.22041	0.026391	0.233322	83.5748	65.6957	57.4671	77.5406	62.9351	43.998	55.9282	62.0667	84.851	36.2998	26.5129	40.371	43.5282	31.013	36.6348	52.9467
ENSMFAG00000030058	ENSMFAG00000030058	3.1632	2.13144	0.685269	3.11037	0.00186854	0.0795236	0	1.07698	0	3.5788	1.87866	2.04642	0	0.886667	3.72154	6.59996	3.42102	4.92329	8.01836	2.29726	1.98026	10.1821
ENSMFAG00000030079	CD300LG	94.6395	-0.966732	0.29818	-3.24211	0.0011865	0.0618454	257.153	99.0821	155.558	81.1194	129.627	89.0192	90.27	101.08	60.2889	113.849	59.8678	36.4324	29.7825	55.1342	65.3485	90.6203
ENSMFAG00000030095	IQSEC3	2.96277	-1.37064	0.649925	-2.10892	0.0349511	NA	9.00036	5.3849	5.94487	2.38587	0	4.09284	5.88718	1.77333	1.48861	2.47498	0.855255	2.95398	1.14548	0	1.98026	2.03641
ENSMFAG00000030155	ENSMFAG00000030155	20.5659	-1.24835	0.466684	-2.67493	0.00747452	0.148641	9.00036	58.1569	9.90812	28.6304	59.1778	9.20888	30.4171	26.6	5.21015	17.3249	13.6841	9.84658	10.3093	26.4185	3.96052	11.2003
ENSMFAG00000030167	ENSMFAG00000030167	0.90747	-2.88664	1.31705	-2.19175	0.0283979	NA	7.71459	1.07698	1.98162	0	0	1.02321	0.981196	0.886667	0	0	0.855255	0	0	0	0	0
ENSMFAG00000030170	ENSMFAG00000030170	1.51424	-3.67877	1.05573	-3.48459	0.0004929	NA	6.42883	4.30792	2.97244	0	0.939329	1.02321	4.90598	2.66	0	0	0	0	0	0	0.990129	0
ENSMFAG00000030172	ENSMFAG00000030172	3.49777	-1.52534	0.704878	-2.16398	0.0304662	0.246403	1.28577	2.15396	0.990812	14.3152	5.63598	1.02321	4.90598	11.5267	2.97723	2.47498	3.42102	1.96932	1.14548	1.14863	0.990129	0
ENSMFAG00000030204	ADAMTS6	14.3435	-1.24232	0.454327	-2.73441	0.00624924	0.138006	11.5719	45.2331	8.91731	13.1223	15.0293	13.3017	37.2854	17.7333	17.1191	9.89994	15.3946	2.95398	2.29096	4.59451	7.92104	7.12744
ENSMFAG00000030231	ENSMFAG00000030231	178.364	-0.822136	0.366549	-2.24291	0.0249027	0.228283	50.1449	546.029	161.502	184.905	222.621	173.946	268.848	215.46	160.77	183.149	227.498	95.5119	80.1836	89.593	64.3584	129.312
ENSMFAG00000030235	CHODL	60.4052	-1.10123	0.314917	-3.4969	0.0004707	0.0416871	42.4303	186.317	51.5222	64.4184	61.9957	56.2765	110.875	85.12	24.5621	44.5497	52.1705	48.2483	52.6921	29.8643	19.8026	35.6372
ENSMFAG00000030238	ENSMFAG00000030238	11.513	1.00563	0.430738	2.33467	0.0195606	0.209234	3.8573	4.30792	3.96325	10.7364	15.9686	5.11605	6.86837	9.75333	6.69877	10.7249	8.55255	20.6778	32.0734	6.89177	23.7631	14.2549
ENSMFAG00000030239	ENSMFAG00000030239	16.8154	0.581494	0.288458	2.01587	0.0438132	0.280613	10.2861	14.0007	14.8622	11.9293	8.45397	15.3481	11.7744	20.3933	18.6077	14.8499	21.3814	30.5244	32.0734	19.5267	14.8519	10.1821
ENSMFAG00000030262	CNBP	21269.5	0.572358	0.158681	3.60696	0.000309805	0.0331649	13334.7	16808.4	15689.5	18767.2	15465.1	21002.4	19077.4	16692.4	15341.7	22278.2	20194.3	30346.2	28987.5	33652.5	28458.3	24217
ENSMFAG00000030327	B3GALT2	14.9646	-1.34823	0.609134	-2.21335	0.0268736	0.233378	11.5719	20.4626	28.7336	19.0869	9.39329	31.7195	9.81196	41.6733	13.3975	4.12497	27.3681	15.7545	2.29096	0	0.990129	3.05462
ENSMFAG00000030378	ENSMFAG00000030378	15.3157	-1.58557	0.477946	-3.31747	0.000908367	0.0550621	12.8577	23.6935	23.7795	10.7364	6.57531	15.3481	78.4957	12.4133	8.93169	7.42495	12.8288	7.87727	9.16384	6.89177	3.96052	4.07282
ENSMFAG00000030380	CRYBA2	12.7389	0.978095	0.424202	2.30573	0.0211259	0.214113	7.71459	6.46188	9.90812	11.9293	13.1506	2.04642	1.96239	15.0733	8.93169	20.6249	16.2498	14.7699	26.346	17.2294	4.95065	26.4734
ENSMFAG00000030441	ENSMFAG00000030441	1.92167	1.70052	0.841468	2.0209	0.0432902	NA	1.28577	1.07698	0.990812	0	0	0	1.96239	1.77333	1.48861	2.47498	0.855255	2.95398	4.58192	1.14863	0.990129	9.16385
ENSMFAG00000030454	PVALEF	85.1306	2.31117	0.680645	3.39555	0.000684898	0.0485517	12.8577	10.7698	4.95406	14.3152	4.69665	21.4874	132.461	26.6	83.3624	398.472	64.1441	93.5425	152.349	279.117	5.94078	57.0195
ENSMFAG00000030486	FAM49A	113.61	-0.953248	0.29129	-3.27251	0.00106597	0.059047	60.431	264.937	97.0996	119.293	172.837	115.623	230.581	138.32	103.459	83.3245	119.736	66.9568	68.7288	74.6609	37.6249	64.147
ENSMFAG00000030491	PRSS35	35.966	-1.69789	0.556294	-3.05214	0.00227218	0.0871841	5.14306	215.396	47.559	41.7526	28.1799	13.3017	50.041	39.0133	21.5849	19.7999	37.6312	15.7545	8.01836	8.0404	6.93091	17.3095
ENSMFAG00000030508	CLDN2	0.685671	-2.51117	1.2541	-2.00236	0.0452458	NA	0	3.23094	0.990812	1.19293	1.87866	2.04642	0	0.886667	0.744307	0	0	0	0	0	0	0
ENSMFAG00000030520	ENSMFAG00000030520	1.93645	-2.1686	1.01355	-2.1396	0.0323867	NA	0	5.3849	1.98162	2.38587	5.63598	3.06963	6.86837	0	0	2.47498	0	0	1.14548	0	0	2.03641
ENSMFAG00000030521	STAP2	9.68895	-1.17744	0.461956	-2.5488	0.0108093	0.17252	15.4292	8.61583	26.7519	21.4728	12.2113	5.11605	8.83076	9.75333	8.93169	6.59996	5.98678	8.86193	2.29096	0	2.97039	11.2003
ENSMFAG00000030525	ENSMFAG00000030525	22.9387	0.643359	0.224833	2.8615	0.00421647	0.115798	14.1434	19.3856	10.8989	20.2799	18.7866	22.5106	21.5863	15.96	30.5166	32.1748	22.2366	31.5091	21.7641	25.2698	38.615	21.3823
ENSMFAG00000030531	SDHAF3	237.132	0.616489	0.24482	2.51813	0.0117981	0.173815	190.293	146.469	217.979	141.959	231.075	174.969	116.762	276.64	216.593	139.424	183.024	398.787	339.062	414.655	338.624	267.788
ENSMFAG00000030534	ENSMFAG00000030534	72.4666	0.610427	0.243148	2.51051	0.0120556	0.174897	46.2876	31.2324	79.265	53.682	49.7845	90.0424	54.947	52.3133	57.3117	65.9996	58.1573	92.5579	124.857	96.4848	77.2301	129.312
ENSMFAG00000030537	LAMB2	2159.27	-0.500564	0.24827	-2.01621	0.0437782	0.280613	2190.94	3437.72	2925.87	2113.88	1733.06	1823.36	2408.84	3608.73	2655.69	1712.69	2593.99	1207.19	1153.5	951.064	1516.88	2514.97
ENSMFAG00000030561	FOXM1	5.07163	-1.41937	0.628927	-2.25681	0.0240197	0.225519	2.57153	10.7698	0	2.38587	15.9686	7.16246	6.86837	13.3	4.46584	0.824995	5.13153	0.984658	3.43644	2.29726	3.96052	1.01821
ENSMFAG00000030568	ENC1	24.8379	-1.4383	0.557444	-2.58017	0.00987528	0.166589	7.71459	137.853	28.7336	17.894	33.8159	16.3713	34.3419	14.1867	20.0963	13.1999	36.776	10.8312	3.43644	8.0404	4.95065	9.16385
ENSMFAG00000030573	LRRC4C	9.46974	-1.62639	0.572002	-2.84333	0.00446447	0.11792	9.00036	31.2324	15.853	23.8587	14.0899	2.04642	14.7179	4.43333	9.67599	7.42495	8.55255	1.96932	2.29096	2.29726	0	4.07282
ENSMFAG00000030576	EIF2AK2	148.733	-0.584455	0.217525	-2.68684	0.00721324	0.146038	127.291	278.938	134.75	187.29	225.439	133.017	188.39	153.393	170.446	111.374	148.814	139.821	112.257	112.566	66.3387	89.6021
ENSMFAG00000030609	KIAA1217	1481.39	-0.704266	0.347907	-2.0243	0.0429397	0.277926	2373.52	1596.08	2298.68	2983.53	1187.31	2351.33	1205.89	692.487	1274.25	1545.21	1415.45	956.103	602.522	418.101	587.147	2214.6
ENSMFAG00000030673	ENSMFAG00000030673	68.5545	-0.541738	0.263104	-2.05903	0.0394917	0.269374	23.1438	121.699	87.1915	89.47	97.6903	69.5782	96.1572	65.6133	84.851	50.3247	67.5651	39.3863	51.5466	50.5397	61.388	40.7282
ENSMFAG00000030715	ENSMFAG00000030715	55.7596	-0.591534	0.279515	-2.11629	0.0343205	0.255569	56.5737	65.6957	28.7336	77.5406	93.9329	98.2281	61.8153	53.2	53.5901	46.1997	16.2498	34.463	69.8743	52.8369	45.546	37.6736
ENSMFAG00000030756	ENO3	197035	0.578924	0.245632	2.35687	0.0184297	0.205329	124206	175586	165037	120566	132140	191747	170833	184076	130418	155219	112495	362823	340660	336145	233340	217270
ENSMFAG00000030766	IGF1	67.8777	-1.46474	0.332265	-4.40834	1.04166e-05	0.0049586	104.147	112.006	85.2099	65.6113	75.1464	117.669	93.2136	145.413	49.1243	68.4746	46.1838	50.2176	28.637	21.8239	8.91116	14.2549
ENSMFAG00000030771	ENSMFAG00000030771	1.62348	2.40742	0.905764	2.65789	0.00786321	NA	0	2.15396	0	0	0	1.02321	0.981196	0	5.21015	2.47498	1.71051	2.95398	1.14548	2.29726	2.97039	3.05462
ENSMFAG00000030779	ENSMFAG00000030779	2.32105	-1.444	0.715541	-2.01806	0.043585	NA	2.57153	4.30792	6.93569	1.19293	2.81799	1.02321	5.88718	2.66	1.48861	0.824995	3.42102	1.96932	0	0	0	2.03641
ENSMFAG00000030791	ENSMFAG00000030791	6.04406	-1.87916	0.579743	-3.24137	0.00118957	0.0618454	14.1434	6.46188	14.8622	2.38587	8.45397	4.09284	21.5863	3.54667	0.744307	2.47498	0.855255	3.93863	6.87288	2.29726	2.97039	1.01821
ENSMFAG00000030796	PARP9	126.582	-0.582275	0.273246	-2.13095	0.033093	0.251173	84.8605	221.858	151.594	131.223	248.922	102.321	160.916	113.493	161.515	119.624	146.249	102.404	73.3107	88.4444	55.4472	63.1288
ENSMFAG00000030821	ENSMFAG00000030821	102.648	1.1668	0.356289	3.27488	0.00105706	0.0589871	75.8602	102.313	86.2007	45.3314	46.9665	64.4622	22.5675	62.0667	78.1523	56.9246	46.1838	207.763	194.732	203.307	204.957	144.585
ENSMFAG00000030837	ENSMFAG00000030837	62.8038	1.63126	0.758903	2.1495	0.031595	0.248715	7.71459	89.3893	13.8714	100.206	7.51464	8.18567	8.83076	9.75333	7.44307	14.0249	140.262	21.6625	29.7825	161.957	21.7828	362.481
ENSMFAG00000030868	CAMKV	1.9216	-2.36643	1.13011	-2.09399	0.0362608	NA	9.00036	9.69281	4.95406	0	0	1.02321	0.981196	0	0	0.824995	0	0.984658	1.14548	1.14863	0.990129	0
ENSMFAG00000030883	CAMKK1	73.6236	-0.807135	0.382476	-2.11029	0.0348333	0.25719	33.4299	156.162	114.934	109.75	51.6631	71.6246	149.142	63.84	84.851	83.3245	76.9729	54.1562	27.4915	20.6753	16.8322	63.1288
ENSMFAG00000030895	PIEZO2	163.125	-2.74208	0.669101	-4.09815	4.16458e-05	0.0134802	20.5722	1202.99	123.852	89.47	216.985	228.176	239.412	149.847	64.0104	72.5995	114.604	15.7545	10.3093	12.6349	2.97039	45.8193
ENSMFAG00000030911	IL20RA	352.08	2.03519	0.504365	4.03514	5.45687e-05	0.0158693	312.441	71.0806	55.4855	375.774	73.2677	120.739	69.6649	27.4867	481.567	156.749	401.97	711.908	1546.4	535.261	319.812	373.682
ENSMFAG00000030947	FAM198B	610.207	-1.01404	0.398272	-2.54611	0.0108932	0.173151	306.012	1642.39	618.267	670.428	864.183	337.659	1014.56	1077.3	569.395	471.072	928.807	458.851	242.842	144.727	166.342	250.479
ENSMFAG00000030956	ENAM	18.3963	1.44442	0.537399	2.6878	0.00719241	0.145888	5.14306	5.3849	7.9265	34.5951	0.939329	5.11605	10.7932	9.75333	20.8406	24.7498	64.1441	39.3863	5.7274	27.5671	10.8914	21.3823
ENSMFAG00000030975	AKAP13	1273.6	-0.631991	0.202606	-3.11931	0.00181276	0.0786718	932.18	2007.49	1545.67	1581.83	1743.4	1213.53	1722.98	1639.45	1403.76	742.495	1474.46	856.653	699.888	720.19	1180.23	913.331
ENSMFAG00000030979	MSANTD1	2.96275	1.34525	0.653146	2.05965	0.0394319	NA	1.28577	3.23094	4.95406	0	0.939329	1.02321	0.981196	0.886667	5.21015	4.94997	1.71051	3.93863	1.14548	8.0404	1.98026	7.12744
ENSMFAG00000031011	ARHGEF26	62.5574	-1.05654	0.429796	-2.45824	0.0139621	0.185265	25.7153	169.086	111.962	141.959	44.1485	41.9516	56.9094	85.12	58.8003	51.9747	86.3807	50.2176	21.7641	20.6753	12.8717	21.3823
ENSMFAG00000031013	ENSMFAG00000031013	1531.59	0.59903	0.20229	2.96124	0.00306406	0.100052	897.464	1168.52	893.713	1469.69	1701.13	871.774	1117.58	1623.49	1320.4	1405.79	2397.28	1685.74	2599.09	2079.02	1931.74	1343.01
ENSMFAG00000031018	LRP8	4.97873	-1.32997	0.566339	-2.34837	0.0188557	0.207364	5.14306	12.9238	4.95406	11.9293	8.45397	2.04642	5.88718	6.20667	2.97723	3.29998	9.4078	1.96932	1.14548	2.29726	0	1.01821
ENSMFAG00000031047	CREB3L1	55.7493	-1.21394	0.338604	-3.58513	0.000336905	0.0353936	118.29	68.9267	68.366	63.2254	83.6003	35.8123	46.1162	140.093	36.4711	54.4496	58.1573	22.6471	16.0367	17.2294	19.8026	42.7647
ENSMFAG00000031048	SHANK1	4.57968	-1.31217	0.573992	-2.28605	0.0222515	0.218197	2.57153	11.8468	0.990812	5.96466	11.272	5.11605	4.90598	9.75333	2.97723	3.29998	5.13153	2.95398	3.43644	0	0	3.05462
ENSMFAG00000031060	BTBD6	707.304	0.563769	0.188482	2.99111	0.00277968	0.0963259	596.595	626.802	641.056	459.279	519.449	516.721	591.661	613.573	545.577	579.971	666.243	954.134	1030.93	1026.87	1322.81	625.179
ENSMFAG00000031066	ENSMFAG00000031066	9.43544	-1.75123	0.56796	-3.08337	0.00204674	0.0835869	19.2865	23.6935	20.8071	16.7011	21.6046	2.04642	3.92478	8.86667	6.69877	4.12497	5.13153	3.93863	0	0	3.96052	10.1821
ENSMFAG00000031111	MXRA5	520.332	-2.76424	0.760148	-3.63645	0.000276424	0.0323625	92.5751	3914.82	122.861	153.888	945.905	165.76	1036.14	825.487	197.986	40.4247	377.167	73.8494	60.7104	44.7965	33.6644	239.278
ENSMFAG00000031138	ENSMFAG00000031138	9.49323	-1.02153	0.467843	-2.18348	0.0290003	0.240742	7.71459	29.0784	4.95406	10.7364	15.9686	23.5338	2.94359	7.09333	7.44307	7.42495	9.4078	2.95398	3.43644	9.18903	5.94078	4.07282
ENSMFAG00000031145	MCM10	36.552	-1.56341	0.665695	-2.34854	0.0188474	0.207364	101.575	16.1547	15.853	27.4375	15.9686	200.549	52.0034	7.09333	17.1191	15.6749	8.55255	12.8006	10.3093	74.6609	2.97039	6.10924
ENSMFAG00000031156	ENSMFAG00000031156	56.7433	-0.780855	0.324919	-2.40323	0.0162509	0.197286	57.8595	66.7727	44.5866	58.4537	76.0857	151.435	76.5333	43.4467	55.0787	67.6496	70.9861	38.4017	19.4732	22.9726	31.6841	26.4734
ENSMFAG00000031165	IGDCC4	181.973	-0.674027	0.333011	-2.02404	0.042966	0.277926	142.72	329.556	321.023	140.766	145.596	123.808	360.099	226.987	193.52	166.649	259.142	77.788	115.693	53.9855	83.1709	171.059
ENSMFAG00000031173	LGALS3BP	113.159	-0.732253	0.369857	-1.97983	0.047723	0.291611	118.29	187.394	95.118	95.4346	258.316	115.623	81.4393	179.107	100.481	37.1248	227.498	70.8954	60.7104	31.013	58.4176	93.675
ENSMFAG00000031177	CLRN2	1.39109	-2.31676	1.17868	-1.96555	0.0493505	NA	0	4.30792	0.990812	0	9.39329	0	2.94359	0.886667	0.744307	0	0.855255	0	1.14548	0	0.990129	0
ENSMFAG00000031187	ENSMFAG00000031187	12.4444	-0.641593	0.310295	-2.06769	0.0386693	0.267972	9.00036	8.61583	15.853	17.894	13.1506	16.3713	16.6803	23.0533	10.4203	9.07494	5.98678	7.87727	16.0367	6.89177	6.93091	15.2731
ENSMFAG00000031190	POU1F1	7.92023	1.33693	0.523299	2.5548	0.0106248	0.171905	5.14306	4.30792	1.98162	8.35053	3.75732	2.04642	7.84957	2.66	5.95446	3.29998	7.69729	9.84658	4.58192	10.3377	34.6545	14.2549
ENSMFAG00000031219	BMP5	268.489	-0.879334	0.35487	-2.4779	0.0132158	0.180552	135.005	577.261	260.584	175.361	275.224	315.148	550.451	494.76	388.528	221.099	220.656	254.042	126.003	93.0389	109.904	98.766
ENSMFAG00000031220	SESN1	3335.28	-0.69599	0.300185	-2.31854	0.02042	0.210744	4981.06	3293.4	5278.06	2865.42	3002.1	8626.68	2872.94	2076.57	2211.34	3948.42	1512.95	2083.54	1840.79	4440.6	1970.36	2360.2
ENSMFAG00000031231	GLI3	51.5973	-0.986518	0.435626	-2.2646	0.0235373	0.223391	19.2865	141.084	67.3752	56.0678	74.207	53.2069	55.9282	82.46	87.8283	37.9498	57.3021	13.7852	12.6003	22.9726	9.90129	33.6008
ENSMFAG00000031236	RTP3	13.331	1.19812	0.418004	2.86628	0.00415321	0.115293	0	11.8468	4.95406	9.54346	9.39329	8.18567	9.81196	10.64	34.2381	9.07494	8.55255	15.7545	21.7641	12.6349	33.6644	13.2367
ENSMFAG00000031247	COL2A1	9.78738	-2.52405	0.665636	-3.79193	0.00014948	0.0255845	2.57153	47.3871	4.95406	7.1576	3.75732	5.11605	32.3795	30.1467	3.72154	3.29998	3.42102	2.95398	0	5.74314	2.97039	1.01821
ENSMFAG00000031248	KLHL23	884.007	0.758372	0.346298	2.18994	0.0285288	0.238761	326.584	438.331	757.971	430.649	698.861	853.357	904.663	843.22	671.365	487.572	632.033	1687.7	1155.79	1944.63	1901.05	410.337
ENSMFAG00000031255	TRAF1	43.7509	-0.948049	0.244779	-3.87308	0.000107468	0.0207223	52.7164	58.1569	42.6049	47.7173	83.6003	59.3461	57.8906	60.2933	42.4255	37.1248	48.7495	16.7392	27.4915	21.8239	15.8421	27.4916
ENSMFAG00000031265	RNF169	79.9048	-0.560863	0.183011	-3.06464	0.00217929	0.0859678	73.2886	131.391	78.2742	66.8042	70.4497	109.483	108.913	123.247	64.7547	75.0745	69.2756	72.8647	52.6921	67.7691	66.3387	47.8557
ENSMFAG00000031271	PGK1	22980.3	0.53416	0.257857	2.07154	0.0383088	0.266952	18972.8	19578.4	15229.8	13428.8	16516.2	22186.2	21462.7	22815.7	12610.1	18673.8	12547.4	35138.5	39725.2	42816.3	32011.9	23971.6
ENSMFAG00000031298	SEMA6B	32.8253	-0.65683	0.303861	-2.16161	0.030648	0.246623	30.8584	42.0022	29.7244	38.1739	58.2384	21.4874	61.8153	39.9	45.4027	28.8748	28.2234	12.8006	10.3093	22.9726	19.8026	34.619
ENSMFAG00000031306	ZNF586	136.185	0.674752	0.197412	3.41799	0.000630853	0.0469749	138.863	105.544	111.962	73.9618	120.234	94.1353	90.27	103.74	137.697	129.524	156.512	120.128	239.405	156.213	265.355	135.421
ENSMFAG00000031307	ATP2B3	66.1823	0.738027	0.29372	2.51269	0.0119814	0.174827	70.7171	32.3094	65.3936	56.0678	55.4204	37.8587	26.4923	52.3133	50.6129	36.2998	84.6702	62.0335	138.603	95.3362	132.677	62.1106
ENSMFAG00000031311	KCNK3	77.5763	1.23709	0.61941	1.99721	0.0458026	0.285479	19.2865	17.2317	33.6876	45.3314	30.0585	17.3946	154.048	52.3133	17.8634	135.299	30.7892	19.6932	192.441	47.0938	394.072	34.619
ENSMFAG00000031314	UCHL1	1061.94	1.36864	0.37642	3.63594	0.000276971	0.0323625	276.44	403.867	228.878	631.061	1292.52	696.805	529.846	682.733	520.271	1649.16	580.718	1183.56	1560.14	1933.14	1733.72	3088.22
ENSMFAG00000031322	FAXDC2	519.523	-0.563242	0.258591	-2.17811	0.0293975	0.242848	747.03	854.045	635.111	827.895	605.868	445.096	457.237	387.473	614.798	681.446	528.547	377.124	250.86	227.428	273.276	399.137
ENSMFAG00000031323	PTPRD	74.9221	-1.64717	0.396723	-4.15195	3.29649e-05	0.0122477	72.0029	169.086	36.6601	51.2961	123.991	92.0888	137.367	226.987	71.4535	36.2998	46.1838	43.325	22.9096	11.4863	14.8519	42.7647
ENSMFAG00000031330	CEMIP	8.87463	-1.37366	0.637844	-2.1536	0.0312712	0.248561	7.71459	36.6173	2.97244	9.54346	30.0585	2.04642	5.88718	7.98	6.69877	2.47498	16.2498	2.95398	3.43644	2.29726	0.990129	4.07282
ENSMFAG00000031331	RNF24	70.4642	-0.622057	0.245212	-2.53681	0.0111867	0.173675	37.2872	122.776	70.3477	133.608	86.4183	50.1373	101.063	82.46	77.408	52.7997	65.8546	51.2022	42.3827	55.1342	43.5657	54.9831
ENSMFAG00000031339	VSIR	822.529	0.796743	0.300052	2.65535	0.00792264	0.152189	678.884	557.875	521.167	554.714	531.66	505.465	613.247	844.993	984.719	799.42	1169.99	651.844	1352.81	426.141	2460.47	507.067
ENSMFAG00000031346	STARD5	38.2802	-0.552155	0.247006	-2.2354	0.0253914	0.230505	54.0022	74.3116	43.5957	51.2961	40.3912	43.998	34.3419	23.94	36.4711	51.1497	32.4997	26.5858	26.346	25.2698	20.7927	27.4916
ENSMFAG00000031347	SYT17	7.49788	-1.30292	0.457456	-2.84818	0.00439697	0.117903	16.715	11.8468	12.8806	7.1576	15.0293	11.2553	5.88718	5.32	9.67599	4.94997	5.13153	2.95398	2.29096	6.89177	1.98026	0
ENSMFAG00000031352	SORL1	303.319	0.737844	0.368914	2.00004	0.0454954	0.284964	231.438	142.161	271.483	167.011	202.895	271.15	209.976	322.747	328.984	166.649	305.326	484.452	473.083	126.349	1010.92	138.476
ENSMFAG00000031355	ENSMFAG00000031355	3.1508	1.1859	0.556196	2.13217	0.0329932	0.251053	1.28577	1.07698	1.98162	2.38587	1.87866	3.06963	0	3.54667	2.97723	4.12497	5.98678	4.92329	6.87288	2.29726	4.95065	3.05462
ENSMFAG00000031374	PREX2	302.509	-0.98366	0.320634	-3.06786	0.00215596	0.0856053	387.015	423.253	343.812	499.839	468.725	246.593	527.883	319.2	380.341	206.249	422.496	166.407	103.093	127.498	77.2301	140.512
ENSMFAG00000031376	LSM12	1048	0.509586	0.201227	2.5324	0.0113286	0.173675	757.316	814.196	933.345	798.072	772.129	910.656	1034.18	896.42	666.155	891.819	857.82	1472.06	1784.66	1779.23	1400.04	999.878
ENSMFAG00000031378	TBC1D2B	299.095	-0.51051	0.256839	-1.98767	0.0468486	0.289393	195.436	592.339	329.94	329.249	366.338	414.4	297.302	288.167	323.029	380.323	354.075	195.947	123.712	168.848	187.134	239.278
ENSMFAG00000031381	IL1RN	10.182	1.41166	0.638029	2.21254	0.0269293	0.233378	0	9.69281	2.97244	7.1576	10.3326	5.11605	5.88718	3.54667	49.1243	22.2749	22.2366	5.90795	9.16384	3.44589	1.98026	4.07282
ENSMFAG00000031416	APIP	759.885	0.678065	0.262034	2.5877	0.00966197	0.165663	574.737	385.559	504.323	595.273	610.564	723.409	595.586	685.393	386.295	672.371	593.547	1323.38	1408.94	1517.34	963.396	618.051
ENSMFAG00000031428	ESPL1	17.2819	-1.13451	0.337807	-3.35845	0.000783818	0.0515636	32.1441	32.3094	22.7887	25.0516	13.1506	22.5106	19.6239	23.0533	16.3748	9.89994	17.1051	1.96932	18.3277	9.18903	7.92104	5.09103
ENSMFAG00000031455	SSC5D	158.09	-1.3728	0.559188	-2.45498	0.0140892	0.185947	91.2894	696.806	138.714	88.277	186.927	82.8799	216.844	323.633	160.77	71.7745	189.011	29.5398	19.4732	18.3781	25.7434	189.386
ENSMFAG00000031469	ENSMFAG00000031469	5.11256	1.08561	0.480648	2.25864	0.0239058	0.225206	0	4.30792	2.97244	5.96466	2.81799	4.09284	2.94359	2.66	2.23292	5.77496	3.42102	7.87727	12.6003	8.0404	6.93091	9.16385
ENSMFAG00000031474	ANGPTL1	299.306	-1.28627	0.528588	-2.4334	0.0149576	0.191149	63.0025	1134.06	432.985	223.078	456.514	261.942	361.08	464.613	402.67	232.648	408.812	109.297	44.6737	57.4314	48.5163	87.5657
ENSMFAG00000031489	GPD1	12275.4	0.836156	0.298253	2.80351	0.00505495	0.124569	8110.61	8690.15	5501.98	6318.97	7890.37	9589.52	11480	12932.9	8243.2	10522	5424.88	18537.2	24736.6	27085.8	18907.5	12435.4
ENSMFAG00000031495	SUV39H2	105.471	0.512742	0.21287	2.40871	0.016009	0.196123	100.29	81.8504	83.2282	76.3477	83.6003	85.9496	82.4205	100.193	73.6864	59.3996	117.17	152.622	163.804	180.335	135.648	110.984
ENSMFAG00000031516	PTCD2	2990.18	0.548904	0.211464	2.59573	0.00943889	0.164135	2522.67	2941.23	2073.77	2346.5	3158.03	1333.24	2854.3	2194.5	3122.37	2003.09	3352.6	3851.98	4762.9	3101.3	5407.1	2817.38
ENSMFAG00000031517	ZNF485	74.45	0.5918	0.250669	2.36088	0.0182316	0.204961	54.0022	67.8497	76.2925	47.7173	48.8451	54.2301	73.5897	51.4267	62.5218	32.9998	86.3807	79.7573	153.494	88.4444	113.865	99.7842
ENSMFAG00000031535	TMEFF2	40.6967	-1.11862	0.395388	-2.82917	0.00466688	0.120492	28.2868	94.7742	47.559	39.3668	64.8137	43.998	22.5675	104.627	37.9597	15.6749	35.9207	29.5398	27.4915	6.89177	8.91116	42.7647
ENSMFAG00000031537	ENSMFAG00000031537	33.4552	0.538168	0.271202	1.98438	0.0472134	0.290586	25.7153	28.0015	20.8071	25.0516	32.8765	33.7659	35.3231	15.96	26.0508	46.1997	18.8156	47.2636	61.8559	57.4314	32.6743	27.4916
ENSMFAG00000031548	ENSMFAG00000031548	3.56981	2.21663	0.854633	2.59366	0.00949597	0.164197	0	3.23094	0	1.19293	3.75732	1.02321	0	0.886667	9.67599	2.47498	13.6841	12.8006	2.29096	1.14863	4.95065	0
ENSMFAG00000031550	NEFL	11.765	-1.58383	0.786363	-2.01412	0.043997	0.280613	55.2879	35.5403	35.6692	9.54346	1.87866	1.02321	0.981196	1.77333	19.352	4.94997	4.27627	0.984658	3.43644	3.44589	2.97039	7.12744
ENSMFAG00000031571	ENSMFAG00000031571	565.276	0.525713	0.24032	2.18756	0.0287019	0.239571	682.742	342.479	418.123	293.461	467.786	302.87	636.796	562.147	570.139	394.347	378.023	718.801	888.892	782.216	937.653	667.943
ENSMFAG00000031600	TACC1	1089.34	-0.690697	0.339961	-2.03169	0.0421848	0.275676	852.463	1763.02	1860.75	2043.49	1064.26	1077.44	973.346	1128.73	1490.1	1230.07	1451.37	783.788	383.736	415.804	293.078	618.051
ENSMFAG00000031621	ENSMFAG00000031621	4.05052	-1.44396	0.619288	-2.33165	0.0197189	0.209615	3.8573	15.0777	3.96325	2.38587	5.63598	8.18567	5.88718	2.66	4.46584	2.47498	0.855255	4.92329	0	3.44589	0.990129	0
ENSMFAG00000031629	ENSMFAG00000031629	99.9506	0.714682	0.337317	2.11873	0.0341136	0.255569	14.1434	84.0044	66.3844	60.8396	108.962	68.555	112.838	88.6667	114.623	66.8246	107.762	140.806	139.749	134.39	234.661	56.0013
ENSMFAG00000031675	CLCN5	55.9695	-1.04275	0.345874	-3.01482	0.00257131	0.0921156	34.7157	84.0044	55.4855	161.046	85.479	35.8123	54.947	92.2133	52.8458	41.2497	59.0126	34.463	20.6186	40.202	12.8717	30.5462
ENSMFAG00000031720	EIF2AK3	136.198	-0.58308	0.220373	-2.64588	0.00814797	0.153072	108.004	248.782	151.594	184.905	152.171	172.922	147.179	142.753	143.651	110.549	161.643	101.42	80.1836	66.6205	68.3189	138.476
ENSMFAG00000031732	LRRC8C	318.868	-0.582075	0.262758	-2.21526	0.0267425	0.233378	280.297	439.408	402.27	465.244	529.782	221.013	426.82	295.26	320.796	375.373	383.154	331.83	169.531	153.916	154.46	152.731
ENSMFAG00000031735	MAML2	62.3526	-1.38023	0.296999	-4.64726	3.36377e-06	0.0023291	70.7171	159.393	75.3017	89.47	78.9037	65.4854	99.1008	84.2333	72.1978	30.5248	52.1705	22.6471	25.2006	14.9322	23.7631	33.6008
ENSMFAG00000031741	CASP10	39.1625	-0.810126	0.300842	-2.69286	0.0070842	0.14524	19.2865	66.7727	61.4304	71.576	67.6317	38.882	34.3419	39.9	36.4711	34.6498	48.7495	23.6318	28.637	18.3781	13.8618	22.4005
ENSMFAG00000031747	ZNF112	107.195	0.521889	0.174969	2.98276	0.00285666	0.0980871	91.2894	71.0806	91.1547	85.8912	96.7509	82.8799	93.2136	90.44	89.3169	82.4995	143.683	121.113	130.585	171.146	173.273	100.802
ENSMFAG00000031768	OGDHL	23.5233	2.16365	0.448383	4.82545	1.39685e-06	0.00125166	7.71459	8.61583	8.91731	5.96466	10.3326	6.13926	12.7555	7.98	14.8861	84.1494	30.7892	24.6165	60.7104	47.0938	3.96052	41.7465
ENSMFAG00000031777	WWTR1	481.857	-0.601118	0.263712	-2.27945	0.0226406	0.220027	351.014	676.343	573.68	675.2	697.922	703.968	553.394	416.733	528.458	625.346	628.612	293.428	210.768	257.293	240.601	276.952
ENSMFAG00000031787	GMNN	58.3784	0.531353	0.217836	2.43924	0.0147182	0.190178	60.431	64.6188	48.5498	52.489	38.5125	36.8355	36.3042	44.3333	47.6357	66.8246	59.0126	83.696	91.6384	80.404	87.1314	35.6372
ENSMFAG00000031789	RSPO2	1.64587	-2.61341	0.986767	-2.64846	0.00808601	NA	1.28577	7.53886	1.98162	4.77173	0.939329	1.02321	0.981196	4.43333	0.744307	1.64999	0	0.984658	0	0	0	0
ENSMFAG00000031790	NME4	733.21	0.522861	0.158505	3.2987	0.000971352	0.0571754	645.454	600.954	662.853	462.858	569.234	510.581	711.367	649.927	744.307	675.671	1048.54	708.954	1234.83	611.07	937.653	957.114
ENSMFAG00000031799	ZDHHC22	1.68415	-2.602	1.14526	-2.27196	0.0230887	NA	7.71459	3.23094	7.9265	2.38587	0	1.02321	0.981196	0	0	0.824995	1.71051	0	0	1.14863	0	0
ENSMFAG00000031802	SURF2	158.9	0.505891	0.202581	2.49723	0.0125169	0.177032	158.149	92.6202	142.677	100.206	114.598	172.922	132.461	135.66	110.157	146.849	134.275	201.855	262.315	178.037	200.996	258.624
ENSMFAG00000031818	FBXO15	13.0492	0.944502	0.311936	3.02788	0.00246279	0.0907293	18.0007	8.61583	4.95406	8.35053	7.51464	4.09284	11.7744	8.86667	13.3975	20.6249	20.5261	18.7085	20.6186	11.4863	10.8914	20.3641
ENSMFAG00000031823	CBX2	23.5449	-1.02175	0.377984	-2.70317	0.00686818	0.14214	43.716	49.541	28.7336	26.2445	31.9372	18.4178	24.5299	30.1467	16.3748	27.2248	21.3814	6.89261	10.3093	5.74314	3.96052	31.5644
ENSMFAG00000031830	KIDINS220	1040.57	-0.627067	0.213271	-2.94023	0.00327971	0.102818	959.181	1637.01	1324.72	1796.56	1272.79	1177.71	1009.65	930.113	1239.27	725.17	1115.25	703.046	420.391	751.203	693.091	893.985
ENSMFAG00000031844	HCN1	20.1042	1.47482	0.574817	2.56572	0.0102962	0.16999	14.1434	2.15396	30.7152	22.6657	8.45397	2.04642	1.96239	3.54667	52.1015	29.6998	61.5783	21.6625	10.3093	13.7835	35.6447	11.2003
ENSMFAG00000031850	TUB	252.399	-0.677996	0.223999	-3.02677	0.00247178	0.0907293	187.722	344.633	229.868	332.828	297.767	398.028	474.899	220.78	240.411	296.998	242.892	150.653	147.767	148.173	174.263	150.695
ENSMFAG00000031875	SHCBP1L	4.82356	1.70147	0.720197	2.36251	0.0181519	0.204543	0	2.15396	1.98162	4.77173	0.939329	0	1.96239	6.20667	15.6305	0	6.84204	14.7699	10.3093	4.59451	3.96052	3.05462
ENSMFAG00000031889	ICMT	653.575	0.523868	0.185631	2.82209	0.00477122	0.121742	599.167	549.259	499.369	567.836	441.485	546.394	585.774	500.08	614.053	489.222	1047.69	746.371	861.401	1068.22	901.018	439.865
ENSMFAG00000031904	PI15	17.3018	-2.30009	0.787338	-2.92135	0.00348516	0.107252	3.8573	20.4626	82.2374	36.9809	5.63598	42.9748	13.7367	24.8267	8.93169	4.94997	28.2234	0.984658	0	0	0.990129	2.03641
ENSMFAG00000031907	ENSMFAG00000031907	660.97	0.886457	0.334364	2.65117	0.00802133	0.152927	402.445	230.474	279.409	280.339	514.753	312.079	513.165	1178.38	474.124	567.596	703.019	546.485	1158.08	893.633	1419.85	1101.7
ENSMFAG00000031915	LRRC46	3.90237	1.12609	0.532399	2.11513	0.0344193	0.255569	1.28577	3.23094	1.98162	2.38587	3.75732	3.06963	1.96239	1.77333	5.21015	4.12497	8.55255	2.95398	4.58192	11.4863	0.990129	5.09103
ENSMFAG00000031917	TMEM120A	556.865	-0.720237	0.255725	-2.81645	0.00485582	0.122872	1238.19	470.64	765.898	810.001	778.704	590.392	507.278	385.7	593.213	644.321	507.166	375.155	253.151	323.913	315.851	350.263
ENSMFAG00000031922	LGALSL	1067.57	-0.552352	0.213786	-2.58368	0.00977536	0.165834	1217.62	935.895	875.878	973.433	1867.39	1651.46	1670.98	962.033	941.549	482.622	912.557	935.425	1223.37	906.268	850.521	674.052
ENSMFAG00000031933	BCHE	168.83	-0.610622	0.280976	-2.17322	0.029764	0.244014	180.007	329.556	161.502	146.731	123.052	234.315	211.938	245.607	170.446	94.8744	129.143	215.64	109.966	73.5122	212.878	62.1106
ENSMFAG00000031936	VWA5B1	6.13887	3.92933	1.10573	3.55361	0.000379985	0.037306	0	1.07698	0.990812	0	1.87866	1.02321	0.981196	0	0	1.64999	72.6966	5.90795	4.58192	3.44589	2.97039	101.821
ENSMFAG00000031954	SLC25A27	505.235	-0.743943	0.149953	-4.96116	7.0074e-07	0.000762455	649.312	746.347	631.147	804.037	493.148	681.457	614.229	445.107	503.896	369.598	419.93	400.756	305.843	320.467	395.062	303.425
ENSMFAG00000031966	TMEM108	5.24455	-1.53049	0.665475	-2.29985	0.0214565	0.215891	30.8584	4.30792	8.91731	2.38587	2.81799	3.06963	6.86837	3.54667	2.23292	4.12497	2.56576	2.95398	1.14548	0	0.990129	7.12744
ENSMFAG00000031970	ZBTB14	291.386	0.622555	0.211522	2.94322	0.00324812	0.102818	173.578	258.475	269.501	184.905	251.74	244.547	221.75	229.647	220.315	197.174	499.469	306.229	386.027	541.004	405.953	271.861
ENSMFAG00000031988	CPT1A	650.613	-0.538623	0.212704	-2.53227	0.0113328	0.173675	559.308	878.815	865.97	1017.57	557.022	845.171	737.859	705.787	780.034	794.47	449.009	627.227	329.898	339.994	423.775	497.903
ENSMFAG00000031998	MSRB2	543.589	0.867059	0.286991	3.0212	0.00251772	0.0912249	388.301	278.938	361.646	285.111	496.905	444.073	534.752	289.053	378.852	632.771	264.274	857.637	1361.98	851.134	816.857	455.138
ENSMFAG00000032015	ANK2	1548.94	-0.571757	0.164073	-3.48478	0.000492534	0.0425912	1391.2	2303.66	1823.09	1704.7	2287.27	1573.7	2146.86	1583.59	1042.03	1004.84	1110.12	1431.69	1080.19	1206.06	1951.55	1142.43
ENSMFAG00000032017	IL16	152.019	-0.797577	0.33674	-2.36852	0.0178594	0.203438	126.005	288.63	216.988	248.13	133.385	172.922	198.202	161.373	209.15	128.699	225.787	66.9568	68.7288	40.202	53.467	93.675
ENSMFAG00000032041	ZNF468	74.5427	-0.514768	0.193824	-2.65586	0.0079107	0.152151	64.2883	78.6195	84.219	82.3124	123.991	94.1353	113.819	60.2933	66.9877	65.9996	59.0126	91.5732	61.8559	48.2424	50.4966	46.8375
ENSMFAG00000032043	ENSMFAG00000032043	25.5001	-0.760788	0.28922	-2.63048	0.00852634	0.15592	38.573	37.6943	15.853	23.8587	29.1192	30.6963	36.3042	45.22	18.6077	28.0498	23.0919	31.5091	17.1822	9.18903	12.8717	10.1821
ENSMFAG00000032053	ABAT	135.601	-1.40848	0.358775	-3.9258	8.64417e-05	0.018811	493.734	210.011	134.75	159.853	78.9037	255.802	140.311	103.74	95.2713	141.074	59.8678	47.2636	50.4011	96.4848	60.3979	41.7465
ENSMFAG00000032065	KCND1	44.1777	-1.12097	0.302724	-3.70296	0.000213103	0.0293626	32.1441	68.9267	48.5498	59.6466	40.3912	62.4158	63.7777	109.06	37.9597	22.2749	50.46	25.6011	14.8912	17.2294	15.8421	37.6736
ENSMFAG00000032068	ENSMFAG00000032068	13.1008	-1.02155	0.499608	-2.0447	0.0408848	0.272559	21.858	12.9238	36.6601	19.0869	22.5439	13.3017	8.83076	6.20667	14.1418	25.5748	8.55255	3.93863	2.29096	4.59451	1.98026	7.12744
ENSMFAG00000032087	ENSMFAG00000032087	3.4021	1.51965	0.718631	2.11464	0.0344606	0.255569	0	0	2.97244	2.38587	0	1.02321	3.92478	3.54667	3.72154	3.29998	9.4078	4.92329	4.58192	3.44589	0	11.2003
ENSMFAG00000032100	ETNK1	113.845	-0.505937	0.168719	-2.99869	0.00271141	0.0953876	96.4324	159.393	169.429	150.31	130.567	115.623	111.856	135.66	92.2941	98.9994	112.894	121.113	58.4195	107.971	83.1709	77.3837
ENSMFAG00000032104	SRPX	165.796	-1.15571	0.409474	-2.82242	0.00476632	0.121742	86.1463	362.942	177.355	257.673	192.563	331.52	81.4393	342.253	148.117	231.823	134.275	52.1869	50.4011	48.2424	35.6447	120.148
ENSMFAG00000032113	STMN4	2.52389	-3.24321	1.5384	-2.10817	0.0350161	NA	12.8577	10.7698	12.8806	0	0	0	0	0	0	0	1.71051	0	1.14548	0	0	1.01821
ENSMFAG00000032114	DACH1	17.5204	-0.870385	0.353914	-2.45931	0.0139203	0.185195	11.5719	24.7705	14.8622	20.2799	41.3305	18.4178	37.2854	12.4133	8.18738	18.9749	9.4078	20.6778	11.4548	11.4863	4.95065	14.2549
ENSMFAG00000032120	SRC	69.614	-0.693072	0.353336	-1.96151	0.04982	0.297462	34.7157	104.467	103.044	101.399	71.389	76.7407	124.612	72.7067	88.5726	75.8995	74.4072	28.5551	14.8912	40.202	21.7828	80.4383
ENSMFAG00000032130	CENPBD1	106.61	1.49319	0.437356	3.41413	0.000639862	0.0470871	61.7167	103.39	31.706	21.4728	71.389	35.8123	50.041	70.9333	41.6812	61.8746	60.7231	103.389	418.1	227.428	218.819	127.276
ENSMFAG00000032132	CDK3	12.3282	-0.66653	0.33079	-2.01497	0.0439082	0.280613	6.42883	22.6166	12.8806	17.894	12.2113	18.4178	22.5675	7.98	12.6532	8.24995	8.55255	3.93863	13.7458	8.0404	10.8914	10.1821
ENSMFAG00000032135	LEO1	268.795	0.645326	0.31346	2.05872	0.0395214	0.269374	208.294	210.011	179.337	192.062	256.437	108.46	260.998	260.68	192.031	112.199	205.261	328.876	240.551	591.544	325.753	628.233
ENSMFAG00000032154	NOX3	4.53976	1.72431	0.806008	2.13932	0.0324098	0.249041	2.57153	0	0	0	1.87866	2.04642	1.96239	7.98	0.744307	4.12497	1.71051	8.86193	10.3093	19.5267	9.90129	1.01821
ENSMFAG00000032155	AK1	13017.5	0.530546	0.254479	2.08483	0.0370849	0.264225	11885.6	10412.2	10374.8	6499.1	8153.38	15889.4	10600.8	11387.5	7577.05	10232.4	8367.81	15990.9	25023	20462.8	15563.8	19859.1
ENSMFAG00000032164	MN1	2628.06	0.829385	0.327369	2.53348	0.0112935	0.173675	2106.08	2450.13	2329.4	770.635	1939.72	861.542	1274.57	3409.23	2715.23	1316.69	4175.35	2408.47	3197.03	6529.95	3248.61	3316.3
ENSMFAG00000032168	FN1	7592	-1.74627	0.51119	-3.4161	0.000635254	0.0469749	3012.55	32390.2	9961.63	11356.7	10832.3	5586.72	9235.02	11204.8	6663.78	3007.11	9833.72	1810.79	951.894	600.733	1607.97	3416.08
ENSMFAG00000032204	PSMD8	2162.9	0.650271	0.254353	2.55657	0.0105709	0.171671	2175.52	1788.86	1480.27	1241.84	1542.38	2166.13	1528.7	1543.69	1496.8	2200.26	980.122	3039.64	3895.78	4276.34	2724.84	2525.15
ENSMFAG00000032213	ZNF385D	42.171	-1.44312	0.444253	-3.24841	0.00116052	0.0609595	9.00036	138.93	50.5314	51.2961	80.7823	25.5802	87.3264	50.54	38.704	16.4999	51.3153	18.7085	11.4548	14.9322	13.8618	15.2731
ENSMFAG00000032260	VASH1	226.856	-0.976638	0.376358	-2.59497	0.0094599	0.164197	54.0022	631.11	291.299	266.024	382.307	167.806	343.419	271.32	233.712	172.424	250.59	126.036	127.148	78.1067	64.3584	170.04
ENSMFAG00000032268	C2orf69	236.086	0.536682	0.237152	2.26303	0.0236338	0.223611	221.152	190.625	145.649	218.307	225.439	213.851	137.367	187.973	221.059	134.474	200.985	223.517	391.754	503.099	248.522	313.607
ENSMFAG00000032322	PF4	7.78478	1.93731	0.812517	2.38433	0.0171102	0.200468	2.57153	4.30792	8.91731	2.38587	0.939329	3.06963	2.94359	0.886667	64.0104	11.5499	3.42102	0.984658	0	4.59451	9.90129	4.07282
ENSMFAG00000032366	MYO1E	557.757	-0.669426	0.250069	-2.67696	0.00742931	0.147935	995.183	562.183	579.625	470.016	539.175	1233.99	670.157	429.147	395.971	504.072	356.641	452.943	245.133	562.828	305.95	621.106
ENSMFAG00000032368	RNF207	329.513	0.559596	0.232826	2.40349	0.0162392	0.197286	311.155	254.167	204.107	263.638	355.067	219.99	252.167	270.433	365.455	192.224	537.955	334.784	545.248	503.099	471.302	191.423
ENSMFAG00000032370	USPL1	517.162	0.654441	0.19818	3.30226	0.000959094	0.0568478	397.302	382.328	402.27	329.249	450.878	442.026	376.779	431.807	387.04	495.822	397.693	636.089	633.45	1134.84	703.982	673.034
ENSMFAG00000032411	STX1B	10.742	-1.13719	0.464912	-2.44603	0.0144439	0.188227	11.5719	21.5396	14.8622	14.3152	11.272	12.2785	24.5299	7.98	12.6532	9.07494	4.27627	1.96932	1.14548	18.3781	2.97039	3.05462
ENSMFAG00000032414	SCG5	2.02869	-2.65566	1.15695	-2.29539	0.0217109	NA	9.00036	7.53886	8.91731	0	0	0	1.96239	0.886667	1.48861	0.824995	0.855255	0.984658	0	0	0	0
ENSMFAG00000032443	ANO3	1.55864	-1.86609	0.896769	-2.0809	0.037443	NA	3.8573	2.15396	2.97244	1.19293	0.939329	3.06963	4.90598	0.886667	0.744307	1.64999	2.56576	0	0	0	0	0
ENSMFAG00000032456	ENSMFAG00000032456	1.66438	3.29552	1.24171	2.65402	0.00795385	NA	0	0	0	1.19293	0.939329	0	0	0	2.23292	14.8499	0	2.95398	1.14548	2.29726	0	1.01821
ENSMFAG00000032458	MYBL2	2.73072	-1.68772	0.675747	-2.49756	0.0125052	NA	3.8573	5.3849	1.98162	0	9.39329	5.11605	3.92478	3.54667	1.48861	0.824995	0.855255	1.96932	1.14548	1.14863	0	3.05462
ENSMFAG00000032463	PDLIM2	116.489	0.746268	0.357408	2.088	0.0367978	0.262918	101.575	96.9281	109.98	39.3668	95.8116	61.3926	68.6837	122.36	183.1	212.024	114.604	48.2483	138.603	68.9177	70.2992	331.935
ENSMFAG00000032473	CHGA	1.69678	-3.45785	1.64165	-2.10632	0.0351762	NA	10.2861	5.3849	9.90812	0	0	0	0	0	0.744307	0.824995	0	0	0	0	0	0
ENSMFAG00000032478	AZIN2	22.6971	-0.923854	0.395364	-2.33672	0.019454	0.208714	16.715	95.8512	22.7887	17.894	27.2406	20.4642	17.6615	19.5067	23.0735	12.3749	14.5393	14.7699	12.6003	10.3377	11.8816	25.4552
ENSMFAG00000032495	ENSMFAG00000032495	0.777494	-3.14815	1.50408	-2.09308	0.0363419	NA	0	3.23094	3.96325	2.38587	1.87866	0	0.981196	0	0	0	0	0	0	0	0	0
ENSMFAG00000032522	RUNX1T1	57.1596	-0.806651	0.380088	-2.12228	0.0338145	0.254369	42.4303	109.852	80.2558	69.1901	87.3576	55.2533	69.6649	69.16	101.97	38.7747	68.4204	27.5704	20.6186	10.3377	15.8421	47.8557
ENSMFAG00000032555	FKBP9	729.28	-0.58477	0.205405	-2.84692	0.00441447	0.11792	547.736	1145.91	830.301	861.298	1256.82	813.451	701.555	844.993	777.057	634.421	900.583	504.145	477.665	384.791	463.381	524.376
ENSMFAG00000032566	BARD1	35.7372	-0.562827	0.213004	-2.64233	0.00823374	0.153434	34.7157	37.6943	46.5682	48.9102	44.1485	56.2765	41.2102	31.92	21.5849	43.7247	29.0787	20.6778	19.4732	28.7157	39.6052	27.4916
ENSMFAG00000032582	ENSMFAG00000032582	30.4744	-0.862588	0.417971	-2.06375	0.0390415	0.268739	16.715	73.2346	26.7519	38.1739	36.6338	53.2069	37.2854	33.6933	38.704	32.9998	48.7495	12.8006	12.6003	6.89177	6.93091	12.2185
ENSMFAG00000032618	ZNF32	600.845	0.646195	0.24248	2.66494	0.00770027	0.149806	419.16	420.022	444.875	367.423	510.995	601.647	464.106	517.813	422.022	452.922	353.22	898.993	1280.65	964.848	786.163	708.671
ENSMFAG00000032624	ZNF614	107.146	0.520336	0.170694	3.04835	0.00230102	0.0878484	66.8598	103.39	84.219	78.7336	108.962	98.2281	66.7213	96.6467	149.606	139.424	141.117	101.42	104.239	172.294	112.875	89.6021
ENSMFAG00000032646	ITGAX	42.7232	-1.09003	0.289994	-3.75881	0.000170723	0.026763	55.2879	51.695	61.4304	36.9809	108.962	42.9748	49.0598	59.4067	43.1698	27.2248	35.9207	17.7239	30.9279	10.3377	16.8322	35.6372
ENSMFAG00000032663	PPP3CB	6772.71	0.61815	0.216923	2.84963	0.00437705	0.117594	4039.88	5984.77	4616.19	4917.27	4885.45	6371.52	6171.72	5759.79	4843.21	5627.29	5101.59	10192.2	10392.9	12358.1	10999.3	6102.11
ENSMFAG00000032671	IL18R1	11.7772	-1.36738	0.430306	-3.1777	0.00148448	0.0696421	15.4292	11.8468	15.853	10.7364	18.7866	31.7195	25.5111	6.20667	9.67599	12.3749	4.27627	1.96932	6.87288	8.0404	0.990129	8.14565
ENSMFAG00000032674	TRIM22	853.899	-0.703947	0.272146	-2.58665	0.00969138	0.165663	738.029	1568.08	1225.63	1332.51	1128.13	735.687	815.374	923.907	1045.01	806.845	1105.84	622.304	340.207	411.209	389.121	474.484
ENSMFAG00000032675	VCAN	455.356	-0.936646	0.407126	-2.30063	0.0214127	0.215891	255.867	1078.06	707.44	917.365	603.989	390.866	263.942	569.24	605.122	289.573	757.756	206.778	137.458	118.309	177.233	206.696
ENSMFAG00000032684	SIX1	1582.14	0.564933	0.207491	2.72268	0.00647543	0.139794	1245.91	1746.86	1257.34	737.233	1195.77	1272.87	1274.57	1478.07	1414.18	1038.67	1698.54	1791.09	2042.39	2388	2977.32	1755.39
ENSMFAG00000032686	ANOS1	305.825	-0.864298	0.27967	-3.09042	0.00199872	0.0826106	308.584	775.425	352.729	277.953	282.738	391.889	292.396	477.913	303.677	240.898	347.233	286.536	120.275	137.835	150.5	146.622
ENSMFAG00000032687	ADGRV1	48.2971	2.02225	0.334608	6.04365	1.50663e-09	6.51189e-06	16.715	22.6166	26.7519	25.0516	7.51464	25.5802	15.6991	13.3	117.601	64.3496	54.7363	165.423	69.8743	37.9047	47.5262	62.1106
ENSMFAG00000032698	SDK1	95.8299	-1.1413	0.444437	-2.56798	0.0102294	0.169928	72.0029	213.242	130.787	146.731	89.2363	102.321	113.819	187.973	118.345	51.9747	159.077	31.5091	13.7458	19.5267	17.8223	65.1652
ENSMFAG00000032703	IRAK4	41.0035	-0.542167	0.25987	-2.0863	0.0369511	0.263766	37.2872	59.2339	44.5866	59.6466	65.7531	39.9052	51.0222	32.8067	37.9597	41.2497	54.7363	28.5551	26.346	11.4863	24.7532	40.7282
ENSMFAG00000032706	ITGA8	173.546	-0.907524	0.36406	-2.49279	0.0126745	0.177255	113.147	434.023	340.839	198.027	152.171	118.692	200.164	255.36	265.718	120.449	190.722	101.42	67.5833	47.0938	62.3782	108.948
ENSMFAG00000032721	PPIL4	108.441	-0.59201	0.199115	-2.97321	0.00294707	0.0988959	108.004	160.47	131.778	169.396	134.324	121.762	91.2512	127.68	78.8966	103.124	140.262	92.5579	67.5833	53.9855	63.3683	90.6203
ENSMFAG00000032734	GNAO1	15.0101	-1.44067	0.441891	-3.26023	0.00111323	0.0605639	25.7153	30.1554	33.6876	27.4375	17.8473	4.09284	11.7744	25.7133	17.1191	4.94997	13.6841	10.8312	4.58192	4.59451	5.94078	2.03641
ENSMFAG00000032773	INPP5J	54.3476	-1.16193	0.447939	-2.59395	0.00948801	0.164197	113.147	58.1569	96.1088	107.364	63.8744	12.2785	85.364	65.6133	27.5394	42.8997	100.92	14.7699	25.2006	8.0404	20.7927	27.4916
ENSMFAG00000032800	ENSMFAG00000032800	39735	0.601059	0.287591	2.08998	0.0366196	0.262038	31618.3	28916.9	31045.1	23195.4	29093.9	35674.2	34113.2	38945.1	18556.3	22809.5	25785.9	58353.8	87385.2	74279.5	56218.6	39769.1
ENSMFAG00000032802	TANC2	88.135	-0.826501	0.369902	-2.23438	0.0254583	0.230554	64.2883	200.318	84.219	139.573	96.7509	48.0908	165.822	103.74	128.021	57.7496	109.473	70.8954	29.7825	44.7965	19.8026	46.8375
ENSMFAG00000032809	TEX15	125.022	3.10443	0.661753	4.69122	2.71575e-06	0.00196995	1.28577	6.46188	10.8989	7.1576	23.4832	17.3946	120.687	20.3933	156.305	23.9248	130.854	253.057	449.028	393.98	339.614	45.8193
ENSMFAG00000032822	RDH13	216.832	-0.851649	0.309459	-2.75206	0.00592224	0.134432	601.738	156.162	457.755	168.204	308.1	144.273	169.747	226.987	209.895	145.199	127.433	124.067	162.658	116.011	114.855	236.224
ENSMFAG00000032828	ZNF781	2.02259	2.79153	1.40581	1.9857	0.0470665	NA	0	0	0.990812	0	2.81799	0	0	0	0.744307	0	1.71051	0	12.6003	2.29726	0	11.2003
ENSMFAG00000032833	ENSMFAG00000032833	3.01854	-2.04272	0.796383	-2.56499	0.0103177	NA	5.14306	15.0777	5.94487	3.5788	1.87866	0	1.96239	5.32	2.23292	0	0.855255	1.96932	0	2.29726	0	2.03641
ENSMFAG00000032838	ENSMFAG00000032838	3.28739	-1.38599	0.583498	-2.37532	0.0175339	0.202038	1.28577	8.61583	3.96325	3.5788	5.63598	4.09284	4.90598	6.20667	1.48861	4.12497	3.42102	1.96932	2.29096	0	0	1.01821
ENSMFAG00000032844	KCNC2	1.99321	-2.82878	1.21475	-2.3287	0.0198747	NA	9.00036	7.53886	6.93569	2.38587	0	2.04642	0	0	0	0	0.855255	0	0	1.14863	1.98026	0
ENSMFAG00000032915	WDHD1	19.6138	-0.704823	0.289533	-2.43434	0.014919	0.191149	34.7157	20.4626	17.8346	31.0163	36.6338	17.3946	15.6991	22.1667	18.6077	25.5748	16.2498	10.8312	6.87288	12.6349	12.8717	14.2549
ENSMFAG00000032921	CD72	4.68769	-1.43289	0.516915	-2.772	0.00557127	0.13117	3.8573	6.46188	7.9265	8.35053	6.57531	2.04642	11.7744	7.98	2.97723	1.64999	5.13153	4.92329	1.14548	1.14863	0	3.05462
ENSMFAG00000032922	CD40	52.236	-1.00829	0.339437	-2.97048	0.00297336	0.0991939	82.289	39.8482	74.3109	57.2608	80.7823	120.739	56.9094	46.9933	40.1926	45.3747	57.3021	34.463	37.8008	6.89177	12.8717	41.7465
ENSMFAG00000032923	PDE7B	79.7407	-0.854408	0.367786	-2.32311	0.0201731	0.210334	51.4306	201.395	53.5039	78.7336	138.081	43.998	124.612	130.34	72.9421	49.4997	113.749	70.8954	22.9096	31.013	32.6743	60.0742
ENSMFAG00000032927	CHKA	80.1557	-0.662931	0.222613	-2.97796	0.00290177	0.0988959	102.861	70.0037	145.649	114.522	139.021	82.8799	75.5521	56.7467	88.5726	55.2746	78.6834	58.0948	63.0014	48.2424	52.4769	50.9103
ENSMFAG00000032931	ADGRA1	5.43894	-1.62715	0.614546	-2.64773	0.00810346	0.153072	7.71459	2.15396	18.8254	8.35053	2.81799	2.04642	14.7179	8.86667	0	4.12497	0.855255	5.90795	2.29096	2.29726	1.98026	4.07282
ENSMFAG00000032993	CEP135	55.2973	-0.700406	0.229169	-3.05628	0.00224101	0.0869976	59.1452	77.5425	81.2466	53.682	68.5711	76.7407	67.7025	64.7267	77.408	51.9747	47.039	37.417	34.3644	39.0534	25.7434	22.4005
ENSMFAG00000033002	SYTL4	130.132	-0.661049	0.197435	-3.34819	0.000813411	0.0522814	127.291	199.241	166.456	164.625	117.416	188.271	157.973	156.053	110.902	146.849	134.275	115.205	63.0014	81.5526	62.3782	90.6203
ENSMFAG00000033016	FAM13A	979.283	-1.05831	0.267123	-3.96186	7.43678e-05	0.017053	1303.77	1489.46	1788.42	1247.81	699.8	786.848	1805.4	1465.66	978.02	1057.64	664.533	680.399	382.59	512.288	449.519	356.372
ENSMFAG00000033017	B4GALT6	51.9256	1.34614	0.413975	3.25173	0.00114704	0.0609595	10.2861	21.5396	52.513	67.9972	24.4226	25.5802	22.5675	9.75333	38.704	71.7745	74.4072	109.297	89.3474	95.3362	100.993	16.2913
ENSMFAG00000033019	TMEM11	1292.44	0.559491	0.170527	3.28095	0.00103459	0.0588376	1117.33	998.36	954.152	744.39	980.66	1208.41	1195.1	1158.87	1243.74	961.944	1080.19	1825.56	1994.28	1827.47	1795.1	1593.49
ENSMFAG00000033054	NOTCH4	199.987	-0.839698	0.334472	-2.51052	0.0120555	0.174897	362.586	291.861	430.013	257.673	188.805	140.18	217.825	165.807	327.495	173.249	191.577	113.236	63.0014	71.215	86.1413	119.13
ENSMFAG00000033067	TMEM107	58.2209	0.682426	0.247679	2.75528	0.00586413	0.133925	34.7157	35.5403	36.6601	62.0325	22.5439	46.0444	56.9094	62.9533	52.1015	98.9994	50.46	88.6193	92.7838	45.9451	85.1511	60.0742
ENSMFAG00000033080	TG	15.6043	-1.30341	0.601332	-2.16754	0.030194	0.245673	3.8573	76.4655	3.96325	11.9293	16.9079	7.16246	10.7932	46.9933	12.6532	12.3749	20.5261	5.90795	4.58192	3.44589	3.96052	8.14565
ENSMFAG00000033090	ENSMFAG00000033090	412.553	-0.73366	0.271189	-2.70535	0.0068233	0.14214	322.727	729.115	708.431	351.915	284.617	367.332	443.501	914.153	448.073	165.824	354.931	370.232	343.644	238.915	305.95	251.497
ENSMFAG00000033109	MGST1	109.993	1.05837	0.510018	2.07516	0.037972	0.265822	47.5733	37.6943	69.3569	132.416	45.0878	90.0424	104.988	44.3333	151.094	630.296	62.4336	127.021	53.8375	50.5397	66.3387	46.8375
ENSMFAG00000033118	ASPN	364.96	-1.24321	0.586866	-2.11839	0.0341424	0.255569	99.0039	2041.95	298.234	230.236	301.525	273.197	560.263	301.467	323.029	523.047	351.51	141.791	44.6737	72.3636	31.6841	245.388
ENSMFAG00000033123	GLYCTK	87.1419	0.596998	0.284096	2.1014	0.0356061	0.259516	96.4324	51.695	93.1364	70.383	22.5439	58.3229	66.7213	96.6467	122.811	174.074	97.499	82.7113	88.2019	48.2424	113.865	110.984
ENSMFAG00000033139	PALM2	26.0887	-0.88511	0.299386	-2.95642	0.00311233	0.100368	63.0025	32.3094	23.7795	21.4728	46.0271	22.5106	28.4547	34.58	23.8178	23.9248	26.5129	10.8312	17.1822	6.89177	18.8125	17.3095
ENSMFAG00000033144	NHSL2	89.4641	-0.650918	0.285632	-2.27887	0.0226748	0.220027	51.4306	182.01	79.265	140.766	129.627	58.3229	117.744	116.153	94.527	57.7496	127.433	56.1255	50.4011	51.6883	69.3091	48.8739
ENSMFAG00000033159	PCDH19	15.6692	-1.03827	0.443031	-2.34355	0.0191011	0.208147	12.8577	39.8482	8.91731	19.0869	29.1192	6.13926	27.4735	25.7133	17.8634	4.94997	20.5261	13.7852	5.7274	5.74314	9.90129	3.05462
ENSMFAG00000033189	CHN2	16.4164	-1.00667	0.329675	-3.05354	0.00226161	0.0869976	21.858	23.6935	22.7887	19.0869	29.1192	20.4642	25.5111	14.1867	20.8406	17.3249	11.9736	11.8159	4.58192	10.3377	2.97039	6.10924
ENSMFAG00000033222	ENSMFAG00000033222	9.15558	-1.04889	0.414732	-2.52908	0.0114361	0.173781	5.14306	14.0007	19.8162	9.54346	5.63598	15.3481	15.6991	14.1867	8.18738	13.1999	7.69729	2.95398	2.29096	5.74314	2.97039	4.07282
ENSMFAG00000033235	SSH2	3751.54	-0.622509	0.297285	-2.09398	0.0362616	0.261577	8037.32	4005.29	3060.62	2556.46	1881.48	8074.14	3738.36	5035.38	2364.66	2428.78	2319.45	3936.66	2032.08	2334.01	4667.47	3552.52
ENSMFAG00000033242	HDAC4	1345.56	0.835003	0.372723	2.24028	0.0250729	0.22939	677.598	1065.13	1110.7	626.29	696.982	814.475	740.803	2000.32	814.272	900.069	896.307	657.752	1678.13	3388.45	1792.13	3669.61
ENSMFAG00000033243	SYK	106.463	0.690888	0.297918	2.31905	0.0203923	0.210639	38.573	100.159	133.76	97.8205	72.3284	108.46	45.135	54.9733	151.094	81.6745	76.9729	217.61	187.859	94.1875	91.0919	151.713
ENSMFAG00000033244	CDON	455.188	-1.32797	0.351598	-3.77696	0.000158752	0.0259096	276.44	1045.75	955.143	504.611	390.761	834.939	762.389	439.787	476.357	301.948	501.179	180.192	104.239	151.619	170.302	187.35
ENSMFAG00000033253	LACTB2	357.821	0.523294	0.21094	2.48077	0.0131099	0.180023	231.438	290.784	442.893	306.584	331.583	259.895	262.96	222.553	288.047	539.546	469.535	456.882	453.61	430.736	542.591	195.496
ENSMFAG00000033258	NSG2	6.44926	-3.37012	1.11876	-3.01237	0.0025922	0.0924753	36.0014	29.0784	23.7795	2.38587	0	2.04642	0.981196	0	1.48861	0	3.42102	1.96932	0	0	0	2.03641
ENSMFAG00000033261	AKT3	189.162	-0.814585	0.290214	-2.80684	0.00500298	0.124569	135.005	341.402	211.043	260.059	245.165	362.216	258.055	117.927	171.935	227.699	189.011	165.423	82.4745	86.1471	74.2597	98.766
ENSMFAG00000033263	FAM20A	40.9492	-0.830786	0.325357	-2.55346	0.010666	0.171905	29.5726	100.159	45.5774	33.4021	58.2384	38.882	70.6461	43.4467	35.7267	27.2248	47.8943	21.6625	22.9096	9.18903	21.7828	48.8739
ENSMFAG00000033304	RELL2	38.6145	-0.64616	0.302176	-2.13836	0.0324878	0.249438	30.8584	63.5418	50.5314	36.9809	40.3912	51.1605	60.8341	43.4467	37.2154	32.9998	47.8943	17.7239	18.3277	9.18903	22.773	53.9649
ENSMFAG00000033307	DDIT4	1245.23	-1.31868	0.435851	-3.02553	0.002482	0.0908852	4681.47	1244.99	3700.68	548.749	668.803	1808.01	425.839	1143.8	611.076	913.269	384.009	523.838	631.159	662.759	1294.1	681.18
ENSMFAG00000033326	ZBTB18	2250.52	0.802754	0.278948	2.87779	0.00400473	0.114454	1425.91	1593.93	1354.44	1043.82	1777.21	1961.49	2087	1875.3	1552.62	1197.89	1686.56	3463.04	3636.9	3907.63	5225.9	2218.67
ENSMFAG00000033336	FSTL4	77.1612	-0.915658	0.433586	-2.11183	0.0347013	0.256604	208.294	80.7734	51.5222	20.2799	36.6338	192.363	163.86	53.2	29.028	55.2746	58.1573	34.463	46.9647	47.0938	40.5953	116.075
ENSMFAG00000033347	ENSMFAG00000033347	20.7692	-0.858218	0.405607	-2.11589	0.0343546	0.255569	7.71459	26.9245	16.8438	22.6657	71.389	24.557	16.6803	27.4867	17.8634	19.7999	17.9603	12.8006	8.01836	9.18903	5.94078	26.4734
ENSMFAG00000033351	MCC	127.84	-0.575743	0.283942	-2.02767	0.0425936	0.276568	165.864	190.625	139.705	182.519	174.715	99.2513	148.161	125.02	182.355	103.949	166.775	101.42	71.0197	58.5801	33.6644	101.821
ENSMFAG00000033363	IGSF1	47.1966	-0.968808	0.411962	-2.35169	0.0186883	0.206575	83.5748	59.2339	19.8162	13.1223	76.0857	41.9516	124.612	80.6867	18.6077	9.89994	47.039	30.5244	34.3644	56.2828	25.7434	33.6008
ENSMFAG00000033381	ENSMFAG00000033381	560.808	0.502025	0.215884	2.32544	0.0200487	0.210331	453.875	383.405	718.339	257.673	385.125	379.611	535.733	599.387	645.314	603.896	779.137	609.504	554.412	373.304	793.094	901.112
ENSMFAG00000033388	SHD	3.6189	-2.52885	0.822062	-3.07622	0.0020964	0.0842597	11.5719	7.53886	0	3.5788	8.45397	1.02321	12.7555	4.43333	1.48861	0	0.855255	0.984658	1.14548	0	0	4.07282
ENSMFAG00000033394	THBS4	3531.47	-1.76125	0.827202	-2.12917	0.0332405	0.251667	662.169	24058.6	379.481	975.819	1695.49	625.181	9763.88	5471.62	1291.37	1254.82	1956.82	1313.53	147.767	1788.41	254.463	4863.97
ENSMFAG00000033400	LBP	11.2272	2.462	0.876961	2.80742	0.00499395	0.124569	9.00036	6.46188	0.990812	5.96466	0	2.04642	0	3.54667	15.6305	51.1497	7.69729	44.3096	20.6186	0	0	12.2185
ENSMFAG00000033406	PMFBP1	3.13031	-2.30759	0.904607	-2.55094	0.0107434	0.171905	0	3.23094	3.96325	14.3152	1.87866	17.3946	0.981196	0	1.48861	0.824995	1.71051	0.984658	1.14548	1.14863	0	1.01821
ENSMFAG00000033445	RET	157.949	-1.11738	0.482104	-2.31771	0.0204651	0.211018	122.148	143.238	147.631	145.538	260.194	131.994	489.617	289.94	139.185	25.5748	294.208	164.438	63.0014	24.1212	42.5756	43.7829
ENSMFAG00000033452	RFX5	525.784	0.607955	0.210988	2.88147	0.00395828	0.11444	237.867	496.487	367.591	310.163	597.414	351.984	503.353	465.5	518.782	495.822	437.89	583.902	820.163	930.389	751.508	543.722
ENSMFAG00000033484	ARHGAP44	26.0416	-0.694184	0.310534	-2.23545	0.0253876	0.230505	18.0007	36.6173	49.5406	44.1385	25.3619	25.5802	34.3419	24.8267	21.5849	23.9248	38.4865	18.7085	20.6186	5.74314	11.8816	17.3095
ENSMFAG00000033579	ENSMFAG00000033579	110.013	-0.64903	0.330654	-1.96287	0.0496617	0.297248	101.575	192.779	166.456	161.046	109.902	78.7871	78.4957	187.087	171.935	117.149	124.867	59.0795	49.2556	68.9177	64.3584	28.5098
ENSMFAG00000033594	CTGF	1294.34	-1.01426	0.500964	-2.02461	0.0429074	0.277926	390.873	3346.17	1731.94	2033.95	1017.29	474.769	1825.02	3032.4	1387.39	1091.47	1925.18	959.057	210.768	184.929	265.355	832.893
ENSMFAG00000033599	GSTO1	315.075	0.897298	0.353003	2.5419	0.0110253	0.173675	72.0029	186.317	308.143	115.714	461.211	152.458	139.33	324.52	189.798	511.497	360.917	460.82	541.812	398.574	199.016	619.069
ENSMFAG00000033604	TSHZ3	117.727	-0.608856	0.192528	-3.16243	0.0015646	0.071561	95.1467	182.01	148.622	177.747	154.989	102.321	117.744	160.487	128.021	96.5244	122.301	89.6039	58.4195	93.0389	77.2301	79.4201
ENSMFAG00000033608	NUP62CL	1.63853	2.10644	0.96472	2.18347	0.0290013	NA	0	0	1.98162	0	2.81799	0	0	0	5.21015	4.12497	1.71051	4.92329	2.29096	1.14863	0.990129	1.01821
ENSMFAG00000033610	CHGB	25.3828	-1.68019	0.553147	-3.03751	0.00238543	0.0898218	51.4306	90.4663	76.2925	2.38587	18.7866	9.20888	31.3983	29.26	8.18738	11.5499	4.27627	14.7699	17.1822	11.4863	2.97039	26.4734
ENSMFAG00000033611	C11orf80	9.05098	-1.35718	0.53048	-2.55839	0.0105157	0.171452	2.57153	26.9245	4.95406	23.8587	1.87866	11.2553	10.7932	22.1667	5.21015	5.77496	10.2631	3.93863	5.7274	3.44589	1.98026	4.07282
ENSMFAG00000033613	ENSMFAG00000033613	30.0946	0.814737	0.265038	3.07404	0.00211184	0.084657	19.2865	29.0784	11.8897	9.54346	25.3619	29.6731	26.4923	22.1667	28.2837	28.0498	29.0787	50.2176	58.4195	28.7157	45.546	39.71
ENSMFAG00000033614	WISP1	53.7165	-3.70748	1.06411	-3.48411	0.000493778	0.0425912	2.57153	627.879	3.96325	17.894	30.9979	1.02321	53.9658	60.2933	3.72154	5.77496	38.4865	1.96932	4.58192	2.29726	0.990129	3.05462
ENSMFAG00000033615	FOXO3	1290.24	-0.749964	0.272168	-2.75552	0.00585989	0.133925	2185.8	1726.4	2412.63	1080.8	529.782	2362.59	900.738	1747.62	1061.38	1135.19	800.518	706.985	718.216	1163.56	1007.95	1103.74
ENSMFAG00000033625	DOCK3	59.3368	0.992442	0.338247	2.93408	0.00334542	0.10461	32.1441	42.0022	41.6141	44.1385	61.9957	17.3946	20.6051	56.7467	58.8003	22.2749	62.4336	52.1869	100.802	136.687	107.924	91.6385
ENSMFAG00000033630	ENSMFAG00000033630	29.9715	-0.955083	0.300139	-3.18214	0.00146191	0.0695182	28.2868	65.6957	29.7244	25.0516	41.3305	41.9516	43.1726	42.56	34.9824	25.5748	29.0787	23.6318	10.3093	8.0404	13.8618	16.2913
ENSMFAG00000033659	ENSMFAG00000033659	273.387	-0.565127	0.211954	-2.66627	0.00766984	0.149596	289.297	346.787	341.83	449.736	366.338	263.988	288.472	266	314.098	301.123	280.524	264.873	163.804	142.43	157.431	137.458
ENSMFAG00000033712	SVOP	1.3621	-2.64228	1.2821	-2.0609	0.0393122	NA	6.42883	5.3849	2.97244	0	0.939329	3.06963	0	0	0	0	0	0	0	0	1.98026	1.01821
ENSMFAG00000033730	CFHR5	2.75422	-2.41876	0.9431	-2.56469	0.0103267	NA	10.2861	9.69281	2.97244	0	9.39329	1.02321	0	3.54667	0	0	1.71051	0.984658	2.29096	1.14863	0	1.01821
ENSMFAG00000033731	MYO19	128.352	-0.875857	0.256184	-3.41886	0.000628848	0.0469749	102.861	190.625	234.822	194.448	267.709	97.2049	106.95	134.773	127.277	61.8746	121.446	71.8801	77.8926	116.011	64.3584	83.4929
ENSMFAG00000033734	ENSMFAG00000033734	1.00295	2.95174	1.36393	2.16415	0.0304531	NA	0	0	0	1.19293	0	0	0	0	6.69877	2.47498	2.56576	1.96932	1.14548	0	0	0
ENSMFAG00000033758	ENSMFAG00000033758	13.6908	1.35492	0.407481	3.32512	0.000883802	0.0546969	3.8573	8.61583	1.98162	10.7364	4.69665	8.18567	8.83076	14.1867	13.3975	8.24995	20.5261	19.6932	30.9279	18.3781	37.6249	9.16385
ENSMFAG00000033849	PHF19	136.37	-0.584565	0.290397	-2.01298	0.0441163	0.280829	104.147	219.704	182.309	189.676	144.657	171.899	160.916	137.433	190.543	177.374	157.367	84.6806	63.0014	62.0259	44.5558	91.6385
ENSMFAG00000033866	TEX2	2402.25	0.535876	0.244341	2.19315	0.0282966	0.238408	1658.64	1807.17	2141.15	1567.51	2431.92	1615.65	1656.26	2808.96	1766.99	1372.79	2589.71	3173.55	3649.5	5173.42	3015.93	2006.88
ENSMFAG00000033868	PIK3R3	187.07	0.711997	0.32825	2.16907	0.0300774	0.245293	154.292	136.776	224.914	128.837	179.412	105.391	103.026	101.08	84.851	181.499	181.314	132.929	320.734	551.342	271.295	135.421
ENSMFAG00000033880	ENSMFAG00000033880	88.518	-1.84611	0.450674	-4.09633	4.19755e-05	0.0134802	144.006	178.779	439.921	102.592	50.7238	52.1837	58.8718	81.5733	48.38	80.8495	42.7627	19.6932	28.637	47.0938	17.8223	22.4005
ENSMFAG00000033884	CCR2	12.4875	-1.36023	0.427453	-3.18218	0.00146169	0.0695182	18.0007	17.2317	15.853	10.7364	18.7866	20.4642	20.6051	23.0533	15.6305	4.12497	15.3946	3.93863	6.87288	0	1.98026	7.12744
ENSMFAG00000033893	SNCB	3.21077	-4.41086	1.64494	-2.68147	0.00732995	0.146918	19.2865	17.2317	12.8806	0	0	0	0	0	0	0.824995	0	0	0	1.14863	0	0
ENSMFAG00000033896	PTCHD1	35.3439	-0.934839	0.464684	-2.01177	0.0442439	0.281189	21.858	154.008	26.7519	53.682	41.3305	26.6034	27.4735	20.3933	41.6812	36.2998	39.3417	11.8159	8.01836	25.2698	20.7927	10.1821
ENSMFAG00000033897	VANGL2	65.1444	-0.84098	0.360132	-2.3352	0.0195328	0.209234	48.8591	120.622	86.2007	82.3124	122.113	51.1605	83.4016	75.3667	81.1295	33.8248	119.736	36.4324	22.9096	22.9726	25.7434	29.528
ENSMFAG00000033917	TUBA3E	2.99565	-1.1835	0.590349	-2.00474	0.0449907	NA	1.28577	5.3849	0.990812	4.77173	3.75732	4.09284	7.84957	5.32	2.97723	1.64999	2.56576	2.95398	1.14548	1.14863	0	2.03641
ENSMFAG00000033940	GPR137C	12.5429	-0.778123	0.351152	-2.21591	0.0266974	0.233378	11.5719	17.2317	28.7336	23.8587	14.0899	8.18567	9.81196	13.3	10.4203	4.12497	8.55255	14.7699	5.7274	10.3377	13.8618	6.10924
ENSMFAG00000033947	ENSMFAG00000033947	30.5161	-0.754906	0.264426	-2.85489	0.00430519	0.116692	19.2865	45.2331	36.6601	41.7526	46.9665	31.7195	57.8906	27.4867	29.7723	15.6749	28.2234	30.5244	16.0367	16.0808	30.694	14.2549
ENSMFAG00000033954	FCHSD1	69.8716	-0.830652	0.351264	-2.36475	0.0180422	0.203914	38.573	120.622	96.1088	126.451	69.5104	92.0888	107.932	65.6133	93.0384	55.2746	89.8017	31.5091	28.637	14.9322	25.7434	62.1106
ENSMFAG00000033968	HPCAL4	81.5706	-1.06934	0.474636	-2.25296	0.0242619	0.22632	156.863	88.3123	52.513	227.85	120.234	74.6943	137.367	25.7133	11.9089	57.7496	34.2102	97.4812	105.384	72.3636	9.90129	32.5826
ENSMFAG00000033990	COL1A1	5426.79	-3.12774	0.65852	-4.74966	2.03763e-06	0.00155196	6001.95	26923.4	4209.96	1039.04	11448.5	4822.39	5601.65	17868.1	2068.43	719.395	2069.72	238.287	193.586	103.377	223.769	3296.95
ENSMFAG00000033993	CHD5	7.79999	-1.51239	0.498161	-3.03595	0.0023978	0.0898218	25.7153	11.8468	11.8897	1.19293	4.69665	7.16246	16.6803	13.3	2.23292	3.29998	5.13153	3.93863	2.29096	2.29726	3.96052	9.16385
ENSMFAG00000033997	LAMC1	4497.32	-0.781394	0.199796	-3.91096	9.19293e-05	0.0194494	3762.15	8470.44	5301.84	6228.3	5112.77	5247.02	5254.3	6115.34	4501.57	3474.88	4667.12	3091.83	2224.52	2834.82	2016.89	3653.32
ENSMFAG00000034013	KIRREL1	72.8318	-0.802896	0.396416	-2.02539	0.0428277	0.277614	55.2879	176.625	93.1364	89.47	78.9037	65.4854	87.3264	95.76	108.669	76.7245	96.6438	26.5858	22.9096	14.9322	18.8125	58.0377
ENSMFAG00000034030	ENSMFAG00000034030	61.6493	0.621026	0.255145	2.43402	0.0149323	0.191149	77.1459	23.6935	48.5498	36.9809	38.5125	59.3461	53.9658	50.54	40.1926	92.3994	64.9994	61.0488	91.6384	53.9855	74.2597	119.13
ENSMFAG00000034069	MEIS3	24.9199	-1.10131	0.403419	-2.72993	0.00633476	0.139041	33.4299	57.0799	21.7979	31.0163	30.9979	26.6034	31.3983	40.7867	24.5621	25.5748	33.3549	1.96932	5.7274	9.18903	7.92104	17.3095
ENSMFAG00000034070	EFNB3	3.13689	-1.8428	0.746694	-2.46795	0.0135891	0.182864	5.14306	14.0007	7.9265	0	2.81799	3.06963	3.92478	2.66	2.23292	0.824995	2.56576	1.96932	0	0	0	3.05462
ENSMFAG00000034090	PMM1	119.859	-1.07335	0.396562	-2.70663	0.00679696	0.14214	551.593	98.0051	121.87	131.223	121.174	104.367	121.668	51.4267	107.925	116.324	79.5387	48.2483	69.8743	42.4993	61.388	90.6203
ENSMFAG00000034115	CD38	228.469	-0.70901	0.255062	-2.77976	0.00543997	0.130779	212.151	170.163	248.694	205.184	409.548	147.342	527.883	346.687	203.196	137.774	229.208	184.131	200.459	137.835	144.559	150.695
ENSMFAG00000034123	MMP15	82.6516	0.736861	0.322071	2.28788	0.0221444	0.21777	50.1449	66.7727	78.2742	26.2445	70.4497	32.7427	37.2854	133	114.623	64.3496	86.3807	66.9568	122.566	65.4718	155.45	151.713
ENSMFAG00000034158	SERINC4	225.343	0.967586	0.256291	3.77534	0.000159787	0.0259096	133.72	157.239	194.199	170.589	121.174	184.178	99.1008	158.713	180.122	183.974	187.301	285.551	323.025	598.435	397.042	231.133
ENSMFAG00000034165	WIPF1	434.8	-0.72417	0.353918	-2.04615	0.0407418	0.272427	235.295	962.819	430.013	520.119	690.407	405.191	564.188	526.68	609.588	422.397	602.099	231.395	191.295	117.16	138.618	309.535
ENSMFAG00000034168	SLC8A3	1369.62	0.704713	0.242316	2.90824	0.00363465	0.109637	595.309	1251.45	1177.08	897.086	788.097	853.357	977.271	1791.95	1414.93	1643.39	2342.54	1423.82	1486.83	2291.51	824.778	2154.52
ENSMFAG00000034172	ANAPC16	1702.68	0.590859	0.20789	2.84217	0.00448069	0.11792	1207.33	1242.83	1222.66	1018.76	1411.81	2112.93	1291.25	1361.03	1311.47	1700.31	1186.24	2340.53	2580.77	2811.84	2705.03	1738.08
ENSMFAG00000034184	ARNTL	233.769	1.09372	0.432748	2.52738	0.0114917	0.173781	203.151	162.624	154.567	107.364	79.843	239.431	52.0034	194.18	70.7092	240.898	140.262	142.775	160.367	593.841	579.226	619.069
ENSMFAG00000034195	FOXD1	4.4236	1.76023	0.817296	2.15372	0.0312619	0.248561	3.8573	0	1.98162	1.19293	0.939329	1.02321	1.96239	5.32	14.1418	21.4499	6.84204	1.96932	0	0	2.97039	7.12744
ENSMFAG00000034207	STOM	817.198	-0.592445	0.284906	-2.07944	0.037577	0.265774	790.746	1275.14	985.858	1251.39	883.909	1201.25	657.401	817.507	856.698	1202.84	1065.65	524.823	379.154	385.939	300.999	495.866
ENSMFAG00000034231	SLFN5	301.144	-0.671007	0.333722	-2.01068	0.0443593	0.28147	252.01	514.796	359.665	328.057	564.537	345.845	283.566	312.107	399.693	264.823	352.365	363.339	162.658	82.7013	72.2794	159.858
ENSMFAG00000034237	VAT1L	246.861	2.35223	0.630466	3.73094	0.000190763	0.0287713	32.1441	138.93	45.5774	84.6982	43.2092	36.8355	37.2854	227.873	813.528	58.5746	302.76	1069.34	786.944	190.672	37.6249	43.7829
ENSMFAG00000034246	HPCA	3.45254	-2.49503	1.22524	-2.03636	0.0417147	0.274306	19.2865	11.8468	14.8622	0	0	1.02321	0	0	1.48861	0	3.42102	0	1.14548	1.14863	0	1.01821
ENSMFAG00000034263	CYHR1	593.723	0.620012	0.238165	2.60329	0.00923334	0.162041	610.739	392.02	473.608	289.883	373.853	513.651	444.482	645.493	526.225	622.871	402.825	577.01	1060.71	584.652	1252.51	729.036
ENSMFAG00000034279	ENSMFAG00000034279	6.47348	1.56535	0.495112	3.1616	0.00156905	0.071561	2.57153	5.3849	1.98162	3.5788	3.75732	6.13926	1.96239	0.886667	7.44307	9.89994	10.2631	5.90795	18.3277	4.59451	17.8223	3.05462
ENSMFAG00000034291	ENSMFAG00000034291	83.0942	-0.502451	0.233486	-2.15195	0.0314012	0.248715	96.4324	109.852	63.412	135.994	114.598	103.344	66.7213	90.44	81.8738	60.2246	106.907	71.8801	60.7104	41.3506	89.1116	36.6554
ENSMFAG00000034305	DIP2A	461.392	-0.527951	0.21089	-2.50344	0.0122994	0.176265	366.443	667.727	566.745	582.151	786.219	296.731	560.263	533.773	582.048	314.323	492.627	371.216	328.753	280.265	311.891	341.099
ENSMFAG00000034308	SCUBE2	452.347	-1.63786	0.440344	-3.7195	0.000199617	0.0289735	306.012	728.038	230.859	263.638	226.378	604.717	790.844	2326.61	183.844	406.722	124.012	154.591	263.46	258.441	151.49	217.896
ENSMFAG00000034336	UGT3A1	22.8328	3.09005	0.812394	3.80363	0.000142592	0.024683	1.28577	2.15396	1.98162	2.38587	5.63598	5.11605	8.83076	10.64	0.744307	14.0249	11.1183	0.984658	53.8375	18.3781	210.898	17.3095
ENSMFAG00000034342	IGF2R	6188.54	-1.02451	0.298041	-3.4375	0.000587115	0.0460054	20968.3	7505.47	7297.33	6377.42	5600.28	4475.52	5572.21	8589.14	7476.57	3585.43	4399.43	3680.65	2933.57	4068.44	3055.54	3431.35
ENSMFAG00000034346	HECW2	119.132	-0.876755	0.355531	-2.46604	0.0136616	0.183304	114.433	166.932	221.942	304.198	164.383	65.4854	87.3264	110.833	142.163	117.974	134.275	79.7573	30.9279	57.4314	67.3288	40.7282
ENSMFAG00000034350	ENSMFAG00000034350	14.0166	-0.91733	0.376822	-2.43439	0.014917	0.191149	14.1434	11.8468	14.8622	34.5951	31.9372	5.11605	23.5487	10.64	10.4203	7.42495	6.84204	10.8312	6.87288	9.18903	16.8322	9.16385
ENSMFAG00000034360	NACAD	38.549	-0.663607	0.335536	-1.97775	0.0479567	0.29186	55.2879	79.6965	56.4763	39.3668	30.0585	29.6731	48.0786	40.7867	61.7775	18.1499	41.9075	18.7085	12.6003	13.7835	29.7039	40.7282
ENSMFAG00000034363	AGMAT	844.283	0.670109	0.329702	2.03247	0.0421065	0.275519	547.736	716.191	511.259	291.076	370.096	1103.02	999.839	672.98	514.316	718.57	379.733	938.379	1676.98	1134.84	1326.77	1606.73
ENSMFAG00000034385	SLC2A10	227.389	-0.581932	0.282362	-2.06095	0.0393083	0.269374	132.434	430.792	147.631	279.146	333.462	171.899	360.099	326.293	243.388	158.399	311.313	188.07	92.7838	149.322	158.421	154.767
ENSMFAG00000034400	ENSMFAG00000034400	26.5635	-0.946375	0.374131	-2.52953	0.0114215	0.173781	5.14306	66.7727	32.6968	44.1385	47.9058	30.6963	25.5111	27.4867	20.8406	16.4999	35.9207	18.7085	10.3093	10.3377	18.8125	13.2367
ENSMFAG00000034406	WDR35	109.141	-0.611052	0.168387	-3.62885	0.000284683	0.0323625	126.005	171.24	108.989	146.731	122.113	124.832	157.973	99.3067	91.5498	110.549	108.617	75.8187	74.4562	84.9985	89.1116	53.9649
ENSMFAG00000034412	NAALAD2	135.427	-0.715031	0.205946	-3.47193	0.000516723	0.043651	100.29	208.934	154.567	221.886	159.686	196.456	161.897	144.527	113.135	137.774	153.946	87.6346	60.7104	90.7417	89.1116	85.5293
ENSMFAG00000034417	CEP164	81.2748	-0.669387	0.227223	-2.94594	0.0032197	0.102818	84.8605	150.777	85.2099	90.6629	97.6903	90.0424	100.082	101.08	104.203	70.1245	81.2492	53.1716	45.8192	28.7157	49.5065	67.2016
ENSMFAG00000034426	SLC4A10	10.8942	1.74963	0.728701	2.40103	0.0163491	0.19765	12.8577	11.8468	4.95406	1.19293	1.87866	1.02321	0.981196	5.32	8.93169	1.64999	7.69729	0.984658	63.0014	20.6753	8.91116	22.4005
ENSMFAG00000034428	SEC14L2	26.2723	-0.616792	0.218248	-2.82611	0.00471165	0.120867	29.5726	30.1554	37.6509	29.8233	42.2698	30.6963	27.4735	28.3733	32.0052	22.2749	24.8024	18.7085	12.6003	13.7835	19.8026	20.3641
ENSMFAG00000034436	DBF4	39.7127	-0.557605	0.244315	-2.28232	0.0224705	0.218997	38.573	44.1562	93.1364	29.8233	35.6945	31.7195	49.0598	55.86	29.028	32.1748	41.0522	36.4324	33.2189	24.1212	26.7335	34.619
ENSMFAG00000034448	IL17RD	50.2745	-1.14276	0.463554	-2.46522	0.013693	0.183452	30.8584	120.622	33.6876	38.1739	84.5397	41.9516	126.574	78.0267	60.2889	27.2248	72.6966	36.4324	12.6003	10.3377	5.94078	24.4369
ENSMFAG00000034451	FAT1	454.718	-1.07109	0.474881	-2.2555	0.0241023	0.225661	271.297	1365.61	556.836	786.143	700.74	166.783	500.41	582.54	574.605	248.323	803.084	202.84	75.6017	97.6334	110.894	232.151
ENSMFAG00000034460	COL12A1	1698.94	-1.64442	0.478687	-3.43528	0.000591942	0.0460054	627.454	8515.68	1068.1	1566.32	1428.72	1510.26	3080.96	2798.32	1178.98	603.896	1823.4	644.951	360.826	393.98	324.762	1256.47
ENSMFAG00000034461	LPAR1	190.271	-0.927682	0.41024	-2.26131	0.0237399	0.224197	82.289	547.105	190.236	235.008	213.228	249.663	250.205	228.76	205.429	242.548	268.55	62.0335	49.2556	59.7287	56.4374	103.857
ENSMFAG00000034467	ENSMFAG00000034467	4.87807	-1.02373	0.50747	-2.01733	0.0436614	0.280613	2.57153	14.0007	7.9265	5.96466	7.51464	5.11605	6.86837	2.66	4.46584	4.94997	4.27627	0.984658	0	5.74314	2.97039	2.03641
ENSMFAG00000034468	WEE1	205.373	-1.54714	0.479572	-3.22608	0.00125496	0.0637228	42.4303	272.476	538.011	586.923	150.293	217.944	431.726	209.253	184.588	146.024	162.498	156.561	75.6017	29.8643	60.3979	21.3823
ENSMFAG00000034470	COL6A6	561.26	-3.23766	0.336912	-9.6098	7.26926e-22	1.10733e-17	594.024	1255.76	580.616	326.864	1354.51	1581.88	702.536	1723.68	148.117	101.474	97.499	162.469	73.3107	79.2554	49.5065	148.658
ENSMFAG00000034473	ENG	704.552	-0.639366	0.32164	-1.98783	0.0468304	0.289393	1058.19	1042.52	1182.04	690.708	772.129	508.535	678.988	933.66	987.696	617.921	814.202	349.554	281.788	171.146	337.634	846.129
ENSMFAG00000034494	STAB2	20.1242	-1.33921	0.421481	-3.17738	0.00148612	0.0696421	6.42883	16.1547	37.6509	35.788	45.0878	33.7659	29.4359	27.4867	27.5394	9.89994	19.6709	9.84658	5.7274	3.44589	6.93091	7.12744
ENSMFAG00000034511	PER3	1110.32	-0.573474	0.231188	-2.48055	0.0131179	0.180023	835.748	1447.46	1268.24	1351.59	1351.7	1471.37	1827.97	1071.98	1505.73	629.471	959.596	1163.87	641.469	728.23	1052.51	458.193
ENSMFAG00000034535	ENSMFAG00000034535	18.9513	1.64391	0.321262	5.11704	3.10362e-07	0.000363673	3.8573	14.0007	10.8989	4.77173	13.1506	6.13926	8.83076	10.64	23.0735	21.4499	11.9736	38.4017	40.0918	35.6075	26.7335	33.6008
ENSMFAG00000034537	FGFR1	1080.74	-0.541988	0.199928	-2.71092	0.0067097	0.141937	873.035	1703.78	1285.08	1293.14	1050.17	1346.54	1254.95	1446.15	1108.27	1074.97	1359	728.647	602.522	601.881	619.821	943.877
ENSMFAG00000034540	GHR	1511.56	0.585711	0.264553	2.21397	0.0268311	0.233378	1486.35	1111.44	883.805	758.705	1112.17	1817.22	1056.75	1443.49	851.488	1768.79	960.451	1451.39	2045.83	3038.12	2719.89	1679.02
ENSMFAG00000034561	PCNX2	37.9238	1.26574	0.447593	2.82789	0.00468565	0.120773	10.2861	29.0784	19.8162	38.1739	6.57531	27.6266	13.7367	32.8067	22.3292	22.2749	35.0654	63.0181	36.6553	20.6753	87.1314	141.531
ENSMFAG00000034607	KCNN2	69.5044	0.939956	0.402262	2.33668	0.019456	0.208714	14.1434	11.8468	44.5866	52.489	106.144	38.882	77.5145	34.58	66.2433	42.0747	65.8546	68.9261	106.53	89.593	200.006	92.6568
ENSMFAG00000034629	RNLS	40.6079	0.777331	0.293368	2.64968	0.00805678	0.153029	42.4303	17.2317	12.8806	39.3668	36.6338	22.5106	32.3795	35.4667	26.0508	42.0747	32.4997	47.2636	87.0564	73.5122	52.4769	49.8921
ENSMFAG00000034633	PHACTR3	3.89186	-0.998469	0.50916	-1.96101	0.0498776	0.297462	5.14306	5.3849	7.9265	4.77173	4.69665	5.11605	1.96239	7.09333	3.72154	4.94997	3.42102	3.93863	1.14548	0	1.98026	1.01821
ENSMFAG00000034646	PARP12	51.2139	-0.707354	0.329376	-2.14756	0.0317486	0.248775	36.0014	81.8504	45.5774	72.7689	136.203	35.8123	52.0034	48.7667	65.499	38.7747	63.2888	41.3557	24.0551	33.3102	22.773	21.3823
ENSMFAG00000034662	CABP5	44.7156	-1.08845	0.47201	-2.30598	0.0211117	0.214111	16.715	47.3871	6.93569	65.6113	143.717	69.5782	69.6649	67.3867	72.9421	20.6249	14.5393	18.7085	17.1822	18.3781	39.6052	26.4734
ENSMFAG00000034667	C1orf50	162.502	0.552619	0.197452	2.79875	0.00513016	0.125639	151.72	130.314	95.118	104.978	145.596	182.131	108.913	133.887	106.436	172.424	162.498	173.3	241.696	275.671	182.184	233.169
ENSMFAG00000034671	ITGA1	408.792	-0.829321	0.395023	-2.09942	0.0357795	0.259986	376.729	578.338	765.898	889.928	597.414	216.92	372.854	388.36	492.731	255.748	791.966	236.318	170.676	165.403	104.954	136.44
ENSMFAG00000034672	ENSMFAG00000034672	34.8137	0.502567	0.250882	2.0032	0.0451557	0.284474	25.7153	31.2324	42.6049	21.4728	17.8473	28.6499	35.3231	26.6	20.8406	37.1248	34.2102	44.3096	49.2556	45.9451	29.7039	66.1834
ENSMFAG00000034673	ZNF274	355.156	0.502927	0.18699	2.68959	0.007154	0.145886	428.16	228.32	309.133	261.252	302.464	319.241	245.299	257.133	261.252	516.447	267.695	410.603	381.445	555.936	454.469	483.648
ENSMFAG00000034681	TRMT13	481.244	0.784597	0.258844	3.03115	0.00243621	0.0902937	407.588	275.707	342.821	320.899	480.937	235.338	375.798	388.36	453.283	334.948	544.797	602.611	545.248	841.945	1223.8	325.826
ENSMFAG00000034945	ENSMFAG00000034945	6.16235	-1.32905	0.588167	-2.25964	0.0238438	0.22488	1.28577	20.4626	3.96325	7.1576	10.3326	12.2785	12.7555	2.66	5.21015	3.29998	5.98678	3.93863	0	1.14863	0.990129	7.12744
ENSMFAG00000034972	SNORA26	1.03872	-2.71838	1.21873	-2.2305	0.025714	NA	0	1.07698	3.96325	3.5788	3.75732	0	0.981196	1.77333	1.48861	0	0	0	0	0	0	0
ENSMFAG00000034998	ENSMFAG00000034998	27.9352	0.839589	0.293113	2.86438	0.00417821	0.115433	24.4295	11.8468	17.8346	15.5081	24.4226	28.6499	16.6803	20.3933	13.3975	29.6998	35.9207	57.1102	38.9463	26.4185	29.7039	56.0013
ENSMFAG00000035067	Y_RNA	2.48234	-1.69244	0.66555	-2.54292	0.0109932	NA	1.28577	4.30792	1.98162	3.5788	4.69665	3.06963	6.86837	4.43333	0.744307	1.64999	0	2.95398	0	1.14863	1.98026	1.01821
ENSMFAG00000035150	USP27X	19.7426	0.563987	0.272782	2.06754	0.0386838	0.267972	12.8577	25.8475	10.8989	20.2799	13.1506	10.2321	18.6427	15.0733	14.1418	17.3249	20.5261	30.5244	19.4732	36.7561	26.7335	23.4187
ENSMFAG00000035166	ELSPBP1	10.3995	-1.57433	0.694386	-2.26723	0.0233762	0.222695	5.14306	18.3086	3.96325	7.1576	68.5711	6.13926	2.94359	12.4133	11.9089	4.12497	0	5.90795	3.43644	3.44589	10.8914	2.03641
ENSMFAG00000035180	PDK4	26395.8	-1.26842	0.610069	-2.07915	0.0376039	0.265774	48211.1	38824	63781.6	39859.5	4198.8	47480	10805.9	45283.8	25227.6	22708.8	2278.4	26840.8	971.367	1580.51	15753.9	28526.1
ENSMFAG00000035191	ZNF662	22.6822	-0.784622	0.374918	-2.09279	0.0363683	0.261628	21.858	21.5396	30.7152	19.0869	31.9372	41.9516	48.0786	15.0733	23.8178	14.8499	34.2102	5.90795	11.4548	8.0404	7.92104	26.4734
ENSMFAG00000035195	ENSMFAG00000035195	28.12	-1.25808	0.509557	-2.46897	0.0135502	0.182825	101.575	43.0792	18.8254	9.54346	39.4518	10.2321	30.4171	64.7267	30.5166	11.5499	17.1051	10.8312	8.01836	3.44589	10.8914	39.71
ENSMFAG00000035269	FGD1	46.1596	-0.667478	0.30161	-2.21305	0.0268941	0.233378	27.0011	88.3123	64.4028	72.7689	40.3912	51.1605	59.8529	50.54	58.8003	36.2998	47.8943	38.4017	12.6003	19.5267	23.7631	46.8375
ENSMFAG00000035336	DLK1	89.8144	-2.24276	0.64091	-3.49934	0.000466404	0.0415482	118.29	31.2324	57.4671	11.9293	202.895	168.83	93.2136	502.74	51.3572	8.24995	82.9597	35.4477	46.9647	3.44589	13.8618	8.14565
ENSMFAG00000035349	IQGAP3	6.10268	-1.41406	0.533342	-2.65131	0.00801795	0.152927	5.14306	12.9238	4.95406	9.54346	18.7866	2.04642	4.90598	13.3	6.69877	4.94997	5.13153	3.93863	1.14548	1.14863	0.990129	2.03641
ENSMFAG00000035371	FBN3	2.80982	-1.62735	0.815647	-1.99516	0.0460249	NA	7.71459	0	2.97244	1.19293	1.87866	4.09284	2.94359	13.3	1.48861	0	3.42102	2.95398	0	0	1.98026	1.01821
ENSMFAG00000035372	DNM3	35.6307	-0.751478	0.240778	-3.12105	0.00180209	0.0786568	50.1449	73.2346	34.6784	46.5244	46.0271	25.5802	40.229	42.56	42.4255	32.9998	20.5261	24.6165	21.7641	27.5671	18.8125	22.4005
ENSMFAG00000035373	ALPK1	108.288	-0.66464	0.320047	-2.0767	0.0378296	0.265822	133.72	178.779	140.695	177.747	170.958	104.367	73.5897	84.2333	133.231	117.149	165.064	53.1716	54.983	48.2424	37.6249	59.056
ENSMFAG00000035406	ZNF277	402.843	-0.554775	0.194958	-2.84562	0.00443255	0.11792	757.316	429.715	445.866	399.633	635.926	447.142	376.779	343.14	353.546	410.847	229.208	336.753	317.298	434.182	298.029	230.115
ENSMFAG00000035417	PIP4K2B	4800.45	0.556864	0.187167	2.97523	0.00292771	0.0988959	2802.97	3971.9	3678.89	3484.56	4102.99	4145.02	4605.73	4287.92	3996.19	3771.88	4195.88	6656.29	6617.44	8590.59	7283.39	4615.53
ENSMFAG00000035425	NOVA1	134.905	-0.801298	0.372164	-2.15308	0.0313126	0.248689	72.0029	232.628	190.236	170.589	126.809	275.243	157.973	147.187	151.839	160.874	189.011	61.0488	30.9279	43.6479	42.5756	105.893
ENSMFAG00000035439	CXCL2	45.1175	2.043	0.810275	2.52137	0.01169	0.173781	11.5719	9.69281	47.559	29.8233	9.39329	6.13926	22.5675	4.43333	110.157	368.773	61.5783	8.86193	8.01836	17.2294	0.990129	5.09103
ENSMFAG00000035462	RGS9	32.0779	-1.0443	0.339089	-3.07973	0.00207192	0.0839602	54.0022	30.1554	34.6784	47.7173	42.2698	28.6499	70.6461	39.0133	42.4255	23.9248	34.2102	6.89261	8.01836	19.5267	15.8421	15.2731
ENSMFAG00000035468	EPHA1	7.90794	-1.27793	0.618168	-2.06729	0.0387071	0.268011	3.8573	3.23094	3.96325	10.7364	7.51464	11.2553	44.1538	5.32	10.4203	4.94997	9.4078	2.95398	2.29096	3.44589	0.990129	2.03641
ENSMFAG00000035489	TK2	169.057	-0.584997	0.245177	-2.38602	0.0170319	0.200468	128.577	269.245	190.236	291.076	190.684	201.572	225.675	127.68	192.031	150.974	227.498	117.174	90.4929	97.6334	82.1807	122.185
ENSMFAG00000035500	CIPC	3413.59	0.554752	0.239593	2.31539	0.0205915	0.211308	2598.53	2199.19	2297.69	2444.32	3089.45	3131.02	3195.75	3164.51	2606.56	2432.08	2182.61	4737.19	5406.66	5196.4	7046.75	2888.65
ENSMFAG00000035505	HK2	601.401	-1.23107	0.549673	-2.23965	0.0251139	0.22949	871.749	1626.24	703.477	820.738	1736.82	90.0424	510.222	389.247	600.656	146.024	1099.86	476.575	121.421	157.362	67.3288	204.659
ENSMFAG00000035556	TCF23	5.45189	1.55499	0.746798	2.08221	0.0373229	0.265177	2.57153	0	2.97244	7.1576	0.939329	3.06963	4.90598	0.886667	5.21015	35.4748	2.56576	6.89261	2.29096	1.14863	1.98026	9.16385
ENSMFAG00000035577	CAMTA1	443.599	0.501006	0.161681	3.09872	0.00194357	0.0814424	326.584	354.326	444.875	363.845	366.338	324.357	334.588	421.167	381.83	367.123	378.878	572.087	687.288	655.867	630.712	487.721
ENSMFAG00000035588	ADAM11	6.50398	-1.19436	0.471229	-2.53456	0.011259	0.173675	9.00036	17.2317	7.9265	13.1223	5.63598	8.18567	2.94359	8.86667	5.21015	3.29998	4.27627	4.92329	0	2.29726	1.98026	9.16385
ENSMFAG00000035592	ENSMFAG00000035592	122.666	-0.900838	0.397186	-2.26805	0.0233262	0.222637	51.4306	351.095	111.962	194.448	104.266	158.597	154.048	153.393	130.998	153.449	131.709	86.6499	36.6553	22.9726	42.5756	78.4019
ENSMFAG00000035593	NCKAP5	21.4917	-0.9055	0.380769	-2.37808	0.0174031	0.201751	29.5726	32.3094	33.6876	31.0163	30.0585	22.5106	33.3607	13.3	34.9824	18.9749	25.6576	11.8159	5.7274	6.89177	8.91116	5.09103
ENSMFAG00000035594	PBLD	3137.86	0.531911	0.260821	2.03937	0.0414133	0.274165	2477.67	1937.49	2483.97	2121.03	2939.16	2892.61	2554.05	3119.29	1764.01	1861.19	1945.7	4827.78	4693.03	5941.86	5196.2	3450.7
ENSMFAG00000035598	WNT8B	3.12382	-1.80243	0.742011	-2.42912	0.0151357	0.192455	16.715	2.15396	1.98162	0	3.75732	6.13926	4.90598	3.54667	2.23292	1.64999	1.71051	0.984658	0	1.14863	0	3.05462
ENSMFAG00000035606	FRZB	1071.42	-1.04844	0.363441	-2.88476	0.00391706	0.114089	1308.91	1512.08	1849.85	1379.03	2824.56	662.016	739.822	1279.46	235.201	943.794	1036.57	1280.06	371.135	569.72	289.118	861.402
ENSMFAG00000035608	CENPS-CORT	69.1527	0.553113	0.282204	1.95998	0.0499985	0.297743	61.7167	54.9259	39.6325	90.6629	24.4226	71.6246	71.6273	34.58	69.9649	98.1744	46.1838	77.788	51.5466	91.8903	81.1906	140.512
ENSMFAG00000035651	MOV10L1	11.4874	-1.44998	0.728478	-1.99043	0.0465439	0.28819	45.0018	31.2324	7.9265	26.2445	10.3326	4.09284	6.86837	3.54667	1.48861	20.6249	15.3946	5.90795	0	1.14863	2.97039	1.01821
ENSMFAG00000035653	SLC25A25	765.736	0.982067	0.36621	2.68171	0.00732474	0.146918	655.74	583.723	295.262	416.334	370.096	139.156	857.565	799.773	911.032	1096.42	1039.13	537.623	611.686	1890.64	396.052	1651.53
ENSMFAG00000035658	ZNF704	72.2154	-0.515566	0.243422	-2.11799	0.0341755	0.255569	43.716	119.545	81.2466	89.47	74.207	105.391	75.5521	92.2133	94.527	80.8495	79.5387	47.2636	41.2373	40.202	40.5953	49.8921
ENSMFAG00000035684	TFEC	13.4953	-1.13893	0.495258	-2.29966	0.0214673	0.215891	6.42883	20.4626	12.8806	21.4728	14.0899	22.5106	26.4923	24.8267	9.67599	15.6749	17.9603	4.92329	2.29096	0	1.98026	14.2549
ENSMFAG00000035701	CCDC189	4.69662	-1.00759	0.48198	-2.09053	0.0365701	0.262028	2.57153	8.61583	4.95406	9.54346	6.57531	3.06963	9.81196	5.32	2.97723	5.77496	4.27627	3.93863	2.29096	3.44589	1.98026	0
ENSMFAG00000035718	FLT1	1038.31	-0.634177	0.253906	-2.49768	0.0125009	0.177032	1388.63	1165.29	1921.18	1571.09	1571.5	758.198	993.951	735.047	1251.18	731.77	1307.68	824.159	565.867	745.46	554.472	527.431
ENSMFAG00000035728	ENSMFAG00000035728	6.70614	-1.01392	0.497832	-2.03666	0.0416837	0.274306	7.71459	21.5396	5.94487	9.54346	11.272	4.09284	7.84957	4.43333	5.21015	4.12497	9.4078	7.87727	2.29096	0	3.96052	2.03641
ENSMFAG00000035744	SUSD1	35.983	-0.640989	0.308673	-2.0766	0.0378389	0.265822	20.5722	36.6173	33.6876	33.4021	73.2677	46.0444	66.7213	39.9	13.3975	33.8248	45.3285	29.5398	32.0734	21.8239	12.8717	36.6554
ENSMFAG00000035758	FANCI	26.6537	-0.631315	0.253322	-2.49215	0.0126973	0.177255	30.8584	40.9252	21.7979	39.3668	26.3012	50.1373	29.4359	21.28	20.0963	21.4499	35.0654	21.6625	18.3277	20.6753	15.8421	13.2367
ENSMFAG00000035764	TMED4	1146.22	0.599343	0.198295	3.02249	0.00250706	0.0912249	871.749	952.05	562.781	756.319	1037.02	900.424	1004.74	1204.98	1059.15	934.719	1181.11	1330.27	1794.97	1961.86	1810.95	976.46
ENSMFAG00000035773	DMXL2	103.495	-0.676129	0.312114	-2.16629	0.0302888	0.245867	66.8598	163.701	127.815	205.184	187.866	80.8335	68.6837	117.927	91.5498	76.7245	135.985	62.0335	46.9647	113.714	31.6841	78.4019
ENSMFAG00000035779	TUSC2	555.658	0.684635	0.203432	3.36542	0.000764272	0.0508391	488.591	442.638	403.261	307.777	354.127	556.626	462.143	393.68	408.625	613.796	415.654	844.837	839.637	851.134	968.347	539.649
ENSMFAG00000035833	TECTA	18.5448	-1.31531	0.363534	-3.61813	0.00029674	0.0327554	19.2865	39.8482	19.8162	26.2445	25.3619	18.4178	54.947	7.98	11.9089	16.4999	8.55255	11.8159	11.4548	11.4863	4.95065	8.14565
ENSMFAG00000035876	ITPKB	263.008	-0.574309	0.288727	-1.98911	0.0466895	0.288879	241.724	480.333	407.224	298.233	371.974	225.106	263.942	230.533	362.478	268.948	347.233	152.622	142.039	78.1067	158.421	179.204
ENSMFAG00000035883	FAT3	47.6646	-1.24926	0.580732	-2.15119	0.0314612	0.248715	18.0007	236.935	53.5039	57.2608	30.0585	25.5802	74.5709	41.6733	62.5218	22.2749	82.9597	15.7545	14.8912	11.4863	3.96052	11.2003
ENSMFAG00000035899	UBE2F	716.68	0.613517	0.193001	3.17883	0.00147871	0.0696421	511.735	426.484	523.149	589.309	659.409	653.831	574.981	591.407	590.236	564.296	602.099	1057.52	1127.15	1318.63	945.574	731.072
ENSMFAG00000035931	REELD1	8.98113	-0.974212	0.469951	-2.07301	0.0381714	0.266485	5.14306	11.8468	9.90812	15.5081	17.8473	10.2321	16.6803	8.86667	11.9089	12.3749	9.4078	2.95398	6.87288	1.14863	1.98026	1.01821
ENSMFAG00000035947	P4HA3	37.1297	-2.54792	0.693861	-3.67209	0.000240578	0.030796	5.14306	339.248	15.853	10.7364	56.3598	39.9052	8.83076	31.0333	8.93169	2.47498	6.84204	11.8159	13.7458	6.89177	13.8618	22.4005
ENSMFAG00000035973	GRIP2	338.696	-0.741078	0.306334	-2.41919	0.0155553	0.193856	545.165	490.026	190.236	229.043	431.152	278.313	831.073	396.34	392.994	169.949	338.681	359.4	200.459	164.254	256.444	145.603
ENSMFAG00000035993	TMEM218	186.42	0.520861	0.2632	1.97896	0.047821	0.291611	86.1463	100.159	133.76	172.975	111.78	223.06	181.521	214.573	221.804	239.248	93.2228	289.49	341.353	215.942	204.957	152.731
ENSMFAG00000035998	COL5A1	640.548	-1.64614	0.5548	-2.96708	0.00300642	0.0996475	546.45	2223.96	643.037	300.619	1003.2	489.094	561.244	2000.32	659.456	277.198	705.585	127.021	74.4562	36.7561	85.1511	515.212
ENSMFAG00000036000	ENSMFAG00000036000	1.03819	-3.56347	1.43834	-2.47748	0.0132313	NA	3.8573	0	1.98162	0	0	4.09284	4.90598	1.77333	0	0	0	0	0	0	0	0
ENSMFAG00000036050	MACF1	3390.81	-0.867539	0.301824	-2.87432	0.00404893	0.114856	2264.23	4909.95	5387.05	7670.56	3664.32	2218.32	5582.02	3349.83	2888.66	1893.36	4186.47	3727.92	1234.83	1656.32	1781.24	1837.86
ENSMFAG00000036058	DPCD	253.118	0.554305	0.183483	3.02101	0.00251932	0.0912249	198.008	203.549	173.392	212.342	188.805	239.431	225.675	197.727	192.776	202.124	231.774	378.109	355.099	466.343	312.881	271.861
ENSMFAG00000036069	ENSMFAG00000036069	1105.05	0.651049	0.28189	2.30959	0.020911	0.213354	585.023	729.115	590.524	738.425	798.43	1240.13	1105.81	1089.71	598.423	786.22	678.217	1722.17	2098.52	2061.79	1499.06	1359.31
ENSMFAG00000036082	EFHC1	24.9756	-0.680268	0.267434	-2.54369	0.0109688	0.173507	21.858	39.8482	29.7244	41.7526	46.0271	25.5802	14.7179	26.6	17.8634	23.0998	23.9471	16.7392	19.4732	24.1212	8.91116	19.3459
ENSMFAG00000036088	LUM	1451.89	-0.963869	0.433524	-2.22334	0.0261931	0.232394	380.587	3197.55	1338.59	1326.54	2713.72	2021.86	1246.12	3132.59	1317.42	883.569	2377.61	929.518	459.337	297.495	357.437	1250.36
ENSMFAG00000036115	ALDH4A1	448.724	-0.677951	0.305638	-2.21815	0.0265448	0.233323	723.886	826.043	754.999	373.388	181.291	260.918	877.189	421.167	384.063	352.273	551.639	264.873	327.607	243.509	382.19	254.552
ENSMFAG00000036118	HMGCR	194.238	-0.535526	0.173585	-3.08509	0.00203491	0.0834653	149.149	296.169	212.034	276.76	253.619	165.76	236.468	250.04	171.935	189.749	209.537	170.346	139.749	141.281	113.865	131.349
ENSMFAG00000036140	ENSMFAG00000036140	62.3053	-1.35724	0.63419	-2.14012	0.0323448	0.249041	47.5733	130.314	118.897	76.3477	61.0564	31.7195	102.044	149.847	101.97	9.07494	112.038	16.7392	5.7274	1.14863	6.93091	25.4552
ENSMFAG00000036143	HAVCR2	27.964	-2.36907	0.710773	-3.33309	0.000858863	0.0536191	5.14306	34.4633	20.8071	260.059	27.2406	10.2321	4.90598	12.4133	17.1191	3.29998	15.3946	10.8312	4.58192	5.74314	2.97039	12.2185
ENSMFAG00000036147	ELOVL4	5.40891	-1.61343	0.689266	-2.34079	0.0192428	0.208426	18.0007	12.9238	12.8806	7.1576	6.57531	3.06963	1.96239	3.54667	11.9089	0.824995	2.56576	1.96932	0	1.14863	0.990129	1.01821
ENSMFAG00000036161	TTC24	6.74492	-1.2132	0.611619	-1.98358	0.0473025	0.290783	16.715	12.9238	10.8989	4.77173	17.8473	3.06963	2.94359	7.09333	13.3975	4.12497	7.69729	0.984658	1.14548	2.29726	0.990129	1.01821
ENSMFAG00000036163	COL7A1	27.0252	-1.44975	0.427368	-3.39227	0.000693156	0.0485517	39.8587	21.5396	43.5957	21.4728	46.0271	20.4642	47.0974	77.14	20.0963	14.0249	29.0787	14.7699	1.14548	5.74314	6.93091	23.4187
ENSMFAG00000036175	CYFIP2	102.811	-0.518155	0.249349	-2.07803	0.0377063	0.265774	129.862	109.852	162.493	132.416	145.596	112.553	77.5145	100.193	150.35	103.124	118.025	54.1562	81.329	56.2828	63.3683	47.8557
ENSMFAG00000036177	BICC1	162.588	-0.894686	0.372942	-2.39899	0.0164403	0.197816	119.576	355.403	305.17	187.29	235.772	136.087	161.897	191.52	203.196	144.374	239.471	93.5425	85.911	49.391	30.694	62.1106
ENSMFAG00000036178	ENPP1	264.992	-1.08189	0.29064	-3.72244	0.000197306	0.0289735	153.006	568.645	259.593	268.41	472.483	262.965	475.88	419.393	262.74	151.799	296.773	175.269	122.566	135.538	108.914	105.893
ENSMFAG00000036197	DEPDC1	1.23999	-2.05883	1.01639	-2.02562	0.042804	NA	0	4.30792	0.990812	0	2.81799	2.04642	1.96239	3.54667	0	0	0.855255	0	1.14548	1.14863	0	1.01821
ENSMFAG00000036201	TMEM45B	3.5157	-1.31885	0.613874	-2.1484	0.0316816	0.248715	3.8573	8.61583	0.990812	3.5788	7.51464	8.18567	2.94359	4.43333	0.744307	3.29998	0.855255	5.90795	0	2.29726	0.990129	2.03641
ENSMFAG00000036306	TMEM255A	34.5371	-0.627507	0.299205	-2.09724	0.0359719	0.261058	32.1441	22.6166	55.4855	39.3668	77.9643	53.2069	19.6239	35.4667	29.7723	34.6498	39.3417	21.6625	16.0367	21.8239	18.8125	34.619
ENSMFAG00000036311	CLEC5A	10.1611	-1.35907	0.420953	-3.22854	0.00124422	0.0636521	7.71459	18.3086	12.8806	22.6657	14.0899	3.06963	16.6803	22.1667	7.44307	9.07494	5.98678	9.84658	2.29096	2.29726	2.97039	5.09103
ENSMFAG00000036323	NID2	129.594	-1.10065	0.461665	-2.38408	0.0171218	0.200468	27.0011	284.323	67.3752	116.907	290.253	55.2533	291.415	281.96	135.464	75.8995	166.775	75.8187	54.983	39.0534	34.6545	76.3655
ENSMFAG00000036333	NRG4	157.415	0.913663	0.345088	2.64762	0.00810596	0.153072	136.291	37.6943	80.2558	116.907	188.805	118.692	62.7965	131.227	139.93	107.249	80.3939	243.211	435.282	215.942	237.631	186.332
ENSMFAG00000036381	PACSIN1	6.27134	-2.37909	0.777226	-3.061	0.00220601	0.0861645	15.4292	23.6935	21.7979	0	11.272	1.02321	6.86837	4.43333	2.23292	6.59996	0.855255	2.95398	1.14548	0	0	2.03641
ENSMFAG00000036401	RAB11FIP4	38.3329	-0.739946	0.325656	-2.27217	0.0230762	0.22122	56.5737	54.9259	64.4028	23.8587	25.3619	29.6731	90.27	39.0133	34.9824	34.6498	27.3681	48.2483	25.2006	18.3781	10.8914	29.528
ENSMFAG00000036439	ZNF460	56.2758	-0.51404	0.238304	-2.15708	0.0309992	0.24788	41.1445	90.4663	59.4487	73.9618	60.1171	73.6711	59.8529	70.9333	52.1015	21.4499	74.4072	28.5551	45.8192	40.202	59.4078	48.8739
ENSMFAG00000036448	UST	85.7338	-1.12729	0.394491	-2.85757	0.00426896	0.116123	77.1459	136.776	97.0996	107.364	95.8116	256.826	70.6461	100.193	66.2433	84.1494	103.486	57.1102	49.2556	14.9322	9.90129	44.8011
ENSMFAG00000036514	ENSMFAG00000036514	15.6977	1.57093	0.730245	2.15124	0.0314574	0.248715	0	0	14.8622	16.7011	7.51464	9.20888	9.81196	5.32	60.2889	70.9495	25.6576	7.87727	8.01836	6.89177	2.97039	5.09103
ENSMFAG00000036557	ENSMFAG00000036557	42.7959	1.0407	0.33033	3.15049	0.00162999	0.0732439	21.858	17.2317	22.7887	25.0516	17.8473	45.0212	41.2102	31.92	20.0963	46.1997	29.9339	75.8187	93.9293	96.4848	51.4867	47.8557
ENSMFAG00000036562	TMEM86A	99.9829	-0.77976	0.363004	-2.14807	0.0317078	0.248715	167.15	130.314	169.429	103.785	62.9351	241.477	85.364	51.4267	99.7372	121.274	49.6048	71.8801	28.637	44.7965	41.5854	130.33
ENSMFAG00000036566	GALNT5	30.1292	-1.2705	0.585609	-2.16955	0.0300412	0.24524	15.4292	77.5425	26.7519	96.6276	22.5439	13.3017	62.7965	26.6	40.9369	17.3249	38.4865	22.6471	13.7458	2.29726	1.98026	3.05462
ENSMFAG00000036570	SLC37A1	266.889	0.904766	0.266373	3.39661	0.00068225	0.0485517	165.864	122.776	114.934	242.165	151.232	236.361	239.412	213.687	227.758	296.998	222.366	346.6	318.443	212.496	452.489	706.635
ENSMFAG00000036597	SAMHD1	460.664	-0.517765	0.184609	-2.80465	0.00503712	0.124569	438.446	528.797	574.671	565.45	765.554	511.605	539.658	416.733	468.914	422.397	550.784	331.83	242.842	421.547	257.434	333.972
ENSMFAG00000036599	GDPD1	34.7145	-0.943856	0.29882	-3.15861	0.00158521	0.0720822	28.2868	58.1569	32.6968	28.6304	63.8744	37.8587	74.5709	41.6733	30.5166	27.2248	27.3681	30.5244	19.4732	16.0808	6.93091	31.5644
ENSMFAG00000036607	KIF11	8.73346	-1.00255	0.479896	-2.0891	0.0366987	0.262456	6.42883	8.61583	0.990812	5.96466	28.1799	16.3713	14.7179	11.5267	7.44307	1.64999	4.27627	6.89261	5.7274	6.89177	6.93091	7.12744
ENSMFAG00000036623	ACSL4	1651.14	-1.11785	0.467019	-2.39357	0.0166851	0.199345	5150.78	1136.21	603.405	961.504	1569.62	6218.04	1332.46	1113.65	753.239	2608.63	715.848	760.156	556.703	890.187	637.643	1410.22
ENSMFAG00000036654	NR4A2	124.868	1.21666	0.618823	1.96609	0.0492883	0.295827	7.71459	46.3101	82.2374	146.731	186.927	21.4874	53.9658	55.86	390.761	422.397	331.839	32.4937	69.8743	41.3506	35.6447	72.2926
ENSMFAG00000036679	ENSMFAG00000036679	357.148	0.71713	0.215759	3.32376	0.000888118	0.0546969	245.581	332.787	257.611	317.32	265.83	205.665	183.484	352.007	273.161	291.223	322.431	658.736	490.265	544.45	596.058	377.754
ENSMFAG00000036717	PECAM1	2310.67	-0.502646	0.235746	-2.13215	0.0329946	0.251053	2377.38	2455.51	3456.94	3970.08	3162.72	2485.38	2141.95	1625.26	2419	2910.58	2634.18	1683.77	1402.07	1471.39	975.277	1799.17
ENSMFAG00000036745	PIM1	141.84	0.869605	0.223417	3.89229	9.93023e-05	0.0196451	63.0025	122.776	79.265	99.0134	185.048	75.7175	58.8718	117.927	162.259	202.949	166.775	171.331	178.695	190.672	248.522	741.254
ENSMFAG00000036801	ENSMFAG00000036801	79.1313	1.42431	0.661239	2.154	0.0312403	0.248561	72.0029	51.695	52.513	64.4184	44.1485	12.2785	17.6615	29.26	93.0384	37.1248	115.459	42.3403	9.16384	8.0404	38.615	578.341
ENSMFAG00000036812	FAM57B	124.481	-1.42194	0.53495	-2.65808	0.00785871	0.151726	164.578	319.863	323.996	7.1576	156.868	236.361	197.22	44.3333	26.7951	127.049	25.6576	164.438	53.8375	50.5397	59.4078	33.6008
ENSMFAG00000036827	NRAS	336.659	-0.520337	0.150526	-3.4568	0.000546635	0.0447682	491.162	416.791	311.115	354.301	572.991	364.262	367.948	297.033	291.768	326.698	313.023	280.628	247.424	249.252	281.197	220.951
ENSMFAG00000036867	TAB2	4604.9	0.660553	0.246038	2.68476	0.00725816	0.146636	2966.26	3486.18	2975.41	2840.37	3369.37	4581.93	4263.3	4065.37	3212.43	3302.45	3144.77	7513.93	6927.86	9264.84	7590.33	4173.63
ENSMFAG00000036877	ITGA5	959.972	-0.766751	0.352326	-2.17626	0.0295361	0.243333	664.741	1581.01	1451.54	2455.06	874.516	783.778	984.139	880.46	904.333	1178.09	1300.84	590.795	313.861	385.939	273.276	737.181
ENSMFAG00000036894	LHFPL2	118.729	-0.932813	0.344759	-2.7057	0.00681611	0.14214	55.2879	352.172	96.1088	128.837	225.439	74.6943	165.822	148.96	94.527	117.149	131.709	64.0028	52.6921	43.6479	73.2696	75.3473
ENSMFAG00000036910	ENSMFAG00000036910	1111.89	-0.901347	0.414449	-2.17481	0.0296444	0.243651	1411.77	929.433	707.44	1992.2	759.918	2481.28	2490.28	814.847	516.549	749.92	1022.88	1810.79	573.885	188.375	262.384	1078.28
ENSMFAG00000036948	ENSMFAG00000036948	0.91348	-2.41772	1.15331	-2.09632	0.0360534	NA	0	1.07698	3.96325	2.38587	0	2.04642	1.96239	0.886667	0	0	0	0	1.14548	1.14863	0	0
ENSMFAG00000036984	LRRC4B	1.8362	-2.13226	0.863048	-2.47061	0.0134882	NA	3.8573	1.07698	5.94487	1.19293	0.939329	1.02321	2.94359	7.09333	1.48861	0.824995	0.855255	0	0	1.14863	0.990129	0
ENSMFAG00000036987	ENSMFAG00000036987	56.2936	0.691305	0.277911	2.4875	0.0128643	0.177937	33.4299	42.0022	70.3477	25.0516	37.5732	39.9052	39.2478	55.86	52.1015	68.4746	56.4468	90.5886	63.0014	102.228	100.003	24.4369
ENSMFAG00000036989	NRSN1	2.77915	-3.02982	0.958947	-3.15953	0.00158024	NA	9.00036	9.69281	4.95406	0	8.45397	0	2.94359	4.43333	0	0	0.855255	1.96932	1.14548	0	0	1.01821
ENSMFAG00000037014	EPHB3	27.6073	-1.7745	0.622122	-2.85233	0.00434	0.117218	2.57153	175.548	16.8438	21.4728	43.2092	11.2553	51.0222	20.3933	25.3064	13.1999	20.5261	5.90795	5.7274	3.44589	5.94078	19.3459
ENSMFAG00000037016	ROBO1	106.722	-1.38548	0.403994	-3.42946	0.000604785	0.0467649	59.1452	404.944	87.1915	87.0841	188.805	92.0888	127.555	188.86	81.8738	60.2246	124.012	64.0028	21.7641	33.3102	30.694	56.0013
ENSMFAG00000037040	C7orf26	365.406	0.617017	0.231487	2.66544	0.00768866	0.149771	315.013	288.63	337.867	201.606	226.378	324.357	308.096	304.127	280.604	338.248	193.288	385.001	617.413	586.949	518.828	620.088
ENSMFAG00000037042	ADGRF5	1173.65	-0.691851	0.272459	-2.53929	0.0111079	0.173675	1622.64	1691.93	2191.68	1920.62	1426.84	824.707	940.967	980.653	1474.47	919.044	1195.65	1222.95	586.486	720.19	588.137	471.429
ENSMFAG00000037055	FER1L5	209.68	-0.517026	0.256824	-2.01316	0.0440982	0.280829	244.295	217.55	176.365	319.706	315.615	144.273	325.757	232.307	202.452	146.024	324.142	181.177	174.113	110.268	160.401	80.4383
ENSMFAG00000037072	MKI67	16.9896	-1.78176	0.709072	-2.5128	0.0119776	0.174827	21.858	48.4641	4.95406	5.96466	73.2677	7.16246	3.92478	45.22	13.3975	4.94997	11.9736	6.89261	2.29096	1.14863	0	20.3641
ENSMFAG00000037073	LAMA4	732.996	-0.865362	0.438723	-1.97246	0.0485577	0.293714	262.296	929.433	779.769	1766.73	1615.65	530.022	770.239	918.587	844.789	665.771	1308.54	413.557	241.696	149.322	178.223	353.318
ENSMFAG00000037078	NCOA3	754.207	-0.589328	0.135932	-4.33545	1.45461e-05	0.00615502	847.32	991.898	972.978	1065.29	978.781	681.457	797.712	915.04	739.097	519.747	732.953	634.12	584.195	627.151	572.295	407.282
ENSMFAG00000037083	GRIN2A	12.9775	-1.74284	0.53986	-3.22832	0.00124521	0.0636521	16.715	42.0022	16.8438	27.4375	21.6046	11.2553	18.6427	6.20667	17.1191	2.47498	5.98678	11.8159	3.43644	1.14863	4.95065	0
ENSMFAG00000037086	ZNF100	21.2001	-0.652521	0.303157	-2.15242	0.0313646	0.248715	18.0007	32.3094	25.7611	31.0163	32.8765	29.6731	25.5111	13.3	26.0508	19.7999	25.6576	10.8312	18.3277	6.89177	7.92104	15.2731
ENSMFAG00000037092	UBXN7	225.739	-0.617597	0.173075	-3.56838	0.000359196	0.0369705	195.436	369.404	302.198	294.654	177.533	307.986	244.318	296.147	228.502	188.099	200.13	163.453	129.439	211.348	152.48	150.695
ENSMFAG00000037100	STAT2	595.978	-0.70183	0.15603	-4.49805	6.85792e-06	0.00348222	777.888	949.896	575.662	674.007	854.79	760.244	752.577	563.033	617.031	488.397	569.6	436.204	360.826	390.534	420.805	344.154
ENSMFAG00000037117	DAPK1	178.444	-0.852457	0.417429	-2.04216	0.0411355	0.273274	95.1467	382.328	286.345	329.249	201.956	224.083	149.142	170.24	183.844	183.149	277.958	78.7727	50.4011	36.7561	33.6644	172.077
ENSMFAG00000037118	KLHDC8A	2.69144	-2.15859	0.822732	-2.62368	0.00869854	NA	1.28577	5.3849	6.93569	9.54346	0	5.11605	3.92478	3.54667	2.97723	2.47498	0.855255	0	0	0	0	1.01821
ENSMFAG00000037134	ENSMFAG00000037134	1.39693	-2.71591	1.02808	-2.64173	0.00824849	NA	3.8573	1.07698	3.96325	0	5.63598	3.06963	0.981196	0.886667	0.744307	0	0	0	1.14548	0	0.990129	0
ENSMFAG00000037135	GREB1L	94.1034	0.658376	0.277386	2.3735	0.0176204	0.202881	52.7164	127.084	47.559	79.9265	87.3576	30.6963	73.5897	84.2333	87.8283	90.7494	70.1309	145.729	97.3658	202.159	127.727	100.802
ENSMFAG00000037138	SCNN1D	7.56327	-1.86424	0.907683	-2.05384	0.0399908	0.270511	57.8595	3.23094	2.97244	0	18.7866	1.02321	6.86837	4.43333	2.23292	0.824995	7.69729	3.93863	0	0	1.98026	9.16385
ENSMFAG00000037141	SLC13A3	23.237	-1.4699	0.477155	-3.08056	0.00206614	0.0839602	104.147	9.69281	11.8897	32.2092	58.2384	16.3713	20.6051	20.3933	17.1191	14.8499	11.9736	9.84658	16.0367	18.3781	4.95065	5.09103
ENSMFAG00000037156	MMP2	3144.01	-1.53858	0.427558	-3.59853	0.000320021	0.0338534	1929.93	9215.71	2515.67	2310.71	5492.26	7005.91	3884.55	5068.19	1819.09	2679.58	2011.56	772.957	516.611	901.673	503.976	3675.72
ENSMFAG00000037164	ENSMFAG00000037164	1.13526	-2.83734	0.978284	-2.90032	0.00372781	NA	2.57153	1.07698	0.990812	2.38587	3.75732	2.04642	1.96239	1.77333	0.744307	0	0.855255	0	0	0	0	0
ENSMFAG00000037167	KIF4A	74.3763	1.10351	0.418822	2.63479	0.00841901	0.154436	23.1438	37.6943	16.8438	26.2445	60.1171	75.7175	42.1914	94.8733	44.6584	26.3998	47.039	151.637	139.749	122.903	187.134	93.675
ENSMFAG00000037176	PXDNL	8.00308	-1.16125	0.477524	-2.43182	0.0150232	0.191665	9.00036	10.7698	4.95406	7.1576	12.2113	13.3017	3.92478	26.6	1.48861	4.94997	3.42102	5.90795	5.7274	3.44589	2.97039	12.2185
ENSMFAG00000037179	ZNF711	31.2557	-1.03526	0.360953	-2.86813	0.00412908	0.115288	24.4295	86.1583	31.706	51.2961	47.9058	26.6034	33.3607	35.4667	25.3064	22.2749	37.6312	32.4937	12.6003	12.6349	4.95065	15.2731
ENSMFAG00000037197	NFAT5	392.412	-0.67915	0.201475	-3.37088	0.000749273	0.050695	293.155	565.414	514.232	732.461	464.968	382.68	435.651	477.913	421.278	263.998	449.009	253.057	215.35	269.928	256.444	283.061
ENSMFAG00000037202	PRR32	1.89226	2.67738	1.36138	1.96666	0.0492224	NA	0	0	0	0	0	2.04642	0	1.77333	1.48861	0	1.71051	4.92329	16.0367	2.29726	82.1807	0
ENSMFAG00000037244	MOG	2.42504	-4.38409	1.78845	-2.45134	0.0142327	NA	19.2865	8.61583	9.90812	0	0	0	0	0	0	0	0	0	0	0	0.990129	0
ENSMFAG00000037266	SLC38A2	4922.01	-1.08728	0.329196	-3.30283	0.000957132	0.0568478	3659.29	9153.25	9934.87	10354.7	3926.4	5831.27	5872.46	4818.15	4559.63	3799.93	2983.98	6561.76	2163.81	1247.41	1874.31	2010.96
ENSMFAG00000037272	ENSMFAG00000037272	470.641	0.547343	0.133575	4.09763	4.17404e-05	0.0134802	290.583	380.174	376.509	393.668	378.55	400.075	431.726	405.207	454.027	418.272	514.008	677.445	564.721	712.15	650.515	482.63
ENSMFAG00000037273	NIT1	216.718	0.502887	0.196695	2.55668	0.0105677	0.171671	159.435	222.935	139.705	171.782	152.171	212.828	197.22	177.333	227.014	167.474	161.643	294.413	371.135	266.482	353.476	192.441
ENSMFAG00000037295	NRK	32.4974	-1.21682	0.524722	-2.31898	0.020396	0.210639	14.1434	62.4648	23.7795	35.788	76.0857	46.0444	41.2102	64.7267	40.1926	11.5499	55.5916	24.6165	11.4548	2.29726	5.94078	4.07282
ENSMFAG00000037297	SLC16A10	421.735	1.18403	0.447957	2.64318	0.00821322	0.153369	410.159	255.244	108.989	203.992	118.356	437.934	163.86	363.533	171.191	284.623	158.222	360.385	349.371	1255.45	1012.9	1093.55
ENSMFAG00000037301	GPNMB	912.626	-1.06137	0.476381	-2.22799	0.025881	0.23181	333.013	2379.05	868.942	1293.14	1751.85	1485.7	782.013	978.88	1182.7	863.769	932.228	344.63	129.439	205.605	110.894	960.168
ENSMFAG00000037311	ZNF670	25.8221	-0.61801	0.224513	-2.75267	0.00591119	0.134432	33.4299	40.9252	29.7244	25.0516	31.9372	23.5338	34.3419	30.1467	20.8406	19.7999	12.8288	18.7085	28.637	32.1616	16.8322	14.2549
ENSMFAG00000037321	TSEN15	305.009	0.617482	0.195728	3.15479	0.00160612	0.0725994	249.439	191.702	184.291	226.657	316.554	257.849	240.393	257.133	231.48	284.623	324.997	358.416	520.048	493.91	489.124	253.533
ENSMFAG00000037327	ALDH1A2	183.289	-0.96923	0.293886	-3.29798	0.000973817	0.0571754	69.4313	242.32	166.456	270.796	330.644	326.404	297.302	238.513	182.355	153.449	155.656	161.484	108.821	74.6609	87.1314	67.2016
ENSMFAG00000037370	ENSMFAG00000037370	1.32969	2.02707	0.987242	2.05326	0.0400472	NA	0	0	0	1.19293	0.939329	0	0.981196	0.886667	0	0.824995	2.56576	2.95398	2.29096	4.59451	0.990129	3.05462
ENSMFAG00000037398	ESCO1	898.307	0.65937	0.278628	2.36649	0.0179576	0.203532	702.028	690.344	406.233	493.874	1193.89	641.552	748.652	694.26	596.934	537.896	650.849	1530.16	1139.75	1912.47	1203.01	1231.01
ENSMFAG00000037432	EFCAB3	2.98084	-1.47624	0.658285	-2.24255	0.0249256	NA	2.57153	4.30792	1.98162	9.54346	6.57531	2.04642	5.88718	2.66	4.46584	0.824995	2.56576	1.96932	1.14548	1.14863	0	0
ENSMFAG00000037470	ENSMFAG00000037470	2.70632	3.26622	1.58466	2.06115	0.0392886	NA	0	33.3864	0	1.19293	2.81799	0	0	0	0	1.64999	22.2366	0	0	1.14863	0	14.2549
ENSMFAG00000037495	HMCN1	472.705	-1.51608	0.467669	-3.24178	0.00118784	0.0618454	203.151	1670.39	612.322	623.904	739.252	327.427	846.772	581.653	415.323	129.524	694.467	240.257	69.8743	72.3636	122.776	213.823
ENSMFAG00000037533	FRAS1	232.334	-1.15816	0.376069	-3.07965	0.00207241	0.0839602	199.294	484.641	218.97	245.744	259.255	115.623	546.526	497.42	171.935	89.9244	256.576	280.628	85.911	70.0663	59.4078	135.421
ENSMFAG00000037539	CREB5	67.7135	-0.784448	0.38473	-2.03895	0.0414545	0.274306	48.8591	110.929	108.989	102.592	92.9936	66.5086	89.2888	66.5	82.6181	70.1245	104.341	58.0948	22.9096	17.2294	10.8914	30.5462
ENSMFAG00000037584	CD24	29.669	-0.843528	0.430016	-1.96162	0.0498067	0.297462	30.8584	84.0044	38.6417	38.1739	43.2092	28.6499	22.5675	19.5067	18.6077	53.6246	20.5261	11.8159	9.16384	5.74314	9.90129	39.71
ENSMFAG00000037608	MEX3B	32.026	-0.861927	0.377275	-2.28461	0.0223356	0.218362	61.7167	74.3116	50.5314	25.0516	25.3619	41.9516	24.5299	28.3733	38.704	33.8248	26.5129	12.8006	3.43644	14.9322	18.8125	31.5644
ENSMFAG00000037611	ZNF816	32.0388	-0.677914	0.284227	-2.38512	0.0170736	0.200468	41.1445	67.8497	35.6692	23.8587	41.3305	23.5338	51.0222	31.92	37.2154	31.3498	29.0787	18.7085	33.2189	12.6349	18.8125	15.2731
ENSMFAG00000037633	ENSMFAG00000037633	24.5462	0.729933	0.352361	2.07155	0.0383077	0.266952	12.8577	11.8468	6.93569	11.9293	19.7259	26.6034	26.4923	30.1467	20.0963	18.1499	15.3946	40.371	46.9647	41.3506	45.546	18.3277
ENSMFAG00000037634	ZNF215	10.5039	-1.01289	0.503783	-2.01056	0.0443716	0.28147	16.715	6.46188	9.90812	31.0163	19.7259	9.20888	9.81196	10.64	20.0963	9.89994	8.55255	2.95398	1.14548	6.89177	1.98026	3.05462
ENSMFAG00000037642	ODF3	7.30894	-1.82693	0.671907	-2.71902	0.0065476	0.140124	30.8584	2.15396	11.8897	1.19293	8.45397	6.13926	22.5675	7.98	4.46584	3.29998	0	7.87727	4.58192	3.44589	0	2.03641
ENSMFAG00000037659	AHNAK	35748.3	-0.702806	0.178444	-3.93853	8.19818e-05	0.018099	43901.2	52361.7	43341.1	50891.7	34056.3	53830	42341.5	33579	37273.4	26255.5	36374.8	25885.7	14945.1	23981.1	28974.2	23980.8
ENSMFAG00000037682	SYP	14.9623	-1.33888	0.583775	-2.29349	0.02182	0.216153	54.0022	43.0792	39.6325	11.9293	10.3326	2.04642	1.96239	8.86667	10.4203	4.94997	10.2631	3.93863	8.01836	5.74314	7.92104	16.2913
ENSMFAG00000037683	ENSMFAG00000037683	24.562	0.889795	0.404944	2.19733	0.0279972	0.237254	21.858	10.7698	21.7979	11.9293	20.6652	19.441	14.7179	15.96	10.4203	19.7999	14.5393	41.3557	77.8926	22.9726	12.8717	56.0013
ENSMFAG00000037687	ENSMFAG00000037687	9.77339	-1.28878	0.480173	-2.68399	0.00727482	0.146778	9.00036	33.3864	11.8897	11.9293	12.2113	9.20888	11.7744	12.4133	9.67599	5.77496	13.6841	5.90795	3.43644	0	0.990129	5.09103
ENSMFAG00000037690	GPR162	30.5755	-1.08777	0.384401	-2.82977	0.00465813	0.120492	24.4295	75.3886	36.6601	31.0163	43.2092	9.20888	62.7965	50.54	19.352	32.1748	29.0787	17.7239	13.7458	4.59451	14.8519	24.4369
ENSMFAG00000037692	ENSMFAG00000037692	1.63416	3.66839	1.20656	3.04038	0.00236279	NA	0	0	0	0	0.939329	0	0	0	0.744307	0.824995	0	0.984658	2.29096	3.44589	13.8618	3.05462
ENSMFAG00000037694	NDRG3	102.911	0.559355	0.260558	2.14675	0.0318128	0.248775	39.8587	110.929	92.1455	84.6982	95.8116	61.3926	83.4016	95.76	87.8283	78.3745	76.9729	129.975	156.931	199.861	175.253	77.3837
ENSMFAG00000037705	ENSMFAG00000037705	6.43709	1.72359	0.804148	2.14338	0.0320828	0.249041	1.28577	0	5.94487	8.35053	1.87866	3.06963	1.96239	1.77333	41.6812	6.59996	16.2498	2.95398	1.14548	0	2.97039	7.12744
ENSMFAG00000037707	CGA	1.90898	-3.19428	1.15255	-2.77149	0.00558012	NA	12.8577	1.07698	1.98162	0	5.63598	5.11605	0	0.886667	0	0.824995	0	0	1.14548	0	0	66.1834
ENSMFAG00000037716	MAP6D1	26.554	1.00525	0.466505	2.15485	0.0311738	0.248363	37.2872	4.30792	10.8989	7.1576	25.3619	6.13926	31.3983	18.62	37.9597	11.5499	12.8288	30.5244	24.0551	67.7691	63.3683	35.6372
ENSMFAG00000037735	PRRT3	27.7258	-0.861358	0.373834	-2.30412	0.0212159	0.214739	7.71459	48.4641	27.7427	53.682	21.6046	29.6731	50.041	46.9933	16.3748	20.6249	6.84204	35.4477	14.8912	10.3377	27.7236	25.4552
ENSMFAG00000037740	CCNA2	14.1997	-0.949898	0.331666	-2.86402	0.00418296	0.115433	10.2861	29.0784	12.8806	28.6304	28.1799	10.2321	11.7744	18.62	7.44307	9.07494	11.9736	13.7852	8.01836	8.0404	5.94078	13.2367
ENSMFAG00000037741	SULT4A1	11.084	-1.48149	0.595625	-2.48728	0.0128724	0.177937	45.0018	35.5403	23.7795	9.54346	5.63598	2.04642	3.92478	5.32	5.21015	4.94997	5.98678	9.84658	9.16384	3.44589	6.93091	1.01821
ENSMFAG00000037758	ENSMFAG00000037758	1.82363	2.59762	1.10294	2.35517	0.0185142	NA	0	1.07698	0.990812	0	0	0	1.96239	0	3.72154	0	5.13153	2.95398	2.29096	1.14863	9.90129	0
ENSMFAG00000037765	GNG2	28.8007	-0.776387	0.343895	-2.25763	0.023969	0.225382	15.4292	53.849	31.706	27.4375	35.6945	41.9516	45.135	40.7867	30.5166	39.5997	34.2102	16.7392	10.3093	9.18903	8.91116	19.3459
ENSMFAG00000037782	DOCK10	87.317	-0.824476	0.348204	-2.3678	0.0178943	0.203438	47.5733	162.624	115.925	174.168	142.778	81.8567	80.4581	88.6667	107.18	49.4997	138.551	52.1869	46.9647	24.1212	35.6447	48.8739
ENSMFAG00000037820	BBOF1	25.3296	-0.755239	0.325468	-2.32047	0.0203155	0.210639	59.1452	56.0029	15.853	34.5951	34.7552	22.5106	15.6991	16.8467	13.3975	28.0498	22.2366	15.7545	18.3277	14.9322	17.8223	19.3459
ENSMFAG00000037845	ASAP2	220.849	-0.706662	0.313909	-2.25117	0.0243749	0.226803	132.434	403.867	362.637	406.79	232.954	203.619	265.904	184.427	296.979	224.399	264.274	135.883	80.1836	96.4848	93.0722	149.676
ENSMFAG00000037846	IFI44	85.5775	-0.964969	0.404289	-2.38683	0.0169944	0.200468	38.573	210.011	62.4212	71.576	278.042	63.439	93.2136	88.6667	96.0156	54.4496	102.631	65.9721	45.8192	22.9726	32.6743	42.7647
ENSMFAG00000037853	PRKCZ	22.5632	0.801254	0.298691	2.68255	0.00730635	0.146918	18.0007	19.3856	22.7887	22.6657	17.8473	9.20888	11.7744	10.64	37.2154	35.4748	29.9339	34.463	35.5099	31.013	12.8717	12.2185
ENSMFAG00000037881	FAAH2	467.177	1.35838	0.48915	2.77702	0.00548596	0.130779	59.1452	217.55	221.942	720.531	224.5	511.605	79.4769	62.9533	369.176	830.77	1029.73	444.081	1154.64	209.05	943.593	396.082
ENSMFAG00000037884	CADPS	10.0981	-2.26429	0.780149	-2.90238	0.00370335	0.110586	11.5719	9.69281	21.7979	1.19293	4.69665	6.13926	78.4957	0	2.97723	2.47498	3.42102	2.95398	1.14548	6.89177	0.990129	7.12744
ENSMFAG00000037886	ENSMFAG00000037886	12.858	0.947187	0.336978	2.81083	0.00494141	0.124007	3.8573	5.3849	5.94487	4.77173	7.51464	16.3713	16.6803	8.86667	10.4203	19.7999	17.1051	20.6778	21.7641	19.5267	15.8421	11.2003
ENSMFAG00000037890	ATL2	2398.98	0.851807	0.282592	3.01426	0.00257607	0.0921156	1023.47	1697.32	1332.64	1217.98	1551.77	1992.19	2321.51	2546.51	1786.34	1391.77	1744.72	4497.92	4003.45	4662.28	4038.74	2575.04
ENSMFAG00000037899	CPLX2	1.96482	-4.07433	1.80614	-2.25582	0.0240822	NA	10.2861	4.30792	15.853	0	0	0	0	0	0	0	0	0	0	0	0.990129	0
ENSMFAG00000037904	FGGY	240.247	0.77179	0.275329	2.80315	0.00506055	0.124569	133.72	147.546	117.907	193.255	215.106	216.92	196.239	197.727	174.168	217.799	167.63	384.017	272.624	693.772	240.601	274.916
ENSMFAG00000037917	CHST9	4.31181	-2.53819	0.625204	-4.05977	4.91205e-05	0.0149651	3.8573	5.3849	3.96325	8.35053	8.45397	3.06963	11.7744	14.1867	0.744307	1.64999	3.42102	1.96932	1.14548	0	0	1.01821
ENSMFAG00000037927	TNNC2	127052	0.694005	0.3114	2.22867	0.0258362	0.23181	81907.1	86367.3	74899.5	62646.9	83048	163160	116365	108154	66887.2	96206.7	52739.3	186809	230117	257634	160518	205366
ENSMFAG00000037931	ZNF880	38.2686	0.710251	0.228186	3.1126	0.00185448	0.0795236	23.1438	33.3864	25.7611	29.8233	38.5125	29.6731	18.6427	31.92	37.9597	32.9998	41.0522	36.4324	58.4195	80.404	54.4571	39.71
ENSMFAG00000037934	TEX9	19.6241	1.63058	0.713398	2.28565	0.0222745	0.218197	6.42883	7.53886	0	40.5597	2.81799	6.13926	1.96239	11.5267	24.5621	28.8748	19.6709	31.5091	103.093	3.44589	21.7828	4.07282
ENSMFAG00000037936	BRMS1L	634.123	0.554585	0.182779	3.03419	0.00241184	0.0898279	549.022	472.794	491.443	486.717	387.004	588.345	557.319	575.447	468.169	494.172	579.007	896.039	838.491	1115.32	889.136	757.545
ENSMFAG00000037973	COX7A1	3529.01	0.613188	0.29317	2.09158	0.0364763	0.261628	2656.39	1875.02	4331.83	1975.5	2075.92	3376.59	2937.7	3090.92	1520.62	2698.56	3096.88	4897.69	6221.1	4362.49	3121.88	8225.07
ENSMFAG00000037977	RAVER1	116.178	-0.625362	0.297378	-2.10292	0.0354728	0.25926	246.867	149.7	157.539	89.47	77.9643	114.599	107.932	185.313	158.537	108.899	112.894	51.2022	61.8559	43.6479	72.2794	120.148
ENSMFAG00000037997	ITM2A	641.363	-0.816548	0.325432	-2.50912	0.0121032	0.175255	425.588	1187.91	731.219	765.863	604.928	1000.7	776.126	1054.25	564.185	748.27	927.951	451.958	311.57	144.727	271.295	295.28
ENSMFAG00000038017	ENSMFAG00000038017	17.1856	-1.36948	0.624665	-2.19234	0.0283547	0.238699	14.1434	40.9252	8.91731	44.1385	3.75732	4.09284	42.1914	40.7867	22.3292	15.6749	15.3946	11.8159	1.14548	4.59451	0.990129	4.07282
ENSMFAG00000038041	PTP4A2	13837.3	0.526316	0.224763	2.34164	0.019199	0.208401	8461.62	11154.3	9929.92	9560.16	10393.7	16190.2	12849.7	12185.5	10114.4	12243.7	8608.14	20851.1	20560.2	25526	19289.7	13478
ENSMFAG00000038081	ENSMFAG00000038081	14.6618	-1.19226	0.403336	-2.95601	0.00311652	0.100368	42.4303	12.9238	16.8438	21.4728	15.9686	10.2321	11.7744	31.92	7.44307	9.89994	17.1051	4.92329	13.7458	5.74314	1.98026	10.1821
ENSMFAG00000038097	PARP14	204.107	-0.91268	0.343289	-2.65863	0.00784582	0.151669	164.578	295.092	201.135	252.902	645.319	165.76	223.713	185.313	255.297	165.824	240.327	122.098	83.62	87.2958	62.3782	115.057
ENSMFAG00000038100	SH2D5	1.66186	-3.39363	1.15765	-2.93149	0.00337338	NA	9.00036	6.46188	3.96325	2.38587	0	2.04642	0	0.886667	0	0	0.855255	0	0	0	0.990129	0
ENSMFAG00000038110	ENSMFAG00000038110	46.56	-0.670409	0.235424	-2.84767	0.00440404	0.117903	37.2872	67.8497	58.4579	76.3477	47.9058	50.1373	53.9658	66.5	52.1015	37.1248	49.6048	27.5704	30.9279	35.6075	13.8618	39.71
ENSMFAG00000038123	ZAP70	28.5127	-0.901115	0.369925	-2.43594	0.0148532	0.191149	24.4295	25.8475	30.7152	20.2799	46.0271	45.0212	45.135	60.2933	32.7495	24.7498	36.776	21.6625	19.4732	6.89177	4.95065	11.2003
ENSMFAG00000038124	QPCT	24.4337	-1.29264	0.424419	-3.04567	0.00232159	0.0880181	57.8595	64.6188	19.8162	21.4728	39.4518	26.6034	6.86837	41.6733	17.8634	13.1999	24.8024	15.7545	8.01836	4.59451	5.94078	22.4005
ENSMFAG00000038127	HIP1	160.649	-0.673381	0.300057	-2.24418	0.0248211	0.228283	154.292	231.551	217.979	328.057	222.621	126.878	138.349	161.373	171.191	147.674	221.511	90.5886	99.6567	81.5526	37.6249	139.494
ENSMFAG00000038149	RRAGD	6313.86	0.659906	0.331327	1.99171	0.0464029	0.288159	3232.41	3655.27	3046.75	3408.21	3965.85	7948.29	5348.5	8549.24	3388.83	3901.4	3326.94	8550.77	11517.8	11226.7	12282.6	7672.18
ENSMFAG00000038151	DBNDD1	641.802	1.3095	0.346869	3.77519	0.000159884	0.0259096	338.156	214.319	271.483	329.249	283.677	415.423	499.429	599.387	321.541	471.072	440.456	741.448	1160.37	971.74	945.574	2265.51
ENSMFAG00000038158	SPP1	212.984	0.965564	0.410816	2.35035	0.0187556	0.206882	25.7153	248.782	73.3201	168.204	86.4183	101.298	297.302	152.507	133.231	317.623	165.919	257.981	320.734	237.766	170.302	650.634
ENSMFAG00000038172	MPP3	112.884	-1.45451	0.508461	-2.86061	0.00422824	0.115798	159.435	84.0044	210.052	301.812	303.403	63.439	130.499	70.9333	41.6812	98.1744	41.0522	60.0642	19.4732	13.7835	13.8618	194.477
ENSMFAG00000038183	C14orf37	28.4233	-1.25399	0.517535	-2.423	0.0153928	0.193624	19.2865	120.622	26.7519	44.1385	28.1799	26.6034	35.3231	20.3933	22.3292	41.2497	26.5129	21.6625	8.01836	4.59451	1.98026	7.12744
ENSMFAG00000038208	SLC15A3	90.1156	-0.554461	0.281758	-1.96787	0.0490834	0.295412	86.1463	144.315	115.925	87.0841	155.929	98.2281	95.176	76.2533	97.5043	95.6994	130.854	43.325	30.9279	49.391	47.5262	87.5657
ENSMFAG00000038238	JADE1	404.295	1.03883	0.318328	3.26338	0.00110091	0.0601083	162.006	369.404	281.391	260.059	175.655	295.707	319.87	252.7	282.837	308.548	288.221	391.894	533.793	1195.72	978.248	372.663
ENSMFAG00000038270	REEP1	518.891	0.546329	0.266489	2.0501	0.0403547	0.271761	261.01	488.949	340.839	305.391	486.573	400.075	479.805	610.027	594.702	258.223	472.956	783.788	835.055	993.564	661.406	329.899
ENSMFAG00000038289	MMP14	770.477	-0.964823	0.411891	-2.34242	0.0191591	0.208316	711.028	1769.48	739.146	843.404	1181.68	1331.2	743.746	832.58	713.046	1072.49	623.481	207.763	140.894	223.983	166.342	1027.37
ENSMFAG00000038301	PTGFRN	468.898	-0.965334	0.292258	-3.30302	0.000956481	0.0568478	235.295	973.589	458.746	522.505	707.315	560.719	746.69	757.213	451.05	267.298	571.31	287.52	238.26	191.821	161.391	371.645
ENSMFAG00000038314	AGER	14.196	-0.872209	0.370011	-2.35725	0.0184108	0.205329	9.00036	22.6166	7.9265	25.0516	38.5125	13.3017	16.6803	14.1867	9.67599	10.7249	17.1051	8.86193	4.58192	5.74314	8.91116	14.2549
ENSMFAG00000038315	HYPK	700.858	0.572211	0.231584	2.47086	0.0134789	0.182673	550.308	539.567	628.175	520.119	570.173	572.997	582.83	543.527	353.546	554.396	555.06	1061.46	1415.81	937.281	725.765	1102.72
ENSMFAG00000038327	THBS2	512.583	-1.34753	0.535949	-2.51429	0.0119274	0.174702	547.736	1780.25	317.06	480.752	389.822	610.856	1328.54	433.58	495.709	613.796	493.482	164.438	33.2189	90.7417	42.5756	378.773
ENSMFAG00000038338	MYBPH	2142.48	-1.74685	0.801984	-2.17816	0.0293944	0.242848	6256.54	860.506	418.123	1924.2	2082.49	363.239	13693.6	812.187	823.204	833.245	2433.2	2165.26	230.241	75.8095	127.727	1180.1
ENSMFAG00000038362	USF2	1511.65	0.551531	0.150327	3.66888	0.000243614	0.0308936	1240.76	1111.44	1499.1	917.365	1019.17	1233.99	1338.35	1447.04	1413.44	1426.42	1443.67	1798.97	2063.01	1683.89	2101.05	2448.79
ENSMFAG00000038377	ENTPD7	17.4135	-0.92057	0.319002	-2.88578	0.00390439	0.113938	16.715	25.8475	11.8897	28.6304	30.0585	15.3481	25.5111	29.26	18.6077	18.9749	12.8288	11.8159	6.87288	8.0404	3.96052	14.2549
ENSMFAG00000038380	ENSMFAG00000038380	0.957197	-2.97607	1.25323	-2.37472	0.0175623	NA	5.14306	3.23094	2.97244	1.19293	0.939329	0	0.981196	0	0	0	0.855255	0	0	0	0	0
ENSMFAG00000038394	RFLNB	196.29	-0.774614	0.219923	-3.52221	0.000427962	0.03951	294.44	372.635	191.227	215.921	233.893	127.901	294.359	253.587	195.753	162.524	196.709	116.19	100.802	99.9307	155.45	129.312
ENSMFAG00000038403	THBS3	214.767	-0.983466	0.376845	-2.60973	0.00906128	0.161199	128.577	464.178	300.216	362.652	234.832	195.433	394.441	203.047	241.9	159.224	323.286	96.4965	66.4378	37.9047	87.1314	140.512
ENSMFAG00000038411	AASS	586.809	-0.915089	0.410247	-2.23058	0.025709	0.231644	1418.2	906.817	1386.15	1036.66	541.993	215.897	313.001	317.427	617.775	350.623	614.073	484.452	195.877	599.584	235.651	154.767
ENSMFAG00000038417	AKIRIN1	775.505	0.573415	0.228209	2.51268	0.0119819	0.174827	590.166	553.567	640.065	549.942	743.01	668.156	585.774	654.36	550.787	598.121	564.468	943.303	1429.56	1670.11	865.373	801.328
ENSMFAG00000038422	SH3BP4	908.65	0.664889	0.299283	2.22161	0.0263097	0.232874	378.015	438.331	863.988	693.094	432.092	989.443	1014.56	812.187	618.519	686.396	974.99	720.77	2239.41	1403.62	813.886	1459.09
ENSMFAG00000038423	ENSMFAG00000038423	1.55836	-3.72133	1.82529	-2.03876	0.0414736	NA	5.14306	14.0007	0	4.77173	0	0	0	0	0	0	0	0	0	0	0	1.01821
ENSMFAG00000038430	LRRC39	1850.15	0.697068	0.300579	2.31909	0.0203902	0.210639	1528.78	1177.14	1488.2	1450.61	2456.35	641.552	1087.17	1463	1685.86	810.97	2041.49	3075.09	2544.11	2857.79	3961.51	1332.83
ENSMFAG00000038435	GLCCI1	19.3556	-0.686258	0.294579	-2.32962	0.0198262	0.209846	15.4292	40.9252	22.7887	23.8587	25.3619	22.5106	21.5863	19.5067	26.0508	12.3749	22.2366	12.8006	17.1822	8.0404	10.8914	8.14565
ENSMFAG00000038443	NRXN1	74.7478	-1.27536	0.281012	-4.53846	5.6666e-06	0.00308283	108.004	63.5418	97.0996	65.6113	180.351	98.2281	78.4957	156.053	66.9877	57.7496	64.1441	22.6471	34.3644	34.4589	35.6447	32.5826
ENSMFAG00000038446	LIPT2	118.02	0.685304	0.188561	3.63439	0.000278642	0.0323625	82.289	123.853	79.265	78.7336	92.0543	80.8335	76.5333	109.06	147.373	103.124	95.7885	149.668	234.823	135.538	142.579	156.804
ENSMFAG00000038465	NENF	409.929	0.76213	0.226011	3.37209	0.000745999	0.050695	200.579	250.936	279.409	312.548	357.885	419.516	260.998	349.347	306.655	299.473	553.35	609.504	829.327	381.345	486.154	661.834
ENSMFAG00000038477	ITIH4	913.389	-1.57283	0.471557	-3.3354	0.00085178	0.0533957	1036.33	842.198	1304.9	3154.11	706.376	387.796	3199.68	306.787	473.379	1043.62	454.14	456.882	612.832	228.577	238.621	168.004
ENSMFAG00000038484	ZNF470	85.2831	0.500323	0.210571	2.37602	0.0175003	0.201956	77.1459	77.5425	64.4028	81.1194	47.9058	100.275	68.6837	47.88	71.4535	78.3745	69.2756	108.312	87.0564	144.727	104.954	135.421
ENSMFAG00000038493	CUL5	5406.97	0.527179	0.192802	2.73431	0.00625116	0.138006	4699.47	3700.5	3548.1	4102.5	4825.34	4798.85	4727.4	5035.38	3863.7	4308.95	4591.86	7773.88	7663.26	9635.84	7868.56	5367.98
ENSMFAG00000038516	PLOD2	433.874	-0.621894	0.262908	-2.36544	0.0180084	0.203914	439.732	634.341	350.748	449.736	471.543	737.734	807.524	317.427	468.169	583.271	285.655	386.971	240.551	357.223	179.213	232.151
ENSMFAG00000038537	PIWIL2	10.3922	-1.14309	0.473505	-2.4141	0.0157741	0.195038	11.5719	19.3856	5.94487	44.1385	7.51464	5.11605	12.7555	7.98	3.72154	4.12497	52.1705	7.87727	10.3093	8.0404	2.97039	7.12744
ENSMFAG00000038541	POLE4	231.986	0.856592	0.227402	3.76686	0.000165317	0.0265081	174.864	154.008	139.705	127.644	161.565	173.946	155.029	233.193	270.928	323.398	213.814	220.563	293.243	223.983	223.769	622.124
ENSMFAG00000038561	ZNF844	19.3645	-0.790602	0.38571	-2.04973	0.0403908	0.271883	11.5719	42.0022	43.5957	16.7011	17.8473	36.8355	13.7367	14.1867	18.6077	8.24995	20.5261	17.7239	13.7458	12.6349	18.8125	3.05462
ENSMFAG00000038566	KRT5	4.57773	4.83054	1.32206	3.65379	0.000258399	0.0317434	0	1.07698	0	0	0.939329	0	0	0	53.5901	4.94997	3.42102	0	0	1.14863	0.990129	7.12744
ENSMFAG00000038573	ITIH5	884.175	-1.05122	0.274979	-3.8229	0.000131893	0.0233619	1051.76	1304.22	818.411	677.586	1637.25	1125.53	1105.81	1822.99	955.691	577.496	965.583	545.501	333.335	299.792	384.17	541.686
ENSMFAG00000038590	FBXO27	269.342	0.629005	0.283667	2.2174	0.0265956	0.233378	154.292	217.55	258.602	380.546	163.443	98.2281	257.073	162.26	174.912	180.674	236.05	530.731	399.772	367.561	367.338	360.445
ENSMFAG00000038605	TUBB1	22.7495	-0.637835	0.318984	-1.99958	0.0455453	0.285159	18.0007	12.9238	20.8071	19.0869	51.6631	21.4874	29.4359	47.88	135.464	28.0498	13.6841	19.6932	20.6186	11.4863	15.8421	13.2367
ENSMFAG00000038613	SPARC	13484.8	-0.9879	0.303158	-3.2587	0.00111926	0.0606749	8569.63	29508.2	10142.9	9946.67	16119.8	33622.7	17833.2	17691.7	6098.11	12603.4	7066.97	7817.2	6252.03	15345.7	10323.1	6815.87
ENSMFAG00000038617	UBXN2A	1176.55	0.975035	0.268881	3.62628	0.000287539	0.032445	603.024	762.501	841.2	610.782	515.692	1036.51	854.622	1121.63	928.895	933.894	991.24	1782.23	1879.73	2864.68	2165.41	932.677
ENSMFAG00000038633	HSPA8	29206.6	0.573049	0.22595	2.53618	0.011207	0.173675	17338.5	28356.9	32529.4	26978.2	21274.9	22904.5	18251.2	20214.2	18894.2	23236.8	22926.8	53689.5	38168.5	50033.1	38131.9	34376.7
ENSMFAG00000038649	COL13A1	15.3271	-1.26668	0.614322	-2.06191	0.0392159	0.269209	1.28577	88.3123	18.8254	16.7011	3.75732	3.06963	25.5111	15.96	9.67599	8.24995	14.5393	5.90795	3.43644	6.89177	10.8914	12.2185
ENSMFAG00000038675	SLC7A6	926.09	-0.845758	0.247262	-3.4205	0.000625061	0.0469749	2158.8	1096.36	880.832	1040.24	702.618	1821.31	1148.98	672.093	479.334	983.394	576.442	572.087	564.721	609.922	743.587	766.709
ENSMFAG00000038678	ENSMFAG00000038678	3.72541	-1.28573	0.65564	-1.96103	0.0498761	0.297462	2.57153	4.30792	4.95406	3.5788	8.45397	1.02321	10.7932	6.20667	0.744307	1.64999	5.13153	0	5.7274	3.44589	0	1.01821
ENSMFAG00000038702	CENPF	27.7773	-1.13107	0.352729	-3.20663	0.00134301	0.067032	21.858	58.1569	29.7244	38.1739	66.6924	21.4874	23.5487	46.1067	25.3064	12.3749	34.2102	16.7392	4.58192	18.3781	13.8618	13.2367
ENSMFAG00000038711	PIP5K1B	97.3184	1.02406	0.312667	3.27524	0.00105571	0.0589871	34.7157	80.7734	66.3844	71.576	43.2092	67.5318	66.7213	81.5733	88.5726	63.5246	93.2228	167.392	206.186	110.268	258.424	57.0195
ENSMFAG00000038713	TMCC2	125.624	0.703871	0.246632	2.85393	0.00431815	0.116836	132.434	113.083	84.219	84.6982	48.8451	79.8103	112.838	108.173	96.7599	74.2495	124.867	172.315	229.096	189.524	192.085	166.986
ENSMFAG00000038759	UBXN8	113.223	0.572841	0.251542	2.27732	0.0227672	0.220198	83.5748	103.39	63.412	150.31	77.025	68.555	76.5333	105.513	120.578	179.849	64.1441	152.622	128.294	229.726	96.0426	112.003
ENSMFAG00000038774	KIF5C	31.0385	-2.39235	0.431204	-5.54806	2.88853e-08	6.28586e-05	70.7171	85.0814	88.1823	17.894	14.0899	30.6963	27.4735	83.3467	17.8634	9.89994	9.4078	4.92329	6.87288	16.0808	5.94078	8.14565
ENSMFAG00000038783	PON3	19.561	-0.958889	0.395358	-2.42537	0.0152929	0.193004	16.715	43.0792	16.8438	28.6304	31.9372	17.3946	32.3795	19.5067	10.4203	20.6249	12.8288	14.7699	29.7825	6.89177	0.990129	10.1821
ENSMFAG00000038794	CBS	38.9825	-1.31371	0.492223	-2.66893	0.00760937	0.149596	57.8595	96.9281	31.706	8.35053	41.3305	46.0444	46.1162	117.04	46.8914	18.1499	19.6709	31.5091	3.43644	6.89177	40.5953	11.2003
ENSMFAG00000038796	SEC24D	231.132	-0.624324	0.232237	-2.68831	0.0071815	0.145888	145.292	431.869	217.979	303.005	344.734	231.245	264.923	305.013	218.082	246.673	268.55	162.469	120.275	156.213	116.835	164.949
ENSMFAG00000038825	MUC13	3.80528	-2.17684	0.961177	-2.26476	0.0235274	0.223391	2.57153	7.53886	22.7887	14.3152	0.939329	0	0.981196	0.886667	1.48861	0	4.27627	1.96932	0	1.14863	1.98026	0
ENSMFAG00000038850	KRT10	115.992	0.70061	0.201957	3.46911	0.000522192	0.0437064	99.0039	70.0037	88.1823	67.9972	88.297	69.5782	127.555	96.6467	234.457	110.549	111.183	168.377	135.167	102.228	124.756	161.895
ENSMFAG00000038891	ART5	1595.68	0.762619	0.250549	3.0438	0.00233614	0.0883038	1400.2	1130.83	1027.47	957.925	726.102	928.051	1304.99	1991.45	1051.71	1735.79	1114.4	2083.54	2123.72	2042.26	3238.71	2673.81
ENSMFAG00000038907	ARSB	150.097	-0.792058	0.253297	-3.12699	0.00176605	0.0777523	162.006	346.787	157.539	206.377	216.046	125.855	181.521	126.793	123.555	95.6994	157.367	142.775	109.966	107.971	44.5558	96.7296
ENSMFAG00000039001	DYNC2H1	384.65	-0.795545	0.206413	-3.85414	0.000116136	0.0218009	327.87	623.571	462.709	601.238	407.669	546.394	534.752	402.547	485.288	327.523	254.011	220.563	172.967	271.076	215.848	300.371
ENSMFAG00000039003	HRAS	1079.14	0.804027	0.251394	3.19828	0.00138251	0.0677162	783.031	662.342	705.458	566.643	686.65	926.004	892.888	1063.11	830.647	706.195	696.177	1528.19	2261.18	1852.74	1383.21	1721.79
ENSMFAG00000039008	RUNDC3A	2.49899	-1.61522	0.82016	-1.96939	0.0489078	NA	3.8573	9.69281	10.8989	1.19293	0.939329	2.04642	0.981196	0.886667	2.97723	0.824995	2.56576	0.984658	1.14548	0	0.990129	0
ENSMFAG00000039074	METTL21C	102.905	3.44608	0.921059	3.74143	0.000182978	0.0281545	10.2861	10.7698	0	2.38587	54.4811	1.02321	34.3419	24.8267	564.929	3.29998	216.379	47.2636	117.984	78.1067	437.637	42.7647
ENSMFAG00000039097	SLC25A29	67.4732	-0.526795	0.234668	-2.24485	0.0247779	0.228071	118.29	108.775	90.1639	52.489	88.297	38.882	80.4581	61.18	81.1295	57.7496	52.1705	61.0488	38.9463	59.7287	48.5163	41.7465
ENSMFAG00000039146	ENSMFAG00000039146	8756.94	0.691342	0.324585	2.12992	0.0331778	0.251515	7723.59	7401	6290.67	4400.73	5694.22	9959.92	8824.88	3288.65	8160.58	9925.51	4531.14	3484.71	20768.7	14252.2	11588.5	13816
ENSMFAG00000039157	GRIK5	31.8154	-0.766753	0.345625	-2.21845	0.026524	0.233323	30.8584	51.695	34.6784	72.7689	38.5125	14.3249	36.3042	42.56	30.5166	33.8248	44.4732	7.87727	14.8912	19.5267	14.8519	21.3823
ENSMFAG00000039165	DUSP3	9675.58	0.847361	0.238083	3.55909	0.000372139	0.037306	6979.14	5419.36	7824.44	8271.8	5763.73	6601.75	7663.14	6780.34	5714.79	8681.42	6594.01	13514.4	16677	18350.5	18223.3	11750.1
ENSMFAG00000039172	PXDN	306.341	-0.99826	0.406342	-2.4567	0.0140221	0.185576	241.724	799.119	365.61	319.706	409.548	193.387	519.053	419.393	399.693	353.923	319.865	109.297	65.2923	72.3636	76.24	237.242
ENSMFAG00000039190	CLECL1	22.563	-0.680401	0.285598	-2.38237	0.0172016	0.200637	30.8584	36.6173	28.7336	33.4021	28.1799	18.4178	19.6239	28.3733	28.2837	26.3998	23.9471	16.7392	10.3093	8.0404	11.8816	11.2003
ENSMFAG00000039194	ACE2	8.63894	0.982212	0.487187	2.01609	0.0437907	0.280613	5.14306	2.15396	2.97244	4.77173	4.69665	9.20888	1.96239	15.0733	8.18738	20.6249	6.84204	6.89261	10.3093	25.2698	4.95065	9.16385
ENSMFAG00000039202	PNCK	146.438	0.759068	0.369431	2.0547	0.0399084	0.270511	132.434	58.1569	143.668	48.9102	98.6296	76.7407	68.6837	242.06	136.208	130.349	138.551	64.0028	248.569	268.779	123.766	363.5
ENSMFAG00000039207	ENSMFAG00000039207	4.88383	-1.35684	0.636115	-2.13302	0.0329234	0.251012	10.2861	15.0777	0	4.77173	9.39329	5.11605	3.92478	7.98	5.21015	1.64999	2.56576	5.90795	0	2.29726	3.96052	0
ENSMFAG00000039219	ENSMFAG00000039219	15587.6	0.957303	0.299205	3.19949	0.0013767	0.0677162	8412.76	11074.6	7748.15	7938.97	7778.59	13789.8	12827.2	15210.8	9468.33	12711.5	9153.79	19091.5	22839.7	40569.6	32197	18589.4
ENSMFAG00000039242	HAPLN3	30.1154	-1.00678	0.480877	-2.09363	0.0362926	0.261577	24.4295	99.0821	20.8071	36.9809	35.6945	17.3946	58.8718	29.26	29.7723	37.9498	35.9207	7.87727	5.7274	12.6349	2.97039	26.4734
ENSMFAG00000039265	FCRL6	3.14123	-1.345	0.561805	-2.39407	0.0166624	0.199345	2.57153	3.23094	2.97244	5.96466	6.57531	5.11605	6.86837	2.66	1.48861	1.64999	1.71051	2.95398	1.14548	2.29726	0	3.05462
ENSMFAG00000039270	LAMA2	2650.47	-1.12562	0.32634	-3.44922	0.000562216	0.0450749	2435.24	8454.29	2833.72	3579.99	2278.81	2864.99	3394.94	3238.99	2105.65	1953.59	2583.72	1512.44	758.307	1420.85	591.107	2400.93
ENSMFAG00000039287	PLXNC1	228.728	-0.551744	0.229845	-2.4005	0.0163725	0.19765	136.291	406.021	232.841	266.024	376.671	232.268	268.848	257.133	233.712	174.899	264.274	182.162	183.277	110.268	216.838	118.112
ENSMFAG00000039321	ADPRH	494.029	0.535277	0.186469	2.8706	0.00409691	0.115114	363.872	542.798	313.097	307.777	400.154	401.098	466.068	430.92	423.511	413.322	429.338	565.194	666.669	542.153	818.837	819.656
ENSMFAG00000039329	ENSMFAG00000039329	63.8348	-0.767678	0.372882	-2.05877	0.0395164	0.269374	101.575	61.3878	90.1639	72.7689	41.3305	196.456	44.1538	36.3533	50.6129	81.6745	42.7627	29.5398	21.7641	35.6075	30.694	84.5111
ENSMFAG00000039337	SULT1C4	20.3979	-1.00681	0.399181	-2.52219	0.0116627	0.173781	25.7153	24.7705	50.5314	14.3152	34.7552	12.2785	24.5299	31.92	21.5849	14.8499	30.7892	5.90795	6.87288	3.44589	11.8816	12.2185
ENSMFAG00000039339	SMKR1	18.7696	0.64991	0.313469	2.07329	0.0381456	0.266485	5.14306	14.0007	17.8346	9.54346	19.7259	25.5802	12.7555	11.5267	15.6305	22.2749	18.8156	36.4324	19.4732	16.0808	17.8223	37.6736
ENSMFAG00000039342	ARHGAP32	307.665	-0.525587	0.185168	-2.83844	0.00453352	0.11792	203.151	361.865	406.233	436.613	429.274	311.056	382.666	374.173	334.938	254.098	283.945	246.165	171.822	334.251	201.986	190.405
ENSMFAG00000039355	KIF20B	55.3336	-0.664962	0.236078	-2.81671	0.00485184	0.122872	81.0032	70.0037	42.6049	90.6629	97.6903	63.439	46.1162	53.2	68.4763	36.2998	52.1705	51.2022	29.7825	34.4589	35.6447	32.5826
ENSMFAG00000039366	FAM89A	82.3626	0.596092	0.289731	2.0574	0.0396476	0.269863	68.1456	90.4663	42.6049	69.1901	56.3598	36.8355	67.7025	93.9867	132.487	194.699	53.0258	49.2329	87.0564	71.215	102.973	101.821
ENSMFAG00000039381	ENSMFAG00000039381	5.35493	-1.04548	0.454393	-2.30082	0.0214019	0.215891	10.2861	8.61583	10.8989	4.77173	6.57531	1.02321	7.84957	7.98	4.46584	1.64999	5.98678	2.95398	2.29096	2.29726	3.96052	4.07282
ENSMFAG00000039387	SPOCK3	104.138	1.13478	0.463712	2.44717	0.0143984	0.188184	20.5722	21.5396	177.355	116.907	8.45397	99.2513	38.2666	39.0133	125.788	103.124	185.59	96.4965	111.112	167.7	226.74	128.294
ENSMFAG00000039401	ENSMFAG00000039401	42.4523	-0.632514	0.249494	-2.53518	0.0112388	0.173675	90.0036	37.6943	40.6233	47.7173	51.6631	64.4622	35.3231	46.9933	47.6357	38.7747	35.0654	26.5858	26.346	28.7157	16.8322	44.8011
ENSMFAG00000039410	BDH1	463.46	-1.02314	0.368227	-2.77856	0.00546008	0.130779	1296.05	551.413	1014.59	762.284	496.905	195.433	358.136	296.147	360.989	247.498	667.954	184.131	240.551	334.251	225.75	183.277
ENSMFAG00000039414	GSKIP	298.459	0.574693	0.217192	2.64601	0.00814474	0.153072	264.868	179.856	198.162	257.673	344.734	205.665	229.6	236.74	284.325	204.599	298.484	410.603	426.118	496.208	519.818	217.896
ENSMFAG00000039417	RYR2	34.8725	-1.27652	0.58175	-2.19427	0.0282158	0.238122	10.2861	26.9245	151.594	124.065	15.0293	12.2785	21.5863	33.6933	49.8686	23.0998	187.301	17.7239	14.8912	20.6753	2.97039	10.1821
ENSMFAG00000039430	MYOD1	221.747	0.949035	0.422241	2.24761	0.0246009	0.227397	119.576	122.776	107.008	51.2961	122.113	115.623	241.374	329.84	171.191	150.149	169.34	93.5425	355.099	466.343	179.213	753.473
ENSMFAG00000039461	ADAM12	51.7527	-2.49875	0.693004	-3.60568	0.000311336	0.0331649	6.42883	338.172	19.8162	48.9102	215.106	20.4642	19.6239	35.4667	18.6077	33.8248	23.0919	3.93863	3.43644	5.74314	7.92104	27.4916
ENSMFAG00000039464	ADSSL1	16208.9	0.517345	0.198411	2.60745	0.00912204	0.161577	14076.6	10761.2	12709.1	10990.5	12982.5	13436.8	16040.6	15668.3	11641	12869.1	12483.3	22250.3	29106.6	22830.1	24131.4	17365.5
ENSMFAG00000039466	VWF	2773.08	-0.940024	0.377234	-2.49188	0.0127068	0.177255	3857.3	4614.86	5963.7	5176.14	3300.8	1873.5	1740.64	2641.38	3322.59	1695.36	4665.41	1329.29	933.566	807.486	879.235	1568.04
ENSMFAG00000039475	TRRAP	982.491	-0.503346	0.144054	-3.49414	0.000475587	0.0418764	1044.04	1354.84	1204.83	1343.24	1027.63	955.677	1172.53	1117.2	1118.69	688.046	1058.81	762.126	639.178	681.137	677.249	874.639
ENSMFAG00000039495	ENSMFAG00000039495	3.34398	-3.45178	1.32543	-2.60427	0.00920691	0.162041	1.28577	28.0015	0	0	0.939329	0	12.7555	6.20667	0	2.47498	0.855255	0.984658	0	0	0	0
ENSMFAG00000039508	MRC2	498.196	-1.26893	0.499116	-2.54236	0.0110105	0.173675	488.591	1275.14	491.443	260.059	669.742	367.332	733.935	1347.73	483.8	207.074	618.349	112.251	88.2019	44.7965	118.816	663.87
ENSMFAG00000039529	GNAT2	11.3804	-0.946315	0.354456	-2.66977	0.00759028	0.149596	18.0007	20.4626	6.93569	23.8587	17.8473	9.20888	14.7179	9.75333	11.1646	6.59996	11.9736	3.93863	4.58192	6.89177	4.95065	11.2003
ENSMFAG00000039534	OAS3	215.983	-0.928942	0.378429	-2.45473	0.0140989	0.185947	114.433	516.95	220.951	274.375	516.631	128.924	215.863	278.413	229.247	140.249	304.471	173.3	79.0381	50.5397	88.1215	124.221
ENSMFAG00000039546	ATG4A	838.197	0.582578	0.235323	2.47565	0.0132994	0.181046	617.167	644.034	505.314	609.589	801.248	604.717	678.006	907.947	601.4	550.271	682.493	1312.55	1266.9	1485.18	1436.68	707.653
ENSMFAG00000039594	CILP	2401.6	-0.840866	0.384295	-2.18807	0.0286642	0.239457	1582.78	6446.8	1463.43	1653.4	2822.69	1746.62	2356.83	6586.16	2130.21	1814.99	1980.77	1309.6	1176.41	452.56	2490.18	2412.13
ENSMFAG00000039615	UNG	337.655	0.518968	0.175374	2.95921	0.00308433	0.100071	316.298	169.086	261.574	267.217	278.981	303.893	278.66	343.14	273.161	386.097	337.826	385.986	468.501	614.516	369.318	348.226
ENSMFAG00000039620	ENSMFAG00000039620	503.92	0.66797	0.231957	2.87971	0.0039804	0.11444	396.016	324.171	478.562	379.353	352.249	424.632	395.422	362.647	318.564	358.048	478.087	842.868	1155.79	679.988	561.403	554.922
ENSMFAG00000039628	CXCL1	4.29235	2.30514	0.869213	2.65198	0.00800211	0.152927	0	1.07698	3.96325	4.77173	0	0	1.96239	0	3.72154	27.2248	11.9736	2.95398	3.43644	4.59451	1.98026	1.01821
ENSMFAG00000039633	MME	513.66	-0.544664	0.189546	-2.87352	0.00405928	0.114935	450.018	459.87	607.368	521.312	799.369	539.231	718.235	780.267	507.618	340.723	559.337	541.562	316.152	460.6	292.088	324.808
ENSMFAG00000039639	DBX2	3.35603	-1.57151	0.731416	-2.14859	0.0316673	0.248715	0	11.8468	4.95406	4.77173	6.57531	3.06963	3.92478	5.32	0	4.12497	5.13153	1.96932	0	0	0.990129	1.01821
ENSMFAG00000039640	MELK	1.14864	-2.38172	0.970888	-2.45314	0.0141616	NA	1.28577	3.23094	0.990812	2.38587	2.81799	1.02321	1.96239	1.77333	0.744307	0	0	0	1.14548	0	0	1.01821
ENSMFAG00000039642	FAM102B	261.407	-0.72507	0.349379	-2.07531	0.037958	0.265822	156.863	497.564	332.913	356.687	258.316	388.82	257.073	359.1	302.933	340.723	375.457	149.668	105.384	64.3232	91.0919	145.603
ENSMFAG00000039658	FRMD6	374.709	-1.10912	0.291536	-3.8044	0.00014215	0.024683	187.722	763.578	316.069	427.07	783.401	407.237	670.157	541.753	280.604	276.373	355.786	203.824	109.966	179.186	186.144	306.48
ENSMFAG00000039676	SIPA1L2	440.985	-0.656916	0.309511	-2.12243	0.0338013	0.254369	964.324	655.88	646.01	617.939	267.709	355.054	491.579	320.973	432.443	614.621	442.167	385.001	144.33	235.469	264.365	217.896
ENSMFAG00000039734	POPDC2	1455.45	0.800205	0.272148	2.94033	0.0032786	0.102818	609.453	1455	1145.38	516.54	1300.03	1378.26	861.49	1227.15	1243.74	1057.64	1681.43	1757.62	2106.54	1748.21	1482.22	3716.45
ENSMFAG00000039768	ENSMFAG00000039768	125.201	-0.746182	0.292349	-2.55236	0.0106995	0.171905	133.72	239.089	146.64	195.641	150.293	107.437	156.991	126.793	146.629	150.974	115.459	68.9261	76.7471	40.202	34.6545	113.021
ENSMFAG00000039773	PCYOX1L	16.8698	-0.741368	0.348092	-2.12981	0.0331875	0.251515	14.1434	26.9245	8.91731	25.0516	25.3619	20.4642	29.4359	19.5067	26.0508	9.89994	19.6709	5.90795	13.7458	5.74314	8.91116	10.1821
ENSMFAG00000039782	CDH22	8.91182	1.63466	0.549352	2.97562	0.00292398	0.0988959	0	8.61583	7.9265	9.54346	0	2.04642	4.90598	1.77333	17.8634	10.7249	3.42102	14.7699	26.346	11.4863	8.91116	14.2549
ENSMFAG00000039833	TNNI2	88145.7	0.550826	0.280877	1.96109	0.049868	0.297462	75758.6	62377.6	63727.1	33548.9	52945.3	95044.9	84706.6	104050	57016.2	96138.3	48947.1	84146.9	149367	86048.4	150875	165634
ENSMFAG00000039842	PHACTR1	29.6601	-0.775527	0.324994	-2.38628	0.0170197	0.200468	19.2865	43.0792	58.4579	38.1739	38.5125	381.657	42.1914	30.1467	40.9369	27.2248	34.2102	14.7699	24.0551	13.7835	10.8914	8.14565
ENSMFAG00000039860	BCAP31	1163.21	0.710069	0.215343	3.29739	0.000975881	0.0571754	1095.47	854.045	850.117	799.265	893.302	801.173	892.888	873.367	791.199	978.444	974.135	1143.19	2506.31	1507	1863.42	1787.97
ENSMFAG00000039875	EDIL3	85.7224	-2.06943	0.96027	-2.15505	0.0311581	0.248363	10.2861	814.196	87.1915	38.1739	119.295	16.3713	1.96239	20.3933	14.1418	50.3247	100.065	26.5858	9.16384	3.44589	3.96052	56.0013
ENSMFAG00000039890	ENSMFAG00000039890	14.1046	0.775542	0.377433	2.05478	0.0399004	0.270511	10.2861	7.53886	14.8622	7.1576	15.9686	7.16246	6.86837	12.4133	8.18738	10.7249	6.84204	22.6471	16.0367	37.9047	23.7631	17.3095
ENSMFAG00000039918	FBXW11	2358.75	0.566512	0.208121	2.72203	0.00648818	0.139794	1685.64	1754.4	1637.81	2148.47	1765.94	2088.37	1936.88	2192.73	1601.75	2012.16	1810.57	3343.9	3419.26	4584.18	3554.56	2203.4
ENSMFAG00000039937	C6orf48	777.305	0.500412	0.215543	2.32164	0.0202526	0.210639	644.169	571.876	599.441	558.293	1185.43	449.189	745.709	395.453	795.664	730.945	580.718	970.873	987.403	1129.1	1105.97	986.642
ENSMFAG00000039948	F8	440.742	-0.549861	0.228862	-2.40258	0.0162797	0.197286	617.167	494.333	774.815	693.094	601.171	266.034	354.212	390.133	471.891	267.298	494.337	382.047	293.243	397.425	296.049	258.624
ENSMFAG00000039984	QSOX1	420.844	-0.570109	0.257046	-2.21793	0.0265596	0.233323	471.876	742.039	462.709	465.244	475.301	403.144	443.501	561.26	468.169	459.522	515.719	237.303	199.313	176.889	184.164	467.357
ENSMFAG00000039985	C1orf198	417.284	-0.530135	0.221393	-2.39455	0.0166409	0.199345	874.321	366.173	578.634	375.774	418.941	653.831	284.547	393.68	369.176	306.898	399.404	331.83	317.298	327.359	231.69	446.992
ENSMFAG00000039997	MYLPF	99919.4	0.642189	0.296602	2.16515	0.0303761	0.246127	73075.2	67143.2	58530.3	60245.5	71020.8	91020.6	97457.3	105833	54495.2	75297.3	41197.6	133211	192541	208272	148154	121216
ENSMFAG00000040004	HERC6	37.819	-1.21358	0.438683	-2.76642	0.00566756	0.131607	23.1438	105.544	24.7703	56.0678	111.78	26.6034	30.4171	45.22	32.7495	29.6998	38.4865	35.4477	11.4548	5.74314	18.8125	9.16385
ENSMFAG00000040034	RNF144A	137.016	-0.568247	0.245437	-2.31525	0.0205995	0.211308	155.578	256.321	128.806	104.978	154.05	182.131	176.615	152.507	158.537	128.699	175.327	108.312	60.7104	65.4718	110.894	73.3108
ENSMFAG00000040039	FRY	2460.07	-0.550327	0.24485	-2.2476	0.0246014	0.227397	4801.05	2017.18	2018.28	2440.74	1811.03	5356.5	2885.7	2059.73	2264.18	2082.29	1835.38	1607.95	1437.58	2544.21	2434.73	1764.55
ENSMFAG00000040046	MMP16	47.703	-1.39316	0.470222	-2.96277	0.00304884	0.0998772	11.5719	194.933	48.5498	48.9102	69.5104	59.3461	66.7213	54.0867	38.704	49.4997	54.7363	14.7699	17.1822	12.6349	10.8914	11.2003
ENSMFAG00000040069	SESN3	1182.01	1.39436	0.407928	3.41816	0.000630472	0.0469749	235.295	669.881	511.259	632.254	400.154	820.614	675.063	1266.16	759.938	773.02	513.153	1899.41	2851.1	3907.63	2167.39	829.838
ENSMFAG00000040079	HLA-DOA	62.1818	-0.785116	0.266934	-2.94124	0.00326901	0.102818	83.5748	52.772	93.1364	70.383	130.567	82.8799	59.8529	57.6333	70.7092	54.4496	69.2756	41.3557	45.8192	33.3102	24.7532	24.4369
ENSMFAG00000040080	AGBL1	877.125	-0.807851	0.34714	-2.32716	0.0199568	0.209946	217.294	1592.85	939.29	944.803	519.449	971.026	2023.23	1723.68	660.945	429.822	962.162	683.353	427.264	674.245	826.758	437.829
ENSMFAG00000040082	KIAA0556	73.1822	-0.51282	0.204125	-2.51228	0.0119953	0.174856	91.2894	106.621	87.1915	89.47	90.1756	75.7175	57.8906	92.2133	78.8966	65.9996	81.2492	71.8801	40.0918	28.7157	54.4571	59.056
ENSMFAG00000040114	TRIM14	48.244	-0.987136	0.468187	-2.10842	0.0349944	0.25719	47.5733	113.083	28.7336	54.8749	159.686	20.4642	44.1538	45.22	66.2433	16.4999	75.2624	27.5704	14.8912	17.2294	10.8914	29.528
ENSMFAG00000040115	ECM1	355.758	-0.769372	0.359085	-2.14259	0.032146	0.249041	237.867	771.117	267.519	452.122	573.93	391.889	360.099	533.773	377.364	340.723	444.732	148.683	128.294	99.9307	107.924	456.156
ENSMFAG00000040119	ZC3HAV1L	5.47257	-1.48177	0.515847	-2.8725	0.00407243	0.115093	5.14306	8.61583	11.8897	9.54346	6.57531	2.04642	10.7932	10.64	5.95446	5.77496	4.27627	0.984658	0	2.29726	0.990129	2.03641
ENSMFAG00000040134	BHLHE40	2504.84	1.2003	0.353535	3.39514	0.000685927	0.0485517	379.301	1570.24	960.097	1444.64	2861.2	941.353	2788.56	1205.87	1664.27	2284.41	2971.15	2632.98	4955.34	5798.28	4289.24	3330.55
ENSMFAG00000040139	CBL	107.243	-0.699084	0.196572	-3.55638	0.000376004	0.037306	146.577	116.314	106.017	158.66	132.445	155.528	156.01	92.2133	107.18	73.4245	127.433	76.8034	81.329	67.7691	69.3091	48.8739
ENSMFAG00000040147	ERN1	415.386	-0.745421	0.281603	-2.64707	0.00811933	0.153072	856.32	399.559	962.079	355.494	305.282	469.653	303.19	512.493	348.336	351.448	446.443	246.165	161.513	286.009	225.75	416.446
ENSMFAG00000040162	ENSMFAG00000040162	138.525	-1.07011	0.460636	-2.32312	0.020173	0.210334	75.8602	75.3886	44.5866	84.6982	539.175	126.878	256.092	297.92	66.9877	94.0494	53.0258	130.96	121.421	122.903	100.993	25.4552
ENSMFAG00000040178	PRKAB2	8489.94	0.689401	0.270592	2.54775	0.0108419	0.1727	6158.82	3958.98	4372.45	5565.03	7026.18	9675.47	6169.76	9065.28	5686.51	7396.9	5369.29	11693.8	13171.9	19542.8	11718.2	9267.71
ENSMFAG00000040187	ENSMFAG00000040187	3.12417	-1.37018	0.599478	-2.28562	0.0222764	0.218197	3.8573	3.23094	5.94487	4.77173	2.81799	3.06963	10.7932	1.77333	1.48861	1.64999	3.42102	0.984658	0	1.14863	1.98026	3.05462
ENSMFAG00000040192	EZH2	31.2787	-0.995341	0.297855	-3.34169	0.000832691	0.0528516	42.4303	53.849	37.6509	31.0163	67.6317	29.6731	34.3419	36.3533	16.3748	16.4999	33.3549	25.6011	25.2006	24.1212	3.96052	22.4005
ENSMFAG00000040197	ENSMFAG00000040197	543.67	0.713275	0.291488	2.44702	0.0144045	0.188184	385.73	324.171	399.297	297.04	296.828	494.21	572.037	524.907	254.553	434.772	328.418	1022.08	975.949	875.255	523.778	989.696
ENSMFAG00000040212	EEF1AKMT3	38.8139	-0.642571	0.314218	-2.04498	0.0408564	0.272559	33.4299	51.695	41.6141	53.682	82.661	50.1373	37.2854	29.26	42.4255	55.2746	36.776	15.7545	11.4548	17.2294	27.7236	34.619
ENSMFAG00000040216	ENSMFAG00000040216	17.1849	-1.33765	0.631196	-2.11923	0.0340712	0.255542	2.57153	40.9252	8.91731	5.96466	21.6046	10.2321	74.5709	31.92	4.46584	14.8499	4.27627	13.7852	2.29096	17.2294	0.990129	20.3641
ENSMFAG00000040219	GAB3	51.3715	-0.830119	0.375327	-2.21173	0.0269857	0.233378	20.5722	107.698	33.6876	77.5406	100.508	35.8123	96.1572	54.9733	69.2206	43.7247	61.5783	32.4937	25.2006	19.5267	18.8125	24.4369
ENSMFAG00000040221	MASP1	572.687	-0.967667	0.299043	-3.23588	0.00121268	0.0627832	700.742	1031.75	674.743	633.447	713.89	743.873	582.83	983.313	632.661	478.497	686.769	477.559	174.113	180.335	176.243	292.225
ENSMFAG00000040227	Y_RNA	3.68592	-1.03865	0.519946	-1.99762	0.0457583	0.285479	3.8573	4.30792	4.95406	5.96466	2.81799	4.09284	6.86837	7.09333	2.97723	1.64999	5.98678	1.96932	3.43644	0	1.98026	1.01821
ENSMFAG00000040256	BMP1	198.859	-0.923666	0.402813	-2.29304	0.0218459	0.216153	133.72	580.492	210.052	250.516	224.5	152.458	247.261	285.507	256.786	202.124	227.498	71.8801	81.329	37.9047	43.5657	176.15
ENSMFAG00000040257	DUPD1	896.989	0.980425	0.37509	2.61384	0.0089531	0.160073	1154.62	439.408	908.575	172.975	476.24	163.713	467.049	1044.49	1045.01	551.921	1039.13	1227.87	1828.19	1132.55	976.268	1723.82
ENSMFAG00000040265	TSPAN17	588.4	0.591603	0.161898	3.65417	0.000258019	0.0317434	543.879	443.715	498.379	440.192	528.842	490.117	362.061	446.88	588.003	449.622	513.153	814.313	983.967	736.271	759.429	815.583
ENSMFAG00000040266	REV3L	1998.33	0.713145	0.300134	2.37609	0.0174971	0.201956	1109.62	1611.16	1514.95	851.754	1815.72	1472.4	1031.24	2705.22	1357.62	1456.12	1544.59	1881.68	2963.36	5429.57	2773.35	2454.89
ENSMFAG00000040272	TULP3	127.954	-0.913763	0.227974	-4.0082	6.11843e-05	0.0163512	131.148	245.551	185.282	184.905	151.232	172.922	162.879	105.513	119.833	132.824	106.907	70.8954	43.5282	75.8095	64.3584	93.675
ENSMFAG00000040303	MTMR2	361.202	-0.527589	0.147488	-3.57717	0.000347328	0.0359921	322.727	555.721	344.803	419.912	515.692	455.328	434.67	364.42	367.688	292.873	363.483	306.229	272.624	294.049	228.72	240.297
ENSMFAG00000040311	TMEM130	1.56946	-3.29431	1.46866	-2.24307	0.0248925	NA	10.2861	7.53886	3.96325	1.19293	0	0	0	0	0	0	0	0.984658	1.14548	0	0	0
ENSMFAG00000040312	FASTKD3	81.7396	0.541022	0.190531	2.83954	0.00451784	0.11792	73.2886	71.0806	61.4304	56.0678	88.297	55.2533	62.7965	62.9533	83.3624	58.5746	79.5387	96.4965	135.167	133.241	111.885	78.4019
ENSMFAG00000040313	OLFML2B	413.862	-1.26053	0.359189	-3.50938	0.000449159	0.040494	288.011	1238.53	480.544	345.951	587.081	517.744	600.492	614.46	331.217	247.498	569.6	126.036	117.984	143.579	118.816	294.262
ENSMFAG00000040315	SPECC1	51.0694	-0.751963	0.349833	-2.14949	0.0315957	0.248715	50.1449	61.3878	101.063	87.0841	81.7217	33.7659	60.8341	38.1267	69.2206	52.7997	70.9861	23.6318	21.7641	17.2294	17.8223	29.528
ENSMFAG00000040320	ADI1	891.755	0.634549	0.185115	3.42787	0.000608348	0.0468028	619.739	560.029	494.415	755.126	731.738	660.993	965.497	800.66	684.018	841.494	792.821	1260.36	1116.84	1318.63	1470.34	1195.37
ENSMFAG00000040346	IL5	5.71327	1.18382	0.539431	2.19456	0.028195	0.238079	1.28577	1.07698	2.97244	2.38587	5.63598	1.02321	7.84957	5.32	2.97723	5.77496	17.1051	10.8312	5.7274	2.29726	6.93091	12.2185
ENSMFAG00000040378	HHIP	102.547	-1.02574	0.402323	-2.54954	0.0107865	0.172414	50.1449	108.775	213.025	168.204	106.144	179.062	135.405	140.98	165.981	107.249	98.3543	48.2483	20.6186	25.2698	36.6348	36.6554
ENSMFAG00000040411	DLEU2_2	1.19621	-2.15646	1.05967	-2.03502	0.0418486	NA	0	3.23094	1.98162	1.19293	3.75732	3.06963	1.96239	0.886667	2.23292	0.824995	0	0	0	0	0	0
ENSMFAG00000040502	MAB21L1	26.0443	-0.957086	0.332241	-2.8807	0.00396793	0.11444	19.2865	53.849	17.8346	31.0163	25.3619	19.441	61.8153	46.9933	24.5621	20.6249	23.9471	17.7239	11.4548	11.4863	8.91116	22.4005
ENSMFAG00000040504	INA	4.96996	-4.3169	1.01418	-4.25655	2.07602e-05	0.00832209	19.2865	18.3086	22.7887	5.96466	5.63598	0	0.981196	2.66	0.744307	0	0.855255	0	1.14548	1.14863	0	0
ENSMFAG00000040506	GLUL	61108.8	-0.88111	0.360392	-2.44487	0.0144906	0.188341	139488	73761.2	100501	41372.1	18585.6	148209	38622.8	73144.7	38594.6	80703.4	27191.1	33079.6	34480.1	56730.8	40019.1	33258.7
ENSMFAG00000040513	ZNF671	160.05	0.573609	0.19312	2.97022	0.00297588	0.0991939	124.719	138.93	133.76	114.522	139.021	117.669	126.574	132.113	147.373	132.824	177.038	131.944	311.57	272.225	212.878	147.64
ENSMFAG00000040522	SASH1	589.947	-0.707483	0.253874	-2.78675	0.00532397	0.129024	579.88	964.973	832.282	923.33	779.643	596.531	546.526	633.08	727.933	596.471	720.98	331.83	266.897	311.278	240.601	386.918
ENSMFAG00000040532	POPDC3	1799.32	0.54364	0.218309	2.49023	0.0127661	0.177565	1117.33	1478.69	1303.91	1118.97	1372.36	1862.24	2096.82	1361.92	1549.65	1313.39	1451.37	2632.98	3222.23	2549.96	2785.23	1572.11
ENSMFAG00000040540	EPSTI1	28.8978	-1.18509	0.320403	-3.69877	0.000216648	0.0293626	25.7153	54.9259	30.7152	28.6304	82.661	25.5802	38.2666	35.4667	27.5394	28.8748	20.5261	13.7852	13.7458	13.7835	8.91116	13.2367
ENSMFAG00000040543	CPM	165.314	-0.964878	0.458712	-2.10345	0.0354265	0.259198	102.861	255.244	256.62	330.442	208.531	231.245	192.314	172.9	191.287	242.548	238.616	78.7727	44.6737	41.3506	14.8519	42.7647
ENSMFAG00000040565	BGLAP	8.55455	-0.922812	0.460299	-2.00481	0.0449832	0.284024	10.2861	9.69281	13.8714	4.77173	20.6652	10.2321	9.81196	10.64	8.18738	7.42495	5.98678	4.92329	1.14548	0	3.96052	15.2731
ENSMFAG00000040605	SLPI	80.2389	-1.30674	0.525037	-2.48884	0.0128159	0.177631	74.5744	47.3871	336.876	175.361	30.9979	72.6479	135.405	41.6733	40.1926	130.349	53.0258	40.371	16.0367	14.9322	11.8816	62.1106
ENSMFAG00000040617	COL4A3	584.863	-0.83912	0.326479	-2.57021	0.0101636	0.169761	415.302	812.042	775.806	328.057	1563.98	235.338	1123.47	748.347	512.828	386.922	594.402	292.444	399.772	380.196	509.917	278.988
ENSMFAG00000040626	BMPER	46.715	-0.611066	0.296829	-2.05865	0.039528	0.269374	42.4303	53.849	58.4579	48.9102	77.025	51.1605	36.3042	81.5733	14.1418	32.9998	21.3814	38.4017	73.3107	56.2828	31.6841	29.528
ENSMFAG00000040638	C20orf173	4.11699	-1.12069	0.505588	-2.2166	0.0266505	0.233378	6.42883	5.3849	6.93569	4.77173	6.57531	2.04642	4.90598	7.98	2.97723	1.64999	2.56576	1.96932	1.14548	4.59451	5.94078	0
ENSMFAG00000040647	STARD9	255.098	-0.919986	0.359023	-2.56247	0.0103929	0.170049	217.294	579.415	360.656	542.784	247.983	186.224	318.889	218.12	293.257	137.774	298.484	145.729	52.6921	140.133	71.2893	270.843
ENSMFAG00000040657	MAGEL2	4.65956	-1.32414	0.538278	-2.45995	0.0138956	0.185195	6.42883	10.7698	2.97244	3.5788	6.57531	5.11605	1.96239	15.96	2.97723	1.64999	4.27627	3.93863	1.14548	1.14863	1.98026	4.07282
ENSMFAG00000040670	APOPT1	1073.66	0.819653	0.281813	2.9085	0.00363169	0.109637	729.029	552.49	594.487	662.078	808.763	541.278	700.574	1622.6	739.097	963.594	963.872	1879.71	2612.84	1265.79	1404.99	1137.34
ENSMFAG00000040743	NPTX1	9.057	-2.32941	0.748934	-3.11031	0.00186893	0.0795236	23.1438	35.5403	18.8254	1.19293	0	3.06963	27.4735	11.5267	1.48861	4.12497	2.56576	1.96932	0	6.89177	0.990129	6.10924
ENSMFAG00000040769	ITGBL1	288.806	-1.18973	0.449841	-2.64479	0.00817415	0.153346	178.721	600.954	345.793	425.877	452.757	503.419	224.694	481.46	400.437	117.149	447.298	97.4812	57.274	51.6883	47.5262	188.368
ENSMFAG00000040776	BANF1	3638.59	0.552242	0.163873	3.36994	0.000751837	0.050695	2568.96	2820.61	3250.85	2747.32	2881.86	3850.34	2707.12	2775.27	2942.25	3363.5	3601.48	4914.43	5518.92	5844.22	5115.01	3315.28
ENSMFAG00000040803	PSMB5	2603.83	0.523223	0.235158	2.22498	0.0260825	0.231941	2478.96	1802.86	1995.5	1654.6	2360.53	2812.8	1870.16	2117.36	1428.33	2310.81	1551.43	3959.31	4484.55	3947.84	3407.04	3479.21
ENSMFAG00000040815	HS6ST2	11.2106	-0.707219	0.356919	-1.98145	0.0475404	0.291539	3.8573	18.3086	12.8806	10.7364	18.7866	13.3017	10.7932	22.1667	8.18738	9.89994	9.4078	8.86193	14.8912	2.29726	9.90129	5.09103
ENSMFAG00000040829	AMHR2	12.9428	-0.765218	0.368361	-2.07736	0.0377684	0.265774	12.8577	11.8468	11.8897	26.2445	17.8473	19.441	14.7179	16.8467	17.1191	11.5499	17.9603	4.92329	2.29096	3.44589	7.92104	10.1821
ENSMFAG00000040875	PLPPR5	30.8805	-1.61755	0.454886	-3.55594	0.000376626	0.037306	5.14306	60.3108	24.7703	31.0163	88.297	28.6499	64.7589	70.0467	18.6077	16.4999	29.9339	15.7545	14.8912	2.29726	10.8914	12.2185
ENSMFAG00000040898	ENSMFAG00000040898	9.67895	0.877099	0.437486	2.00486	0.0449779	0.284024	7.71459	3.23094	5.94487	4.77173	11.272	6.13926	8.83076	6.20667	5.95446	5.77496	5.13153	24.6165	16.0367	6.89177	10.8914	25.4552
ENSMFAG00000040935	XPNPEP2	54.6642	-0.842571	0.241874	-3.48351	0.000494889	0.0425912	74.5744	84.0044	39.6325	96.6276	86.4183	59.3461	64.7589	57.6333	58.8003	47.0247	42.7627	31.5091	52.6921	19.5267	26.7335	32.5826
ENSMFAG00000040944	MAP3K5	178.416	-0.933754	0.370138	-2.52272	0.0116451	0.173781	210.866	228.32	457.755	335.214	132.445	191.34	177.596	141.867	228.502	228.524	194.998	63.0181	60.7104	59.7287	64.3584	79.4201
ENSMFAG00000040947	PELI2	44.2791	-0.63409	0.25138	-2.52244	0.0116545	0.173781	39.8587	88.3123	54.4947	67.9972	43.2092	57.2997	41.2102	39.9	42.4255	37.1248	54.7363	34.463	21.7641	24.1212	19.8026	41.7465
ENSMFAG00000040963	ENSMFAG00000040963	39.1564	-1.28683	0.570349	-2.25621	0.0240575	0.225519	87.4321	26.9245	43.5957	42.9456	186.927	3.06963	22.5675	31.0333	27.5394	6.59996	51.3153	18.7085	37.8008	6.89177	15.8421	17.3095
ENSMFAG00000040965	PTPN9	154.285	-0.550358	0.243002	-2.26483	0.0235228	0.223391	120.862	266.014	147.631	238.587	202.895	147.342	183.484	161.373	148.117	151.799	208.682	112.251	75.6017	109.12	60.3979	134.403
ENSMFAG00000040967	ENSMFAG00000040967	26.5327	0.934235	0.27433	3.40551	0.000660399	0.0483647	20.5722	19.3856	10.8989	15.5081	19.7259	31.7195	11.7744	15.96	29.7723	22.2749	21.3814	53.1716	46.9647	33.3102	42.5756	29.528
ENSMFAG00000040971	ENSMFAG00000040971	2.92317	1.78819	0.808034	2.21302	0.0268966	NA	0	0	0	5.96466	0.939329	1.02321	0.981196	1.77333	5.21015	0.824995	11.9736	1.96932	6.87288	1.14863	1.98026	6.10924
ENSMFAG00000040982	SCPEP1	258.469	-0.645869	0.22262	-2.90122	0.00371712	0.110586	226.295	466.332	206.089	384.124	324.069	365.286	286.509	264.227	160.77	224.399	184.735	276.689	243.987	133.241	114.855	273.897
ENSMFAG00000040987	EME1	9.43971	-0.849132	0.39528	-2.14818	0.0316996	0.248715	11.5719	14.0007	4.95406	13.1223	18.7866	19.441	5.88718	9.75333	8.93169	3.29998	9.4078	7.87727	1.14548	5.74314	6.93091	10.1821
ENSMFAG00000040991	ENSMFAG00000040991	8.03398	-1.32478	0.625838	-2.11681	0.0342759	0.255569	11.5719	14.0007	8.91731	1.19293	13.1506	5.11605	21.5863	16.8467	9.67599	9.07494	5.13153	1.96932	1.14548	0	0	9.16385
ENSMFAG00000041003	GAP43	9.69846	-1.53654	0.62181	-2.47108	0.0134707	0.182673	24.4295	26.9245	31.706	10.7364	5.63598	2.04642	11.7744	2.66	7.44307	4.12497	11.1183	8.86193	3.43644	2.29726	1.98026	0
ENSMFAG00000041020	RHBDL3	12.5207	-1.70236	0.385937	-4.41098	1.02903e-05	0.0049586	24.4295	28.0015	26.7519	15.5081	14.0899	7.16246	21.5863	15.96	2.97723	10.7249	6.84204	2.95398	5.7274	3.44589	2.97039	11.2003
ENSMFAG00000041030	THY1	323.146	-1.0128	0.464743	-2.17928	0.0293112	0.242647	149.149	689.267	290.308	252.902	731.738	331.52	331.644	680.96	243.388	183.974	578.152	129.975	88.2019	60.8773	49.5065	378.773
ENSMFAG00000041047	SYNGAP1	42.3309	-1.05629	0.414019	-2.55132	0.0107317	0.171905	24.4295	152.931	51.5222	44.1385	40.3912	37.8587	51.0222	55.86	55.0787	18.1499	48.7495	14.7699	19.4732	10.3377	12.8717	39.71
ENSMFAG00000041052	PRKX	115.24	-0.745794	0.326286	-2.2857	0.0222716	0.218197	51.4306	267.091	99.0812	132.416	214.167	145.296	126.574	119.7	160.77	73.4245	108.617	67.9414	56.1285	57.4314	41.5854	122.185
ENSMFAG00000041064	SERPINE1	840.087	-1.41716	0.517316	-2.73946	0.00615408	0.137108	90.0036	2170.11	480.544	1426.75	1065.2	240.454	2402.95	1903.67	485.288	639.371	427.627	1007.31	129.439	373.304	371.299	228.078
ENSMFAG00000041075	FBN1	4054.93	-0.819174	0.407249	-2.01148	0.0442746	0.281189	2841.54	7189.91	4203.03	6753.19	5541.1	5712.58	3693.22	5476.05	4882.66	3470.75	7722.09	1497.67	906.074	750.054	1360.44	2878.47
ENSMFAG00000041103	ENSMFAG00000041103	24.8474	-0.545594	0.25483	-2.14101	0.0322731	0.249041	41.1445	39.8482	34.6784	33.4021	15.0293	32.7427	17.6615	23.0533	25.3064	25.5748	23.9471	18.7085	17.1822	17.2294	18.8125	13.2367
ENSMFAG00000041109	MALRD1	195.365	0.786365	0.331844	2.36969	0.0178031	0.203438	141.434	141.084	108.989	82.3124	163.443	106.414	117.744	284.62	220.315	57.7496	124.012	248.134	302.407	325.062	338.624	363.5
ENSMFAG00000041120	LRRC14B	180.394	1.10798	0.411065	2.69538	0.00703092	0.144732	124.719	84.0044	60.4395	54.8749	200.077	52.1837	136.386	201.273	203.94	54.4496	176.182	128.006	272.624	221.685	284.167	631.288
ENSMFAG00000041121	MOBP	3.70469	-2.69599	0.911152	-2.95888	0.0030876	0.100071	11.5719	15.0777	15.853	0	1.87866	4.09284	0	2.66	0	0.824995	0.855255	0.984658	2.29096	1.14863	0	2.03641
ENSMFAG00000041136	NCAM2	31.321	-1.08949	0.314847	-3.46039	0.000539396	0.0446555	29.5726	53.849	36.6601	35.788	73.2677	35.8123	19.6239	56.7467	23.8178	21.4499	30.7892	30.5244	20.6186	11.4863	8.91116	12.2185
ENSMFAG00000041141	ACVR2B	87.3984	-0.706289	0.246312	-2.86746	0.00413785	0.115288	129.862	116.314	96.1088	62.0325	76.0857	184.178	123.631	79.8	103.459	55.2746	54.7363	66.9568	48.1101	52.8369	96.0426	52.9467
ENSMFAG00000041150	P2RX4	59.2665	-0.755682	0.350489	-2.15608	0.0310774	0.247984	50.1449	95.8512	60.4395	95.4346	87.3576	72.6479	56.9094	78.0267	75.9193	75.0745	62.4336	20.6778	28.637	13.7835	14.8519	60.0742
ENSMFAG00000041156	STAT4	66.9972	1.93862	0.553064	3.50524	0.000456201	0.0408783	11.5719	7.53886	14.8622	14.3152	26.3012	77.7639	14.7179	54.0867	161.515	23.0998	18.8156	67.9414	286.37	134.39	113.865	44.8011
ENSMFAG00000041168	ENSMFAG00000041168	20.4798	-0.782306	0.348716	-2.24339	0.0248718	0.228283	20.5722	38.7713	30.7152	15.5081	16.9079	22.5106	22.5675	40.7867	33.4938	19.7999	17.1051	7.87727	9.16384	6.89177	15.8421	9.16385
ENSMFAG00000041173	PLAC8L1	37.0025	3.23776	0.802939	4.03238	5.52139e-05	0.0158693	15.4292	3.23094	2.97244	3.5788	4.69665	15.3481	10.7932	0.886667	0.744307	95.6994	5.98678	77.788	2.29096	234.32	101.983	16.2913
ENSMFAG00000041193	PLAGL1	288.24	-1.09602	0.298364	-3.67342	0.000239321	0.030796	203.151	505.103	235.813	294.654	524.146	621.088	426.82	332.5	317.075	183.974	295.063	170.346	122.566	87.2958	106.934	185.314
ENSMFAG00000041237	CAPZA2	8088.78	0.517662	0.228515	2.26533	0.0234924	0.223383	5699.8	5143.65	5433.61	5947.96	6824.23	8722.86	7660.2	7789.37	5018.86	6525.71	6340	12432.3	12903.8	15314.7	10175.6	7487.89
ENSMFAG00000041245	B3GAT2	4.68021	-1.63612	0.691078	-2.36749	0.0179092	0.203438	2.57153	11.8468	0.990812	22.6657	5.63598	8.18567	3.92478	0.886667	1.48861	4.12497	1.71051	2.95398	4.58192	2.29726	0	1.01821
ENSMFAG00000041253	ZNF493	113.259	0.700106	0.317208	2.20709	0.0273079	0.234753	150.435	49.541	75.3017	78.7336	55.4204	101.298	79.4769	100.193	94.527	158.399	100.065	106.343	186.713	281.414	150.5	43.7829
ENSMFAG00000041260	TPRG1	90.8184	1.22825	0.600013	2.04703	0.0406549	0.271979	19.2865	12.9238	34.6784	32.2092	44.1485	168.83	7.84957	114.38	77.408	269.773	27.3681	226.471	136.312	141.281	11.8816	128.294
ENSMFAG00000041265	PTBP3	121.071	-0.596366	0.217834	-2.73772	0.00618676	0.13738	84.8605	152.931	144.659	180.133	169.079	181.108	135.405	119.7	148.861	130.349	115.459	85.6653	61.8559	63.1746	73.2696	90.6203
ENSMFAG00000041272	DBF4B	25.1347	-0.611838	0.235943	-2.59316	0.00950976	0.164197	38.573	36.6173	17.8346	38.1739	29.1192	26.6034	31.3983	26.6	28.2837	22.2749	26.5129	17.7239	18.3277	16.0808	16.8322	11.2003
ENSMFAG00000041279	DST	15633.2	-0.536487	0.15782	-3.39935	0.000675452	0.0485517	15138.6	21842.2	16546.6	18671.8	15925.4	15554.8	22401.7	21973.4	12592.2	8480.12	14234	15178.5	10028.7	15987.8	15191.6	10384.7
ENSMFAG00000041280	ENSMFAG00000041280	3.69823	-1.58523	0.638534	-2.48261	0.0130423	0.179308	2.57153	4.30792	3.96325	16.7011	7.51464	2.04642	5.88718	1.77333	2.23292	3.29998	2.56576	0	2.29096	0	1.98026	2.03641
ENSMFAG00000041298	ENSMFAG00000041298	1.75903	1.57555	0.793213	1.98629	0.0470011	NA	0	0	0.990812	1.19293	1.87866	0	0	2.66	2.23292	2.47498	0.855255	3.93863	2.29096	4.59451	1.98026	3.05462
ENSMFAG00000041314	RAD9A	114.385	-0.507389	0.232673	-2.18069	0.0292064	0.242321	177.436	118.468	146.64	88.277	162.504	110.507	142.273	130.34	160.77	132.824	103.486	71.8801	65.2923	50.5397	75.2498	93.675
ENSMFAG00000041322	ENSMFAG00000041322	5.21595	-2.20678	0.539368	-4.09142	4.2874e-05	0.0134802	6.42883	9.69281	9.90812	16.7011	6.57531	10.2321	7.84957	1.77333	2.97723	1.64999	2.56576	2.95398	0	1.14863	1.98026	1.01821
ENSMFAG00000041327	OPHN1	135.072	-0.651348	0.226045	-2.8815	0.00395791	0.11444	113.147	203.549	149.613	164.625	157.807	225.106	147.179	161.373	153.327	138.599	150.525	111.266	56.1285	71.215	76.24	81.4565
ENSMFAG00000041331	AFTPH	879.211	0.517577	0.21956	2.35734	0.0184063	0.205329	635.168	753.886	660.872	641.798	721.405	999.675	635.815	735.047	590.236	732.595	583.284	1151.07	1046.97	1712.61	1405.98	1060.97
ENSMFAG00000041341	GAMT	1441.95	0.72378	0.322056	2.24737	0.0246161	0.227397	1344.91	691.421	1361.38	497.453	717.648	1100.97	994.933	1991.45	1261.6	1017.22	828.742	1319.44	2737.7	1686.19	2064.42	3455.79
ENSMFAG00000041342	ENSMFAG00000041342	54.0896	0.635561	0.272457	2.33271	0.0196635	0.209302	38.573	18.3086	34.6784	38.1739	48.8451	59.3461	52.9846	46.9933	40.1926	51.9747	34.2102	80.742	76.7471	58.5801	115.845	69.238
ENSMFAG00000041385	CLCN4	1619.05	0.575878	0.209733	2.74576	0.00603701	0.136038	1292.19	807.734	1006.67	813.58	1423.08	1436.59	1556.18	2063.27	1740.93	1879.34	1123.8	2194.8	2265.76	2049.15	2452.55	1799.17
ENSMFAG00000041392	SEMA6A	195.873	-0.591658	0.270031	-2.19107	0.0284465	0.238761	168.435	292.938	228.878	282.725	249.862	189.294	251.186	222.553	296.234	205.424	238.616	121.113	91.6384	82.7013	87.1314	125.239
ENSMFAG00000041407	HOXA9	321.449	0.583895	0.286492	2.03809	0.041541	0.274306	213.437	271.399	235.813	193.255	261.134	338.682	233.525	309.447	214.36	186.449	230.064	275.704	427.264	790.256	639.624	322.771
ENSMFAG00000041455	SLC16A4	11.7337	-0.758675	0.360798	-2.10277	0.0354859	0.25926	6.42883	15.0777	18.8254	23.8587	16.9079	13.3017	7.84957	15.96	11.9089	4.12497	16.2498	2.95398	8.01836	9.18903	7.92104	9.16385
ENSMFAG00000041457	NXPH3	17.284	-1.03226	0.449127	-2.29838	0.02154	0.216142	18.0007	50.618	12.8806	13.1223	18.7866	27.6266	25.5111	20.3933	29.028	18.9749	14.5393	4.92329	5.7274	2.29726	4.95065	9.16385
ENSMFAG00000041460	MIIP	178.405	-1.14141	0.451905	-2.52579	0.011544	0.173781	581.166	221.858	268.51	116.907	61.9957	128.924	423.877	161.373	190.543	117.974	53.881	35.4477	143.185	49.391	68.3189	231.133
ENSMFAG00000041462	BANK1	110.94	1.95114	0.46304	4.21376	2.51149e-05	0.00980962	15.4292	21.5396	27.7427	56.0678	47.9058	105.391	33.3607	56.7467	99.7372	52.7997	111.183	433.25	232.532	307.832	128.717	44.8011
ENSMFAG00000041472	ORAI2	51.9808	-0.747605	0.326033	-2.29303	0.021846	0.216153	66.8598	72.1576	50.5314	63.2254	94.8723	38.882	75.5521	60.2933	59.5446	47.8497	65.8546	20.6778	19.4732	22.9726	12.8717	60.0742
ENSMFAG00000041480	PMEL	9.24845	-1.15211	0.461577	-2.49604	0.0125589	0.177075	3.8573	22.6166	8.91731	16.7011	29.1192	6.13926	8.83076	6.20667	5.95446	6.59996	11.1183	2.95398	3.43644	3.44589	4.95065	7.12744
ENSMFAG00000041537	SLC36A4	203.035	-0.572038	0.216509	-2.6421	0.0082393	0.153434	182.579	196.01	186.273	249.323	286.495	397.005	261.979	182.653	165.981	209.549	155.656	221.548	148.912	166.551	79.2104	158.84
ENSMFAG00000041538	RHOJ	91.0323	-0.6432	0.260508	-2.46902	0.0135484	0.182825	68.1456	157.239	65.3936	121.679	171.897	97.2049	128.537	78.9133	93.7827	78.3745	117.17	50.2176	63.0014	41.3506	57.4275	66.1834
ENSMFAG00000041540	ASB12	959.599	0.715133	0.322231	2.21932	0.0264652	0.233323	573.451	775.425	647	480.752	992.871	586.299	1080.3	674.753	779.29	394.347	667.954	1686.72	2712.5	1241.67	1277.27	783
ENSMFAG00000041569	SVIP	116.069	0.783411	0.20148	3.88827	0.00010096	0.019717	100.29	61.3878	95.118	82.3124	61.9957	124.832	98.1196	58.52	128.765	141.899	107.762	173.3	154.64	180.335	191.095	96.7296
ENSMFAG00000041573	SPR	325.63	0.519663	0.221666	2.34435	0.0190603	0.208147	122.148	389.867	316.069	226.657	334.401	292.638	235.487	222.553	311.865	286.273	419.075	505.13	373.426	331.954	557.443	285.098
ENSMFAG00000041583	KPNA4	3844.35	0.539854	0.192404	2.80584	0.00501851	0.124569	2291.23	3406.49	3145.83	3646.8	2762.57	3412.4	3175.15	3224.81	3376.18	3088.78	3459.51	6206.3	5623.16	5990.1	5825.92	2874.4
ENSMFAG00000041585	ZNF697	126.669	0.720489	0.305418	2.35902	0.018323	0.205329	72.0029	65.6957	125.833	163.432	53.5418	43.998	136.386	104.627	129.509	73.4245	277.958	151.637	109.966	189.524	133.667	195.496
ENSMFAG00000041597	KERA	93.0046	-3.3426	1.13636	-2.9415	0.00326627	0.102818	1.28577	254.167	7.9265	3.5788	15.9686	37.8587	918.399	115.267	2.97723	28.8748	29.9339	6.89261	2.29096	58.5801	0	4.07282
ENSMFAG00000041606	ATP10A	100.334	-1.09287	0.454786	-2.40305	0.016259	0.197286	47.5733	228.32	190.236	187.29	108.962	69.5782	161.897	100.193	121.322	77.5495	162.498	32.4937	30.9279	13.7835	20.7927	51.9285
ENSMFAG00000041609	INSR	1003.26	-0.559155	0.188587	-2.96497	0.00302716	0.0996475	1683.07	1182.52	1413.89	1401.7	663.167	1272.87	1202.95	743.913	857.442	920.694	749.203	895.054	596.795	812.08	676.258	980.532
ENSMFAG00000041613	XK	494.844	0.721626	0.296512	2.43372	0.0149447	0.191149	290.583	225.089	343.812	376.967	388.882	407.237	461.162	493.873	343.126	260.698	621.77	729.632	1091.64	693.772	933.692	255.57
ENSMFAG00000041618	PAPPA	28.5374	-1.09168	0.375519	-2.90713	0.00364761	0.109781	50.1449	32.3094	44.5866	47.7173	20.6652	26.6034	31.3983	58.52	37.2154	14.8499	32.4997	12.8006	13.7458	9.18903	2.97039	21.3823
ENSMFAG00000041641	TDRKH	81.9653	0.586687	0.278267	2.10836	0.0349999	0.25719	92.5751	51.695	44.5866	70.383	46.0271	68.555	56.9094	93.9867	87.0839	128.699	58.1573	189.054	90.4929	57.4314	119.806	56.0013
ENSMFAG00000041668	ENSMFAG00000041668	7.00274	0.78301	0.391635	1.99934	0.0455717	0.285199	5.14306	2.15396	4.95406	3.5788	8.45397	6.13926	5.88718	4.43333	5.95446	9.89994	5.13153	6.89261	10.3093	6.89177	8.91116	17.3095
ENSMFAG00000041684	KIF23	12.2496	-1.00838	0.338097	-2.98251	0.00285897	0.0980871	12.8577	18.3086	8.91731	16.7011	21.6046	28.6499	7.84957	15.96	8.18738	8.24995	8.55255	9.84658	12.6003	5.74314	8.91116	3.05462
ENSMFAG00000041692	ZSCAN23	11.9182	-0.943607	0.362453	-2.60339	0.00923073	0.162041	14.1434	11.8468	12.8806	22.6657	15.9686	10.2321	14.7179	23.94	12.6532	9.07494	15.3946	7.87727	6.87288	2.29726	1.98026	8.14565
ENSMFAG00000041726	RSPH3	101.025	0.509758	0.229091	2.22514	0.0260721	0.231941	115.719	73.2346	61.4304	48.9102	81.7217	98.2281	70.6461	116.153	134.72	89.0994	72.6966	88.6193	137.458	190.672	112.875	124.221
ENSMFAG00000041746	AGTR1	182.658	-1.03812	0.258808	-4.01116	6.04216e-05	0.0163512	250.724	285.4	165.466	199.22	185.987	449.189	206.051	225.213	173.424	193.874	140.262	115.205	91.6384	82.7013	95.0524	63.1288
ENSMFAG00000041761	ANGPT1	293.901	-0.547613	0.26578	-2.0604	0.0393607	0.269374	423.017	263.86	259.593	249.323	325.008	515.697	244.318	510.72	174.168	164.174	210.393	190.039	218.787	233.172	528.729	191.423
ENSMFAG00000041769	PPM1L	235.485	0.616169	0.270446	2.27834	0.0227061	0.220027	69.4313	250.936	130.787	190.869	159.686	223.06	169.747	291.713	230.735	205.424	175.327	433.25	270.333	396.277	359.417	210.769
ENSMFAG00000041772	CAMK2N1	58.6448	-0.691443	0.27605	-2.50478	0.0122529	0.176265	78.4317	108.775	100.072	71.576	53.5418	54.2301	67.7025	46.1067	44.6584	60.2246	60.7231	40.371	30.9279	37.9047	14.8519	68.2198
ENSMFAG00000041777	RNF141	1715.65	0.610689	0.225143	2.71246	0.00667867	0.141937	1680.5	972.512	1082.96	1600.92	1506.68	1299.48	1368.77	1350.39	1287.65	1650.81	1286.3	2768.86	2542.96	3105.89	2724.84	1220.83
ENSMFAG00000041779	EGFL6	4.31141	-1.52105	0.754362	-2.01634	0.0437641	0.280613	6.42883	23.6935	4.95406	2.38587	2.81799	1.02321	1.96239	7.98	0.744307	2.47498	5.98678	0	2.29096	1.14863	0	5.09103
ENSMFAG00000041781	AGPAT4	27.4794	-1.0276	0.345705	-2.97249	0.00295396	0.0988959	18.0007	45.2331	40.6233	39.3668	46.9665	23.5338	47.0974	35.4667	47.6357	17.3249	17.9603	15.7545	8.01836	11.4863	8.91116	16.2913
ENSMFAG00000041799	JCHAIN	71.2876	1.60541	0.493198	3.2551	0.00113353	0.0607993	39.8587	869.122	16.8438	25.0516	92.9936	15.3481	22.5675	12.4133	32.0052	168.299	109.473	84.6806	74.4562	24.1212	76.24	289.171
ENSMFAG00000041809	MRPL14	1400.68	0.578606	0.197567	2.92866	0.00340427	0.105603	1256.19	946.665	1313.82	792.107	1035.14	1399.75	1165.66	1077.3	1132.84	1206.14	1241.83	2480.35	2523.49	1659.77	1363.41	1816.48
ENSMFAG00000041856	ENSMFAG00000041856	38533	0.616608	0.260755	2.3647	0.0180447	0.203914	32203.3	30878.1	20761.5	21637.4	28736	34461.7	34424.3	40268.9	23782.8	26729.8	26288.8	53788.9	71826.2	69165.8	65974.3	35599.5
ENSMFAG00000041868	LOXL2	168.158	-1.81192	0.470396	-3.85192	0.000117197	0.0218009	99.0039	884.2	93.1364	75.1548	305.282	75.7175	329.682	232.307	117.601	48.6747	108.617	64.9875	65.2923	29.8643	67.3288	93.675
ENSMFAG00000041874	CCL8	10.9065	1.34507	0.628726	2.13935	0.0324073	0.249041	0	7.53886	4.95406	7.1576	7.51464	8.18567	7.84957	6.20667	23.8178	33.8248	42.7627	11.8159	4.58192	2.29726	3.96052	2.03641
ENSMFAG00000041885	ENSMFAG00000041885	54.1695	-0.643988	0.302781	-2.12691	0.0334273	0.252704	33.4299	96.9281	39.6325	59.6466	77.025	75.7175	64.7589	82.46	68.4763	69.2995	52.1705	37.417	25.2006	22.9726	18.8125	42.7647
ENSMFAG00000041887	SLC7A5	404.123	1.14345	0.446986	2.55813	0.0105237	0.171452	218.58	224.012	185.282	50.1032	297.767	143.249	454.294	440.673	205.429	447.972	282.234	239.272	382.59	1280.72	361.397	1252.39
ENSMFAG00000041922	ENSMFAG00000041922	3.01035	-1.86398	0.748512	-2.49025	0.0127654	NA	1.28577	4.30792	0	5.96466	5.63598	4.09284	13.7367	2.66	2.23292	0.824995	0.855255	0	2.29096	2.29726	1.98026	0
ENSMFAG00000041937	F3	141.357	-0.967385	0.429824	-2.25065	0.0244074	0.226803	39.8587	255.244	127.815	407.983	140.899	115.623	156.991	252.7	107.18	161.699	135.985	173.3	51.5466	37.9047	26.7335	70.2562
ENSMFAG00000041948	PTPRN2	1.85567	-2.122	1.03556	-2.04914	0.0404484	NA	9.00036	6.46188	4.95406	1.19293	1.87866	0	0	0.886667	0.744307	0.824995	1.71051	0	0	0	0	2.03641
ENSMFAG00000041968	MDN1	790.684	-0.500608	0.189357	-2.64373	0.00819992	0.153369	793.317	1040.36	1011.62	1146.41	1010.72	583.229	765.333	1060.45	616.286	421.572	832.163	621.319	450.173	939.578	605.959	752.454
ENSMFAG00000041970	ENSMFAG00000041970	921.464	-0.7007	0.343871	-2.03769	0.0415814	0.274306	3261.99	717.268	883.805	1454.19	1081.17	423.609	702.536	603.82	562.696	796.12	671.375	958.073	901.492	626.003	480.213	619.069
ENSMFAG00000041977	TCAF1	1553.07	-0.752424	0.20018	-3.75874	0.000170772	0.026763	2887.83	2349.97	1146.37	1634.32	1464.41	1860.19	2189.05	2063.27	1771.45	1440.44	1008.35	1112.66	915.238	998.158	1129.74	877.694
ENSMFAG00000041985	ENSMFAG00000041985	823.877	-0.578312	0.270588	-2.13724	0.0325783	0.24963	718.743	1257.91	1053.23	1442.26	1105.59	659.97	825.186	833.467	835.113	980.919	1086.17	806.435	345.935	396.277	434.667	400.155
ENSMFAG00000041996	GPX7	66.2053	-0.591321	0.285248	-2.07301	0.0381717	0.266485	69.4313	133.545	43.5957	47.7173	107.084	50.1373	90.27	95.76	81.8738	70.9495	70.9861	36.4324	53.8375	34.4589	39.6052	33.6008
ENSMFAG00000042033	TCP11L2	751.506	-0.550322	0.221403	-2.48561	0.012933	0.178236	605.596	1164.21	1364.35	664.464	556.083	1093.81	998.857	696.92	633.405	439.722	465.259	986.628	648.341	575.463	583.186	547.795
ENSMFAG00000042042	PARK7	2128.97	0.502636	0.199176	2.52358	0.0116167	0.173781	1645.78	1813.63	1427.76	1821.61	1909.66	1993.21	1630.75	1850.47	1575.7	1969.26	1628.4	2835.82	2457.05	4177.56	3427.83	1898.95
ENSMFAG00000042044	MYF5	81.2738	-0.748882	0.282345	-2.65237	0.00799293	0.152927	141.434	126.007	142.677	65.6113	36.6338	83.9032	82.4205	137.433	72.1978	96.5244	53.881	76.8034	49.2556	56.2828	39.6052	39.71
ENSMFAG00000042067	UBE2E3	1143.69	0.502954	0.216754	2.3204	0.0203194	0.210639	792.032	845.429	812.466	810.001	939.329	1076.42	1259.86	1032.97	912.521	741.67	992.951	1451.39	2137.46	1797.6	1699.06	997.842
ENSMFAG00000042071	ENSMFAG00000042071	189.311	-0.660464	0.258834	-2.55168	0.0107203	0.171905	128.577	334.941	107.008	287.497	216.046	265.011	313.001	203.933	214.36	148.499	153.946	199.886	99.6567	138.984	81.1906	136.44
ENSMFAG00000042073	EEF1AKMT1	234.105	0.559144	0.189271	2.9542	0.00313483	0.100744	190.293	151.854	229.868	177.747	240.468	166.783	172.69	185.313	352.057	192.224	474.666	229.425	221.078	234.32	270.305	256.588
ENSMFAG00000042077	OPN3	74.804	-0.616627	0.240445	-2.56453	0.0103317	0.170049	100.29	90.4663	88.1823	103.785	142.778	48.0908	81.4393	70.0467	83.3624	45.3747	85.5255	42.3403	57.274	74.6609	44.5558	38.6918
ENSMFAG00000042081	ADAMTS12	42.0233	-2.29367	0.498349	-4.60254	4.17363e-06	0.00254307	21.858	103.39	41.6141	32.2092	114.598	64.4622	52.0034	129.453	28.2837	29.6998	22.2366	10.8312	1.14548	3.44589	5.94078	11.2003
ENSMFAG00000042088	XYLT1	113.775	-0.76613	0.292184	-2.62208	0.00873957	0.158003	68.1456	91.5432	196.181	130.03	123.052	121.762	245.299	170.24	86.3396	43.7247	146.249	105.358	68.7288	49.391	63.3683	110.984
ENSMFAG00000042110	ASB2	9648.3	1.15972	0.333106	3.48155	0.000498528	0.0426634	6518.83	7278.23	4781.66	2840.37	5102.44	5859.92	5032.55	10317.3	6624.33	6548.81	6076.58	9492.11	11228	19469.3	21134.3	26068.1
ENSMFAG00000042111	LUZP2	1.08226	-3.1789	1.41715	-2.24316	0.0248863	NA	2.57153	1.07698	0.990812	5.96466	0	0	5.88718	0	0	0.824995	0	0	0	0	0	0
ENSMFAG00000042119	LMAN2L	606.436	0.577699	0.201478	2.8673	0.00413986	0.115288	501.449	606.339	557.827	442.578	402.033	558.672	374.817	448.653	537.39	549.446	647.428	1015.18	788.09	926.943	967.356	378.773
ENSMFAG00000042129	SHROOM4	244.136	-0.734519	0.289377	-2.53828	0.01114	0.173675	244.295	374.789	395.334	409.176	350.37	180.085	235.487	251.813	277.627	219.449	336.97	187.085	106.53	145.876	76.24	115.057
ENSMFAG00000042137	DNASE1L3	10.5739	-1.52217	0.608994	-2.49948	0.0124374	0.177032	1.28577	15.0777	14.8622	7.1576	11.272	54.2301	4.90598	16.8467	11.1646	5.77496	4.27627	0	4.58192	4.59451	2.97039	10.1821
ENSMFAG00000042141	MDGA1	123.806	-0.885404	0.334121	-2.64995	0.00805032	0.153029	173.578	157.239	187.264	137.187	75.1464	98.2281	292.396	164.033	86.3396	49.4997	156.512	43.325	171.822	43.6479	68.3189	76.3655
ENSMFAG00000042150	CYP2A23	5.6836	-1.21129	0.545945	-2.2187	0.0265069	0.233323	9.00036	3.23094	5.94487	16.7011	6.57531	11.2553	3.92478	7.09333	0.744307	4.94997	7.69729	0	4.58192	1.14863	1.98026	6.10924
ENSMFAG00000042170	RAB11FIP1	395.038	-0.608068	0.283426	-2.14543	0.0319189	0.248852	1209.91	533.105	418.123	422.298	305.282	302.87	235.487	391.02	375.131	280.498	374.602	244.195	295.534	321.616	358.427	252.515
ENSMFAG00000042216	FRMD3	2835.65	0.907651	0.331536	2.73772	0.00618673	0.13738	973.325	1589.62	2261.03	2158.02	1088.68	3333.62	2632.55	1737.87	1685.11	2824.78	1172.55	4878	4263.47	5748.89	5903.15	3119.78
ENSMFAG00000042225	PRKG1	475.22	-1.04589	0.400355	-2.61241	0.00899058	0.160367	540.022	343.556	931.364	1138.06	780.583	337.659	540.639	511.607	439.886	370.423	494.337	676.46	130.585	107.971	117.825	142.549
ENSMFAG00000042251	SERPINB9	153.336	-0.873274	0.278181	-3.13923	0.00169395	0.0752986	141.434	164.778	229.868	205.184	232.954	87.996	313.983	211.913	159.282	149.324	119.736	129.975	83.62	40.202	77.2301	105.893
ENSMFAG00000042270	ARHGAP36	24.2136	0.840343	0.325212	2.58398	0.00976661	0.165834	23.1438	11.8468	7.9265	10.7364	26.3012	26.6034	15.6991	15.96	15.6305	19.7999	29.0787	47.2636	34.3644	53.9855	28.7138	20.3641
ENSMFAG00000042279	RASSF5	148.902	0.874482	0.442737	1.97517	0.0482489	0.292819	16.715	61.3878	68.366	132.416	69.5104	119.715	226.656	145.413	119.089	54.4496	147.959	242.226	221.078	116.011	144.559	496.885
ENSMFAG00000042298	ENSMFAG00000042298	2.60468	-1.28473	0.623299	-2.06117	0.0392867	NA	1.28577	7.53886	0.990812	2.38587	4.69665	4.09284	5.88718	2.66	1.48861	1.64999	2.56576	0.984658	2.29096	1.14863	0.990129	1.01821
ENSMFAG00000042303	C1QTNF6	23.3942	-2.71443	0.738548	-3.67537	0.000237507	0.030796	1.28577	115.237	8.91731	5.96466	119.295	8.18567	24.5299	41.6733	7.44307	10.7249	10.2631	1.96932	1.14548	3.44589	0.990129	13.2367
ENSMFAG00000042315	MB	130293	0.578077	0.251816	2.29563	0.0216969	0.216142	134063	90086.1	166614	117695	128990	41705	89648.9	67461.1	100556	103919	198171	152079	214413	152016	171534	155733
ENSMFAG00000042391	VSNL1	10.4767	-4.55091	1.82772	-2.48993	0.0127768	0.177565	63.0025	40.9252	52.513	3.5788	0	0	0	0.886667	0	3.29998	3.42102	0	0	0	0	0
ENSMFAG00000042425	REXO4	398.463	0.587569	0.261552	2.24647	0.0246739	0.227654	465.447	255.244	316.069	201.606	214.167	427.701	262.96	403.433	222.548	377.848	255.721	519.9	683.851	529.518	601.999	637.397
ENSMFAG00000042450	PAPOLG	167.781	-0.532168	0.164946	-3.22631	0.00125398	0.0637228	146.577	242.32	215.997	208.763	174.715	251.709	197.22	151.62	171.191	144.374	178.748	122.098	107.675	117.16	151.49	102.839
ENSMFAG00000042459	WDFY2	92.7565	-0.791675	0.222768	-3.55381	0.000379696	0.037306	60.431	145.392	107.008	138.38	87.3576	131.994	159.935	110.833	81.8738	76.7245	81.2492	74.834	52.6921	64.3232	32.6743	78.4019
ENSMFAG00000042471	ACTR8	283.907	-0.519063	0.24256	-2.13994	0.0323598	0.249041	682.742	236.935	324.986	341.179	353.188	316.172	223.713	198.613	229.247	325.873	297.629	244.195	178.695	191.821	164.361	233.169
ENSMFAG00000042495	SCML2	40.057	1.19652	0.60838	1.96673	0.049214	0.295498	11.5719	19.3856	28.7336	20.2799	11.272	53.2069	21.5863	28.3733	11.1646	18.9749	10.2631	11.8159	12.6003	42.4993	175.253	163.931
ENSMFAG00000042505	PRR14L	356.662	-0.556241	0.165833	-3.35421	0.000795905	0.051946	351.014	564.337	423.077	475.98	422.698	341.752	406.215	413.187	378.852	234.298	429.338	274.72	235.969	283.711	214.858	256.588
ENSMFAG00000042535	ZPBP	10.0336	2.83711	0.50535	5.61415	1.97534e-08	5.01505e-05	1.28577	1.07698	0.990812	4.77173	4.69665	1.02321	3.92478	1.77333	9.67599	10.7249	28.2234	9.84658	26.346	32.1616	14.8519	9.16385
ENSMFAG00000042553	PRKCG	1.52574	-2.33837	1.06798	-2.18953	0.0285586	NA	9.00036	3.23094	1.98162	1.19293	2.81799	2.04642	0	0	0	0	0	0.984658	0	1.14863	0.990129	1.01821
ENSMFAG00000042560	NPFFR2	2.56981	2.84211	0.987792	2.87723	0.00401179	NA	0	0	2.97244	0	0	1.02321	0	0.886667	5.21015	2.47498	4.27627	6.89261	1.14548	0	1.98026	14.2549
ENSMFAG00000042565	PLCG2	65.7708	-0.635465	0.269162	-2.3609	0.0182307	0.204961	50.1449	91.5432	87.1915	120.486	81.7217	56.2765	95.176	59.4067	98.9929	56.0996	66.7099	42.3403	37.8008	29.8643	29.7039	48.8739
ENSMFAG00000042578	DHX33	95.5496	-0.69646	0.254007	-2.74189	0.00610865	0.136819	145.292	114.16	142.677	81.1194	113.659	151.435	84.3828	113.493	90.8055	32.9998	145.393	66.9568	57.274	67.7691	64.3584	57.0195
[truncated: 300 more rows]

## Sheet: FOXO3-knockout bulk RNA-seq 
Differentially expressed genes identified in bulk RNA-seq of FOXO3-/- vs. FOXO3+/+ hMyotubes
[truncated: 536 more rows]
