# Supplementary material for: Single-nucleus profiling unveils a geroprotective role of the FOXO3 in primate skeletal muscle aging
Source: Protein Cell. 2022 Nov 22;14(7):499–514. doi: 10.1093/procel/pwac061 (PMC10305740; doi:10.1093/procel/pwac061)
Supplement: pwac061_suppl_Supplementary_Table_S2 [file pwac061_suppl_supplementary_table_s2.xlsx]

## Sheet: Summary
Table S2. The marker genes of each cell type in monkey skeletal muscle.
The SHEET "Marker genes" shows marker genes of different cell types identified in snRNA-seq of monkey skeletal muscle.

## Sheet: Marker genes
Marker genes of different cell types identified in snRNA-seq of monkey skeletal muscle
Gene	Celltype	p_val	avg_logFC	pct.1	pct.2	p_val_adj
MYH2	Fast IIA	0	1.33367	0.399	0.161	0
ANKRD1	Fast IIA	0	1.05954	0.457	0.241	0
XIRP2	Fast IIA	0	0.78252	0.819	0.6	0
NRAP	Fast IIA	0	0.656811	0.919	0.707	0
HSPB1	Fast IIA	0	0.652229	0.443	0.251	0
ASB5	Fast IIA	0	0.61256	0.747	0.536	0
KLHL41	Fast IIA	0	0.605463	0.854	0.611	0
PRKG1	Fast IIA	0	0.599828	0.873	0.727	0
FHL1	Fast IIA	0	0.598053	0.803	0.543	0
ACTN2	Fast IIA	0	0.597573	0.922	0.68	0
SH3BGR	Fast IIA	0	0.592848	0.426	0.267	0
XIRP1	Fast IIA	0	0.586902	0.476	0.273	0
PALLD	Fast IIA	0	0.554465	0.845	0.688	0
ENAH	Fast IIA	0	0.553312	0.589	0.388	0
ENSMFAG00000030943	Fast IIA	0	0.534988	0.616	0.397	0
ENSMFAG00000038131	Fast IIA	0	0.53453	0.205	0.119	0
CSRP3	Fast IIA	0	0.529124	0.41	0.255	0
MYL12A	Fast IIA	0	0.511056	0.352	0.216	0
MYO18B	Fast IIA	0	0.510264	0.946	0.749	0
RNF144B	Fast IIA	0	0.508813	0.474	0.306	0
HSPB8	Fast IIA	0	0.508506	0.614	0.425	0
ABRA	Fast IIA	0	0.505358	0.45	0.286	0
DUSP27	Fast IIA	0	0.503545	0.693	0.477	0
MYH1	Fast IIX	0	1.2103	0.818	0.41	0
PFKFB3	Fast IIX	0	1.08305	0.618	0.303	0
ATP2A1	Fast IIX	0	0.995234	0.768	0.349	0
PGM1	Fast IIX	0	0.985323	0.622	0.298	0
ACTN3	Fast IIX	0	0.974956	0.552	0.214	0
TNNT3	Fast IIX	0	0.966579	0.701	0.305	0
FBXO32	Fast IIX	0	0.911479	0.73	0.465	0
PHKA1	Fast IIX	0	0.895607	0.767	0.428	0
SLC22A3	Fast IIX	0	0.866176	0.392	0.225	0
ACER2	Fast IIX	0	0.856791	0.456	0.217	0
MPP6	Fast IIX	0	0.816305	0.562	0.292	0
FBXL4	Fast IIX	0	0.809296	0.431	0.184	0
ENSMFAG00000039291	Fast IIX	0	0.798649	0.352	0.152	0
MYBPC2	Fast IIX	0	0.780721	0.495	0.243	0
UCP3	Fast IIX	0	0.773892	0.568	0.312	0
DEPTOR	Fast IIX	0	0.734871	0.651	0.387	0
LPIN1	Fast IIX	0	0.708141	0.808	0.566	0
PRKAG3	Fast IIX	0	0.70149	0.291	0.132	0
FKBP5	Fast IIX	0	0.675441	0.859	0.71	0
GPCPD1	Fast IIX	0	0.671404	0.452	0.259	0
PYGM	Fast IIX	0	0.66818	0.176	0.058	0
MYLK4	Fast IIX	0	0.661432	0.407	0.258	0
PHTF2	Fast IIX	0	0.659568	0.897	0.648	0
MYL1	Fast IIX	0	0.652309	0.657	0.433	0
SLC7A8	Fast IIX	0	0.648874	0.21	0.109	0
GLUL	Fast IIX	0	0.642324	0.546	0.323	0
CAP2	Fast IIX	0	0.637046	0.945	0.726	0
NEDD4L	Fast IIX	0	0.636528	0.426	0.251	0
PFKM	Fast IIX	0	0.634655	0.368	0.174	0
DDIT4	Fast IIX	0	0.62955	0.182	0.068	0
TMEM233	Fast IIX	0	0.628265	0.366	0.197	0
RC3H1	Fast IIX	0	0.623065	0.619	0.401	0
GPD2	Fast IIX	0	0.618874	0.355	0.189	0
AMPD1	Fast IIX	0	0.614782	0.582	0.36	0
ENSMFAG00000044507	Fast IIX	0	0.613832	0.274	0.125	0
ARHGAP28	Fast IIX	0	0.586883	0.377	0.214	0
SLC22A2	Fast IIX	0	0.581856	0.135	0.042	0
PPP1R3A	Fast IIX	0	0.578308	0.468	0.284	0
TXNL1	Fast IIX	0	0.574126	0.628	0.408	0
MYLK2	Fast IIX	0	0.57312	0.141	0.055	0
DDIT4L	Fast IIX	0	0.571673	0.172	0.06	0
MSS51	Fast IIX	0	0.558153	0.418	0.251	0
ASB2	Fast IIX	0	0.532182	0.328	0.194	0
L3MBTL4	Fast IIX	0	0.524314	0.347	0.205	0
PFKFB1	Fast IIX	0	0.522315	0.516	0.335	0
MLF1	Fast IIX	0	0.518615	0.255	0.139	0
SLC16A10	Fast IIX	0	0.515531	0.412	0.277	0
REV3L	Fast IIX	0	0.508309	0.606	0.444	0
PPDPFL	Fast IIX	0	0.507274	0.143	0.066	0
GMPR	Fast IIX	0	0.504436	0.36	0.217	0
FAM13A	Fast IIX	0	0.503493	0.614	0.495	0
TPM3	Slow I	0	2.52719	0.851	0.116	0
TNNT1	Slow I	0	2.2435	0.762	0.06	0
ATP2A2	Slow I	0	2.22824	0.822	0.15	0
MYH7	Slow I	0	2.15163	0.715	0.059	0
MYOZ2	Slow I	0	2.08221	0.728	0.092	0
TNNI1	Slow I	0	1.72136	0.569	0.037	0
XPO4	Slow I	0	1.66109	0.621	0.115	0
ANKRD2	Slow I	0	1.61604	0.458	0.082	0
MYH7B	Slow I	0	1.61211	0.464	0.037	0
LGR5	Slow I	0	1.59046	0.41	0.051	0
MYL2	Slow I	0	1.41897	0.382	0.026	0
MYOM3	Slow I	0	1.34311	0.629	0.154	0
MYL6B	Slow I	0	1.25769	0.249	0.023	0
MYL3	Slow I	0	1.25439	0.365	0.023	0
BDNF	Slow I	0	1.17104	0.345	0.074	0
ENSMFAG00000032884	Slow I	0	1.15937	0.339	0.142	0
CSRP3	Slow I	0	1.15602	0.667	0.239	0
TPD52L1	Slow I	0	1.13982	0.746	0.298	0
ROBO2	Slow I	0	1.12604	0.317	0.158	0
USP54	Slow I	0	1.04566	0.6	0.264	0
COL21A1	Slow I	0	1.02406	0.208	0.023	0
ASB18	Slow I	0	1.02051	0.463	0.156	0
VWA3B	Slow I	0	1.01892	0.301	0.056	0
CEP128	Slow I	0	0.956759	0.373	0.147	0
MCU	Slow I	0	0.930719	0.776	0.383	0
EXOC6	Slow I	0	0.926746	0.742	0.334	0
CD36	Slow I	0	0.924395	0.296	0.05	0
EGLN1	Slow I	0	0.897255	0.499	0.197	0
EPB41L4B	Slow I	0	0.876603	0.198	0.022	0
GOLT1A	Slow I	0	0.870406	0.2	0.071	0
GPAM	Slow I	0	0.861442	0.226	0.03	0
OPCML	Slow I	0	0.858211	0.248	0.093	0
RSPO3	Slow I	0	0.842223	0.191	0.015	0
ATP13A4	Slow I	0	0.842192	0.159	0.016	0
AASS	Slow I	0	0.831723	0.241	0.084	0
ABHD18	Slow I	0	0.8211	0.48	0.184	0
ENSMFAG00000044084	Slow I	0	0.818356	0.577	0.231	0
TSC22D1	Slow I	0	0.814342	0.743	0.424	0
ZNF385B	Slow I	0	0.804665	0.451	0.181	0
SLC1A3	Slow I	0	0.792711	0.694	0.341	0
SLCO5A1	Slow I	0	0.775148	0.398	0.14	0
ADGRF4	Slow I	0	0.770367	0.184	0.03	0
ABCC5	Slow I	0	0.767073	0.525	0.239	0
ENAH	Slow I	0	0.764359	0.706	0.409	0
ACTA1	Slow I	0	0.759293	0.76	0.356	0
ENSMFAG00000044069	Slow I	0	0.754316	0.931	0.655	0
EEF1AKMT1	Slow I	0	0.749957	0.265	0.065	0
ATXN2	Slow I	0	0.739035	0.494	0.334	0
ESRRB	Slow I	0	0.731887	0.354	0.112	0
LPL	Slow I	0	0.718278	0.24	0.046	0
ATP1B4	Slow I	0	0.712105	0.161	0.018	0
LMCD1	Slow I	0	0.700589	0.382	0.162	0
ESRRG	Slow I	0	0.689081	0.231	0.049	0
TECRL	Slow I	0	0.684032	0.163	0.028	0
RYR3	Slow I	0	0.677418	0.297	0.103	0
PLIN5	Slow I	0	0.666666	0.217	0.058	0
TNIK	Slow I	0	0.658561	0.606	0.314	0
KIAA1217	Slow I	0	0.656444	0.848	0.496	0
PRRX1	Slow I	0	0.643093	0.383	0.14	0
ITPR2	Slow I	0	0.640978	0.554	0.266	0
FNBP1L	Slow I	0	0.637761	0.446	0.189	0
NRXN2	Slow I	0	0.637563	0.148	0.038	0
PPM1B	Slow I	0	0.636888	0.63	0.37	0
MYBPC1	Slow I	0	0.634597	0.97	0.794	0
GPT2	Slow I	0	0.630704	0.235	0.066	0
ICE2	Slow I	0	0.627779	0.273	0.081	0
GPD1L	Slow I	0	0.62446	0.204	0.046	0
ROCK2	Slow I	0	0.617971	0.764	0.487	0
ANGPT1	Slow I	0	0.613924	0.337	0.143	0
SLC20A2	Slow I	0	0.612063	0.76	0.438	0
MYL12A	Slow I	0	0.61198	0.501	0.216	0
USP13	Slow I	0	0.604819	0.86	0.575	0
ITGB6	Slow I	0	0.594319	0.299	0.106	0
FNIP2	Slow I	0	0.589497	0.436	0.234	0
FHOD3	Slow I	0	0.584839	0.526	0.272	0
PCSK5	Slow I	0	0.583618	0.276	0.104	0
AKAP6	Slow I	0	0.583556	0.556	0.265	0
KCNK2	Slow I	0	0.583213	0.118	0.01	0
ABLIM1	Slow I	0	0.580936	0.513	0.32	0
FBXO40	Slow I	0	0.577135	0.487	0.234	0
FHL1	Slow I	0	0.574845	0.937	0.573	0
NNT	Slow I	0	0.573607	0.403	0.183	0
MPPED2	Slow I	0	0.572988	0.127	0.016	0
DENND3	Slow I	0	0.56791	0.25	0.104	0
PDE7A	Slow I	0	0.562556	0.719	0.415	0
ARPP19	Slow I	0	0.559666	0.319	0.129	0
RAB20	Slow I	0	0.555493	0.219	0.077	0
MYOT	Slow I	0	0.554995	0.907	0.636	0
MAP2K6	Slow I	0	0.554647	0.256	0.095	0
SYT14	Slow I	0	0.553856	0.228	0.082	0
PREPL	Slow I	0	0.550052	0.413	0.188	0
COQ8A	Slow I	0	0.537031	0.283	0.116	0
PTPN3	Slow I	0	0.537014	0.291	0.123	0
KCNQ5	Slow I	0	0.524211	0.887	0.607	0
PPP3CC	Slow I	0	0.522974	0.561	0.295	0
B4GALT5	Slow I	0	0.522659	0.409	0.189	0
PDLIM1	Slow I	0	0.521923	0.145	0.023	0
MYOM1	Slow I	0	0.514394	0.897	0.648	0
TMEM131L	Slow I	0	0.511133	0.509	0.282	0
ENSMFAG00000038131	Slow I	0	0.509541	0.297	0.12	0
SLC38A2	Slow I	0	0.508161	0.453	0.229	0
RNF115	Slow I	0	0.500506	0.687	0.406	0
ADARB2	Slow I	4.92860125665394e-319	1.17159	0.193	0.085	8.10015616531075e-315
ABCC4	Slow I	0	0.503756	0.229	0.099	1.51134e-304
PROX1	Slow I	3.24577e-306	0.501628	0.103	0.013	5.33442e-302
ENSMFAG00000041970	Slow I	9.62258e-282	0.518043	0.14	0.039	1.58147e-277
DSCAM	Slow I	1.0368e-277	0.515015	0.177	0.066	1.70398e-273
GOT1	Slow I	2.46675e-244	0.503138	0.157	0.059	4.0541e-240
MYH9	Slow I	3.14934e-191	0.550467	0.267	0.165	5.17594e-187
TP73	Slow I	1.53288e-47	0.609937	0.143	0.104	2.51929e-43
PRUNE2	PMF	0	2.29426	0.629	0.112	0
SORBS2	PMF	0	2.14041	0.462	0.059	0
NCAM1	PMF	0	1.77989	0.498	0.075	0
BICD1	PMF	0	1.55718	0.572	0.135	0
LAMA2	PMF	0	1.20291	0.798	0.409	0
GBE1	PMF	5.48442496593444e-314	1.02082	0.805	0.574	9.01365243151324e-310
ABLIM1	PMF	2.85431e-292	1.37766	0.672	0.342	4.69107e-288
AGBL1	PMF	2.23872e-238	0.923977	0.695	0.431	3.67934e-234
SORBS1	PMF	2.54568e-212	0.671882	0.752	0.517	4.18382e-208
COL22A1	PMF	2.59129e-194	1.32604	0.302	0.032	4.25878e-190
SLC24A2	PMF	3.95845e-190	1.4735	0.28	0.017	6.50571e-186
RBM20	PMF	5.10562e-172	0.834026	0.676	0.466	8.39109e-168
FHOD3	PMF	5.91967e-158	0.784434	0.547	0.306	9.72897e-154
EFNA5	PMF	1.55467e-151	1.39521	0.293	0.062	2.5551e-147
RAPGEF2	PMF	8.41109e-150	0.729909	0.734	0.572	1.38236e-145
RUNX1	PMF	1.90228e-146	1.38519	0.366	0.132	3.12639e-142
HDAC9	PMF	1.17953e-139	0.945518	0.472	0.249	1.93856e-135
MUSK	PMF	8.42847e-138	1.27733	0.259	0.045	1.38522e-133
GALNT17	PMF	3.18561e-134	0.821455	0.557	0.347	5.23555e-130
ABLIM2	PMF	1.07923e-131	0.613377	0.624	0.414	1.77372e-127
TIAM2	PMF	7.89756e-122	0.785667	0.359	0.144	1.29796e-117
ZNF385B	PMF	1.4071e-115	0.758891	0.426	0.219	2.31257e-111
COL19A1	PMF	2.16756e-104	1.09557	0.32	0.14	3.56238e-100
RGCC	PMF	5.49007e-101	0.808084	0.216	0.046	9.02293e-97
AKAP6	PMF	3.12541e-98	0.639067	0.493	0.306	5.13661e-94
ADAMTS20	PMF	1.15616e-96	1.22199	0.161	0.016	1.90015e-92
APP	PMF	1.41472e-93	0.610197	0.287	0.103	2.3251e-89
MDM2	PMF	1.96106e-89	1.23877	0.223	0.069	3.22301e-85
LDLRAD3	PMF	2.64477e-88	0.731976	0.232	0.069	4.34668e-84
KLHL29	PMF	4.27689e-88	0.640134	0.372	0.188	7.02906e-84
MAP3K7CL	PMF	1.2259e-87	0.990394	0.191	0.046	2.01477e-83
PELI2	PMF	8.23188e-87	0.742614	0.209	0.054	1.35291e-82
FRAS1	PMF	4.18633e-86	0.848018	0.302	0.138	6.88023e-82
RHBDD1	PMF	1.63482e-85	0.938864	0.297	0.141	2.68683e-81
RCAN2	PMF	6.78316e-85	0.763207	0.44	0.279	1.11481e-80
INPP4B	PMF	1.38938e-84	0.789163	0.397	0.228	2.28345e-80
COBL	PMF	8.59815e-79	0.773187	0.305	0.149	1.41311e-74
UCK2	PMF	9.26224e-79	0.732009	0.194	0.053	1.52225e-74
PIP5K1A	PMF	4.24342e-76	0.503413	0.401	0.231	6.97406e-72
STRN	PMF	9.84321e-76	0.596575	0.244	0.095	1.61773e-71
PDE3B	PMF	5.13119e-74	0.71485	0.166	0.038	8.43311e-70
FREM2	PMF	9.15992e-74	0.737198	0.228	0.09	1.50543e-69
PPIP5K1	PMF	4.10778e-73	0.574397	0.277	0.124	6.75113e-69
SLC35F1	PMF	1.36975e-72	0.867219	0.138	0.022	2.25118e-68
LTBP1	PMF	1.24257e-71	0.79594	0.248	0.108	2.04216e-67
CYLD	PMF	2.46055e-69	0.638402	0.205	0.071	4.04392e-65
HMBOX1	PMF	2.73536e-69	0.826402	0.325	0.18	4.49557e-65
FAM184B	PMF	3.7749e-69	0.685691	0.315	0.167	6.20404e-65
NPNT	PMF	5.12791e-69	0.78966	0.129	0.017	8.42773e-65
FMN1	PMF	1.37095e-68	1.14936	0.18	0.06	2.25316e-64
TSPAN7	PMF	2.7531e-68	0.560707	0.28	0.134	4.52472e-64
ENSMFAG00000026599	PMF	2.75637e-67	0.611956	0.166	0.044	4.5301e-63
MYO1E	PMF	4.30621e-67	0.617903	0.314	0.163	7.07725e-63
HSPG2	PMF	2.60168e-65	0.582533	0.222	0.087	4.27587e-61
PDGFC	PMF	1.19247e-64	0.755265	0.212	0.083	1.95983e-60
ANTXR1	PMF	4.00918e-62	0.990948	0.215	0.092	6.58908e-58
CLSTN2	PMF	5.70019e-61	0.549605	0.297	0.152	9.36826e-57
AP1S2	PMF	2.36168e-60	0.5935	0.203	0.08	3.88142e-56
PRR16	PMF	2.54548e-60	0.69657	0.277	0.146	4.1835e-56
PELI1	PMF	2.73262e-59	0.805876	0.131	0.03	4.49107e-55
ARHGAP24	PMF	5.63631e-58	0.701499	0.285	0.152	9.26328e-54
PLEKHA5	PMF	7.91162e-57	0.663381	0.214	0.093	1.30028e-52
ITGB1	PMF	1.20898e-55	0.533423	0.162	0.052	1.98697e-51
ADAM17	PMF	4.00851e-55	0.51681	0.21	0.088	6.58799e-51
PSMA1	PMF	1.23994e-54	0.506452	0.225	0.102	2.03784e-50
MED12L	PMF	9.55253e-54	0.644378	0.11	0.02	1.56996e-49
STRC	PMF	1.44672e-53	0.50123	0.176	0.065	2.37769e-49
PARM1	PMF	3.37967e-52	0.838081	0.14	0.043	5.5545e-48
HERC1	PMF	6.67593e-46	0.555484	0.308	0.196	1.09719e-41
DCLK1	PMF	7.97175e-46	1.15929	0.112	0.031	1.31016e-41
HECW1	PMF	1.47183e-45	0.522779	0.167	0.069	2.41895e-41
DGKB	PMF	3.90676e-44	0.623542	0.251	0.142	6.42075e-40
TMCC3	PMF	6.4213e-44	0.511661	0.163	0.067	1.05534e-39
SLC20A1	PMF	1.09132e-42	0.571421	0.114	0.032	1.79359e-38
RANBP9	PMF	8.68791e-42	0.662649	0.232	0.131	1.42786e-37
EPHB1	PMF	9.35043e-34	0.588372	0.115	0.046	1.53674e-29
NAV3	PMF	4.9055e-33	0.544586	0.113	0.042	8.06218e-29
RNF220	PMF	3.61845e-31	0.653924	0.11	0.045	5.94692e-27
NKAIN2	PMF	1.16308e-28	0.61064	0.27	0.188	1.91153e-24
PLXDC2	PMF	2.77038e-28	0.514004	0.355	0.265	4.55312e-24
ENSMFAG00000030038	PMF	3.36506e-27	0.769756	0.117	0.055	5.53047e-23
UACA	PMF	1.29606e-26	0.533944	0.284	0.205	2.13007e-22
ADGRB3	PMF	3.82981e-26	0.833797	0.126	0.067	6.29429e-22
PEX5L	PMF	7.23616e-25	0.610643	0.16	0.097	1.18926e-20
ANK3	PMF	1.74644e-21	0.535572	0.484	0.423	2.87028e-17
PSD3	PMF	2.15479e-16	0.536931	0.177	0.125	3.54139e-12
CDH19	tSC	3.13844e-54	3.28165	0.533	0.012	5.15803e-50
GRIK2	tSC	4.57244e-50	2.89475	0.541	0.063	7.5148e-46
DLC1	tSC	3.31989e-42	1.94731	0.544	0.127	5.45624e-38
ADGRB3	tSC	5.29579e-42	2.50621	0.49	0.067	8.70364e-38
SORCS1	tSC	6.21059e-41	2.5937	0.456	0.037	1.02071e-36
NRXN1	tSC	6.51783e-41	3.16474	0.519	0.124	1.07121e-36
FRMD4A	tSC	1.9705e-37	2.59161	0.47	0.072	3.23852e-33
SYT1	tSC	8.6526e-34	2.08341	0.456	0.111	1.42205e-29
CADM1	tSC	4.3929e-32	1.89101	0.407	0.063	7.21973e-28
STARD13	tSC	7.06892e-32	1.8506	0.41	0.064	1.16178e-27
GPM6B	tSC	4.08418e-31	1.83796	0.385	0.047	6.71236e-27
RBMS3	tSC	1.32824e-30	1.16084	0.578	0.285	2.18297e-26
KANK4	tSC	1.74518e-29	2.15142	0.35	0.032	2.86821e-25
SLC35F1	tSC	3.94735e-28	2.05463	0.333	0.025	6.48747e-24
IL1RAPL1	tSC	4.37661e-28	1.7453	0.444	0.142	7.19295e-24
PTPRZ1	tSC	9.2207e-27	2.10625	0.319	0.024	1.51542e-22
ZEB2	tSC	9.76951e-27	1.26725	0.501	0.216	1.60562e-22
COL28A1	tSC	6.47377e-26	1.90792	0.288	0.005	1.06396e-21
ADGRL3	tSC	4.47134e-25	1.56081	0.376	0.098	7.34864e-21
FRMD5	tSC	3.68875e-23	1.50923	0.33	0.068	6.06247e-19
GAS7	tSC	2.97508e-22	1.31134	0.325	0.065	4.88954e-18
PCDH9	tSC	4.12365e-22	1.59419	0.328	0.072	6.77722e-18
ANO4	tSC	6.22958e-22	1.95605	0.293	0.042	1.02383e-17
NCAM1	tSC	1.28015e-21	1.37685	0.336	0.086	2.10392e-17
FIGN	tSC	4.72798e-21	1.45581	0.37	0.119	7.77043e-17
TENM3	tSC	9.5431e-21	1.34111	0.359	0.117	1.56841e-16
LRP1B	tSC	1.15313e-20	1.78705	0.365	0.143	1.89517e-16
PRKCA	tSC	1.34709e-20	1.03017	0.681	0.501	2.21395e-16
CHL1	tSC	2.48194e-20	1.77805	0.245	0.015	4.07907e-16
IQGAP2	tSC	6.61099e-20	1.45161	0.274	0.044	1.08652e-15
MAML2	tSC	1.77507e-19	1.01147	0.382	0.126	2.91732e-15
KCND2	tSC	1.90302e-19	2.16395	0.248	0.03	3.12761e-15
SEMA3E	tSC	2.52855e-19	1.79803	0.322	0.102	4.15567e-15
ZNF536	tSC	3.62978e-19	1.6265	0.231	0.014	5.96554e-15
MDGA2	tSC	5.69345e-19	1.53759	0.285	0.064	9.35719e-15
LGI4	tSC	6.03201e-19	1.41755	0.245	0.027	9.91361e-15
NDST3	tSC	8.54211e-19	1.65522	0.234	0.017	1.4039e-14
PMP22	tSC	9.22814e-19	1.69722	0.251	0.029	1.51664e-14
ABCA8	tSC	1.49036e-18	1.09912	0.322	0.082	2.4494e-14
FMN2	tSC	5.18931e-18	1.50938	0.231	0.024	8.52864e-14
SIPA1L2	tSC	6.11099e-18	1.26236	0.299	0.08	1.00434e-13
CYP7B1	tSC	4.03529e-17	1.37045	0.228	0.032	6.632e-13
MEGF9	tSC	5.86149e-17	1.3768	0.248	0.049	9.63336e-13
NEGR1	tSC	1.71268e-16	1.06367	0.342	0.128	2.81478e-12
ENSMFAG00000031304	tSC	2.67842e-16	1.49922	0.271	0.08	4.40199e-12
PPP2R2B	tSC	3.97684e-16	1.67546	0.279	0.098	6.53594e-12
TOX	tSC	5.58397e-16	1.34056	0.225	0.036	9.17726e-12
MATN2	tSC	7.37219e-16	1.2047	0.231	0.041	1.21162e-11
CNTN4	tSC	8.41069e-16	1.94759	0.259	0.084	1.3823e-11
WSB1	tSC	1.1643e-15	1.10687	0.305	0.106	1.91352e-11
SPTBN1	tSC	1.58597e-15	0.816012	0.499	0.31	2.60654e-11
SH3PXD2A	tSC	1.93723e-15	1.18371	0.245	0.057	3.18384e-11
GPC6	tSC	2.15534e-15	1.12414	0.356	0.163	3.5423e-11
LPAR1	tSC	2.74234e-15	1.21592	0.219	0.032	4.50703e-11
AFAP1L2	tSC	6.92627e-15	1.18943	0.179	0.011	1.13833e-10
ADAM23	tSC	2.15734e-14	1.32872	0.171	0.008	3.5456e-10
XKR4	tSC	2.79062e-14	2.39199	0.174	0.008	4.58638e-10
TGFBR2	tSC	3.08163e-14	1.30546	0.234	0.059	5.06466e-10
ARHGAP31	tSC	3.61161e-14	1.136	0.205	0.034	5.93569e-10
GRIA1	tSC	9.32855e-14	1.35087	0.168	0.011	1.53315e-09
GALNT17	tSC	2.00193e-13	0.885459	0.51	0.352	3.29018e-09
ANK3	tSC	2.10782e-13	0.923292	0.561	0.424	3.4642e-09
PPP1R9A	tSC	3.26498e-13	1.04461	0.296	0.128	5.36599e-09
NAALADL2	tSC	3.52418e-13	0.854369	0.362	0.184	5.79199e-09
IGSF11	tSC	4.69206e-13	1.09235	0.157	0.01	7.71141e-09
LAMA4	tSC	5.11167e-13	1.05744	0.191	0.03	8.40104e-09
ITIH5	tSC	5.97787e-13	1.19084	0.174	0.019	9.82463e-09
LSAMP	tSC	6.09944e-13	1.39705	0.211	0.058	1.00244e-08
PTPRJ	tSC	7.21542e-13	1.16891	0.145	0.003	1.18585e-08
TANC2	tSC	8.53875e-13	1.02382	0.293	0.129	1.40334e-08
PLXDC2	tSC	1.49427e-12	0.695568	0.444	0.267	2.45584e-08
GLIS3	tSC	1.66516e-12	1.13025	0.259	0.099	2.73669e-08
SCD5	tSC	2.20026e-12	1.07129	0.157	0.011	3.61612e-08
ITGA1	tSC	2.70858e-12	1.13729	0.182	0.03	4.45156e-08
BCL2	tSC	2.85073e-12	0.854157	0.433	0.275	4.68517e-08
NTRK2	tSC	4.16651e-12	1.06247	0.171	0.026	6.84766e-08
MAML3	tSC	7.03418e-12	0.94268	0.262	0.107	1.15607e-07
GAS2L3	tSC	8.2728e-12	1.08423	0.137	0.006	1.35963e-07
ENSMFAG00000038021	tSC	8.90643e-12	1.34657	0.151	0.017	1.46377e-07
PRIMA1	tSC	1.12679e-11	1.07021	0.14	0.008	1.85188e-07
TSPAN11	tSC	2.03415e-11	1.18505	0.131	0.003	3.34313e-07
TSPAN5	tSC	2.20962e-11	1.08257	0.185	0.042	3.63151e-07
HIP1	tSC	2.24442e-11	0.908166	0.262	0.107	3.68871e-07
IL1RAPL2	tSC	3.36548e-11	1.42089	0.214	0.078	5.53116e-07
LRRTM4	tSC	3.60975e-11	1.469	0.188	0.054	5.93263e-07
NCAM2	tSC	3.6714e-11	1.09116	0.242	0.099	6.03395e-07
P3H2	tSC	6.85835e-11	0.975983	0.191	0.054	1.12717e-06
GNG2	tSC	7.15151e-11	1.21803	0.137	0.013	1.17535e-06
SNTB1	tSC	7.96975e-11	0.663412	0.333	0.176	1.30983e-06
ANTXR2	tSC	8.01367e-11	0.995841	0.179	0.04	1.31705e-06
PREX2	tSC	8.28567e-11	0.879444	0.199	0.058	1.36175e-06
S100B	tSC	9.91583e-11	0.966054	0.117	0.001	1.62967e-06
NTM	tSC	1.20553e-10	1.33942	0.208	0.076	1.98129e-06
RFTN2	tSC	1.23547e-10	0.969713	0.148	0.02	2.03049e-06
NLGN1	tSC	1.38773e-10	1.06114	0.231	0.095	2.28073e-06
PDE7B	tSC	2.05399e-10	0.725966	0.268	0.122	3.37574e-06
ENSMFAG00000038789	tSC	2.06723e-10	1.03654	0.162	0.033	3.3975e-06
EHBP1	tSC	2.18959e-10	0.78502	0.328	0.186	3.59859e-06
PLCB1	tSC	3.11936e-10	0.577427	0.53	0.393	5.12667e-06
TMEM178B	tSC	3.52434e-10	0.850708	0.282	0.138	5.79225e-06
CDK14	tSC	3.63422e-10	0.787733	0.313	0.173	5.97285e-06
KCNH8	tSC	4.06266e-10	1.06251	0.137	0.019	6.67699e-06
SDK1	tSC	4.44426e-10	0.820025	0.291	0.152	7.30415e-06
LUZP2	tSC	4.92489e-10	1.08657	0.12	0.007	8.09405e-06
CHST9	tSC	7.38731e-10	1.12508	0.134	0.015	1.2141e-05
SLIT2	tSC	7.94988e-10	1.35095	0.148	0.028	1.30656e-05
ARHGEF26	tSC	1.07076e-09	1.04856	0.134	0.018	1.75979e-05
ELMO1	tSC	1.23269e-09	0.911272	0.217	0.081	2.02593e-05
GAB1	tSC	1.30008e-09	0.835443	0.387	0.263	2.13668e-05
CNKSR2	tSC	1.5002e-09	0.909237	0.162	0.044	2.46558e-05
ZSWIM6	tSC	1.5825e-09	0.753574	0.362	0.222	2.60083e-05
SCN7A	tSC	1.62443e-09	1.03947	0.148	0.031	2.66975e-05
SNCA	tSC	1.72532e-09	1.13155	0.103	0.001	2.83557e-05
SAMHD1	tSC	2.10226e-09	1.03323	0.162	0.048	3.45507e-05
RELN	tSC	2.3893e-09	1.05704	0.151	0.036	3.92681e-05
SORCS2	tSC	2.47157e-09	1.04941	0.174	0.059	4.06203e-05
ERBB3	tSC	2.63715e-09	0.952241	0.103	0.003	4.33415e-05
SEMA5A	tSC	3.01915e-09	0.979955	0.177	0.057	4.96198e-05
ARAP2	tSC	3.64753e-09	1.00064	0.154	0.043	5.99472e-05
GRID2	tSC	3.75046e-09	1.02777	0.236	0.12	6.16388e-05
GPM6A	tSC	4.49763e-09	1.17162	0.103	0.004	7.39185e-05
GRAMD2B	tSC	4.85309e-09	1.0079	0.142	0.033	7.97606e-05
GULP1	tSC	5.17687e-09	0.798904	0.142	0.03	8.50818e-05
SHROOM4	tSC	5.2652e-09	0.984988	0.117	0.014	8.65336e-05
ADGRG6	tSC	5.38666e-09	0.836581	0.123	0.02	8.85297e-05
SECISBP2L	tSC	1.03616e-08	1.05346	0.182	0.07	0.000170292
HSPA12A	tSC	1.21781e-08	0.776994	0.123	0.021	0.000200148
STXBP6	tSC	1.25089e-08	0.805839	0.111	0.011	0.000205583
DGKG	tSC	1.35369e-08	0.967981	0.142	0.037	0.000222479
AKT3	tSC	1.74357e-08	0.524101	0.325	0.188	0.000286555
STOX2	tSC	1.83029e-08	0.869275	0.154	0.048	0.000300808
COL4A2	tSC	2.08536e-08	0.636248	0.291	0.163	0.000342729
POLR2F	tSC	3.25698e-08	0.771691	0.12	0.024	0.000535285
TMEM108	tSC	3.60254e-08	0.863173	0.103	0.01	0.000592078
CCSER1	tSC	3.6107e-08	0.872086	0.311	0.203	0.000593419
FREM1	tSC	3.7858e-08	0.727919	0.168	0.057	0.000622196
RASGEF1B	tSC	3.88828e-08	0.752912	0.165	0.057	0.000639039
MAP2	tSC	4.52692e-08	0.885466	0.103	0.011	0.000743999
ALCAM	tSC	4.92714e-08	0.960925	0.125	0.027	0.000809776
XYLT1	tSC	5.43827e-08	0.736202	0.268	0.152	0.00089378
SORBS1	tSC	5.81957e-08	0.500724	0.618	0.523	0.000956447
ENOX1	tSC	9.68251e-08	0.954909	0.114	0.024	0.00159132
INPP5F	tSC	1.10798e-07	0.777315	0.128	0.037	0.00182097
PTEN	tSC	1.30683e-07	0.699406	0.311	0.202	0.00214778
MERTK	tSC	1.40501e-07	0.713873	0.142	0.043	0.00230914
SLC25A13	tSC	2.71285e-07	0.619766	0.231	0.12	0.00445856
PRKD1	tSC	2.78753e-07	0.776462	0.154	0.056	0.0045813
DNM3	tSC	2.90376e-07	0.783266	0.154	0.059	0.00477233
EFR3B	tSC	3.16781e-07	0.822923	0.103	0.02	0.00520629
ITPK1	tSC	4.2621e-07	0.853496	0.123	0.036	0.00700477
TNS3	tSC	4.8842e-07	0.759759	0.157	0.061	0.00802719
RANBP17	tSC	4.92875e-07	0.834238	0.137	0.049	0.00810041
DISC1	tSC	5.37897e-07	0.70453	0.214	0.118	0.00884034
SERINC5	tSC	5.78138e-07	0.750854	0.123	0.036	0.0095017
AGAP1	tSC	5.95585e-07	0.581665	0.507	0.426	0.00978844
Ndrg1	tSC	6.58937e-07	0.753768	0.103	0.02	0.0108296
ARHGAP39	tSC	7.56402e-07	0.644401	0.148	0.055	0.0124315
PRPSAP1	tSC	1.01559e-06	0.705	0.14	0.054	0.0166913
SH3D19	tSC	1.09692e-06	0.707935	0.234	0.137	0.0180279
IL1RAP	tSC	1.15972e-06	0.763925	0.114	0.032	0.0190601
LRCH1	tSC	1.32855e-06	0.671759	0.194	0.099	0.0218347
RAP1GDS1	tSC	1.34838e-06	0.684227	0.185	0.091	0.0221606
PLEKHA7	tSC	1.45678e-06	0.710816	0.125	0.044	0.0239421
PCLO	tSC	1.85747e-06	0.756942	0.108	0.032	0.0305276
TCF7L2	tSC	1.99831e-06	0.598539	0.291	0.192	0.0328423
IGFBP7	tSC	2.21046e-06	0.637107	0.16	0.065	0.0363289
CD9	tSC	2.57943e-06	0.787993	0.105	0.03	0.042393
DOCK5	tSC	2.61235e-06	0.645836	0.157	0.065	0.042934
COL5A2	tSC	2.69813e-06	0.607651	0.191	0.094	0.0443438
CNTLN	tSC	2.724e-06	0.582497	0.145	0.057	0.044769
MAGI2	tSC	2.81489e-06	0.71616	0.296	0.206	0.0462627
CADM2	MuSC	0	2.35356	0.837	0.332	0
ENSMFAG00000030038	MuSC	0	2.18438	0.489	0.045	0
TGFBR3	MuSC	0	2.13656	0.509	0.076	0
RBMS3	MuSC	0	2.08365	0.823	0.272	0
RYR3	MuSC	0	2.03439	0.524	0.124	0
ANK2	MuSC	0	1.80772	0.647	0.276	0
PLCB1	MuSC	0	1.63944	0.734	0.384	0
LAMA2	MuSC	0	0.782783	0.802	0.41	0
CALCR	MuSC	4.2633e-297	2.67915	0.394	0.006	7.00674e-293
CELF2	MuSC	1.4827e-272	1.13275	0.692	0.427	2.43682e-268
APP	MuSC	8.74865e-268	1.82783	0.448	0.099	1.43784e-263
ARHGAP24	MuSC	2.1178e-237	1.65994	0.457	0.147	3.4806e-233
PAX7	MuSC	7.51641e-232	2.12092	0.345	0.03	1.23532e-227
DOCK9	MuSC	8.39937e-215	1.52324	0.442	0.158	1.38044e-210
LPL	MuSC	3.85945e-214	1.99175	0.364	0.07	6.34301e-210
CLCN5	MuSC	1.24619e-208	1.77316	0.371	0.085	2.04811e-204
MAGI2	MuSC	7.65345e-205	1.63845	0.465	0.199	1.25784e-200
ST3GAL5	MuSC	9.22394e-203	1.98098	0.304	0.019	1.51596e-198
SPATS2L	MuSC	5.96946e-199	1.81522	0.34	0.058	9.81081e-195
BMP6	MuSC	2.61985e-188	2.13617	0.283	0.014	4.30573e-184
MUSK	MuSC	2.2077e-178	1.77418	0.304	0.044	3.62835e-174
NCAM1	MuSC	6.44647e-178	1.56661	0.338	0.08	1.05948e-173
PDE10A	MuSC	2.67218e-172	1.8368	0.277	0.028	4.39172e-168
KCNIP4	MuSC	1.0115e-166	2.23027	0.367	0.149	1.66241e-162
MEGF10	MuSC	4.19958e-166	1.69727	0.315	0.076	6.90202e-162
PREX2	MuSC	5.60484e-158	1.52017	0.29	0.052	9.21156e-154
KCNQ1	MuSC	2.36066e-152	1.43877	0.349	0.122	3.87975e-148
PDE7B	MuSC	2.44854e-151	1.39741	0.344	0.117	4.02418e-147
CSRP2	MuSC	6.9422e-151	1.76658	0.235	0.015	1.14095e-146
SPARCL1	MuSC	5.16292e-146	1.60003	0.268	0.049	8.48526e-142
PLCB4	MuSC	6.47087e-146	1.58733	0.289	0.071	1.06349e-141
ZEB2	MuSC	3.79149e-142	1.10887	0.425	0.212	6.23131e-138
VAV3	MuSC	1.80122e-141	1.56233	0.259	0.047	2.96031e-137
AKT3	MuSC	6.02888e-139	1.10347	0.401	0.183	9.90847e-135
PLXDC2	MuSC	4.38675e-137	1.02512	0.467	0.262	7.20962e-133
IGF1	MuSC	3.26341e-136	1.74366	0.225	0.02	5.36341e-132
PTPN12	MuSC	3.38989e-134	1.45582	0.266	0.061	5.57128e-130
ITGBL1	MuSC	8.4157e-129	1.60714	0.234	0.04	1.38312e-124
FAM49A	MuSC	3.41462e-124	1.52867	0.203	0.015	5.61194e-120
NFIA	MuSC	4.10077e-123	0.934419	0.713	0.635	6.73961e-119
CDK8	MuSC	1.31055e-118	1.24884	0.404	0.237	2.15389e-114
NHSL1	MuSC	1.27961e-114	1.49149	0.236	0.056	2.10303e-110
GAREM1	MuSC	4.35613e-114	1.4225	0.237	0.057	7.1593e-110
NPAS3	MuSC	1.86168e-113	1.19163	0.367	0.189	3.05966e-109
WDFY2	MuSC	1.83267e-112	1.26545	0.279	0.099	3.012e-108
UTRN	MuSC	2.74213e-111	0.908134	0.443	0.272	4.50668e-107
NAV1	MuSC	3.90992e-109	1.34314	0.206	0.034	6.42596e-105
DGKG	MuSC	5.9082e-108	1.52637	0.199	0.033	9.71013e-104
ABCA8	MuSC	6.18154e-107	0.976009	0.266	0.078	1.01594e-102
TMTC1	MuSC	7.06974e-107	1.14919	0.331	0.155	1.16191e-102
ENSMFAG00000044087	MuSC	5.91424e-104	1.44682	0.16	0.005	9.72005e-100
RHOJ	MuSC	6.0035e-102	1.37146	0.181	0.021	9.86675e-98
BCL2	MuSC	7.61693e-101	1.10932	0.421	0.272	1.25184e-96
FBN1	MuSC	9.35196e-101	1.04645	0.223	0.05	1.537e-96
SPRED2	MuSC	1.33278e-98	1.17835	0.236	0.07	2.19042e-94
ENSMFAG00000033880	MuSC	2.10879e-98	1.37115	0.224	0.063	3.46579e-94
SASH1	MuSC	7.51575e-96	1.20365	0.3	0.146	1.23521e-91
DDR2	MuSC	3.6794e-95	1.17757	0.194	0.036	6.04709e-91
SIPA1L2	MuSC	5.55439e-95	1.32144	0.228	0.077	9.12864e-91
DAAM1	MuSC	1.63506e-94	1.20627	0.253	0.098	2.68723e-90
MALRD1	MuSC	1.5814e-91	0.984165	0.366	0.213	2.59902e-87
CDK6	MuSC	6.53488e-89	1.18633	0.192	0.044	1.07401e-84
ZNF704	MuSC	1.47694e-88	1.17983	0.224	0.074	2.42735e-84
SEMA6A	MuSC	2.69914e-87	1.23046	0.173	0.03	4.43604e-83
TANC2	MuSC	2.08176e-84	1.13483	0.266	0.126	3.42138e-80
RNF150	MuSC	4.27404e-84	1.04127	0.471	0.352	7.02439e-80
ENSMFAG00000003044	MuSC	1.2742e-82	1.27524	0.158	0.028	2.09415e-78
MYO1E	MuSC	2.26558e-82	1.08769	0.301	0.164	3.72348e-78
ABLIM1	MuSC	2.91455e-81	0.789547	0.47	0.348	4.79006e-77
NAALADL2	MuSC	1.02514e-79	1.08598	0.313	0.181	1.68482e-75
IGFBP5	MuSC	1.10894e-79	1.36307	0.143	0.016	1.82254e-75
TACC1	MuSC	5.50236e-79	0.952677	0.207	0.062	9.04314e-75
CRISPLD2	MuSC	5.84002e-79	1.12947	0.205	0.071	9.59808e-75
PSD3	MuSC	6.41611e-78	0.981856	0.261	0.123	1.05449e-73
OLFML2B	MuSC	2.7256e-77	1.09723	0.124	0.005	4.47952e-73
ZBTB7C	MuSC	1.45774e-76	1.18703	0.155	0.031	2.39579e-72
FGFR4	MuSC	4.20891e-75	1.16755	0.115	0.001	6.91734e-71
BCAT1	MuSC	8.78382e-75	1.19194	0.16	0.038	1.44362e-70
ANKS1B	MuSC	1.47615e-74	1.11893	0.254	0.128	2.42605e-70
SRSF7	MuSC	2.59825e-74	1.03751	0.271	0.141	4.27022e-70
GALNT18	MuSC	7.12781e-73	1.04939	0.239	0.112	1.17146e-68
APBB2	MuSC	1.8026e-71	0.88454	0.347	0.226	2.96258e-67
NTN4	MuSC	1.20468e-70	1.15968	0.163	0.044	1.97989e-66
MLLT3	MuSC	7.53415e-69	1.09219	0.215	0.095	1.23824e-64
UNC5D	MuSC	6.00085e-68	1.35401	0.146	0.036	9.8624e-64
ABLIM3	MuSC	6.98931e-68	1.01559	0.14	0.025	1.14869e-63
ITGA8	MuSC	4.68484e-66	1.06708	0.129	0.019	7.69954e-62
MDFIC	MuSC	8.604e-66	1.04469	0.138	0.027	1.41407e-61
MATN2	MuSC	8.68753e-66	1.18266	0.146	0.038	1.4278e-61
ZNF536	MuSC	5.1551e-64	1.09277	0.112	0.012	8.4724e-60
ENSMFAG00000003779	MuSC	1.01369e-63	0.895861	0.162	0.046	1.666e-59
VGLL3	MuSC	4.27931e-63	1.07243	0.122	0.018	7.03305e-59
MCC	MuSC	2.44617e-62	1.08568	0.197	0.089	4.02028e-58
CYFIP2	MuSC	2.68877e-62	1.01435	0.106	0.008	4.419e-58
TSPAN5	MuSC	2.7433e-62	1.15182	0.144	0.04	4.50862e-58
PRKX	MuSC	3.88335e-62	1.03943	0.147	0.041	6.38229e-58
SH3RF1	MuSC	3.28823e-61	1.01204	0.18	0.072	5.40421e-57
HES1	MuSC	6.14134e-60	1.14052	0.142	0.04	1.00933e-55
CDC14A	MuSC	9.03578e-60	0.979047	0.205	0.097	1.48503e-55
THSD4	MuSC	2.14039e-59	0.994702	0.227	0.122	3.51774e-55
COL5A2	MuSC	8.39727e-59	0.918712	0.202	0.091	1.38009e-54
PXDN	MuSC	2.74272e-58	1.04915	0.128	0.031	4.50766e-54
BNC2	MuSC	6.64453e-57	0.787434	0.269	0.156	1.09203e-52
TSHZ3	MuSC	5.93859e-56	0.983447	0.108	0.016	9.76007e-52
ALDH3A2	MuSC	6.13135e-55	0.977581	0.11	0.021	1.00769e-50
ECM2	MuSC	2.25506e-54	0.993254	0.119	0.027	3.70619e-50
ENSMFAG00000036784	MuSC	2.73987e-54	0.976491	0.103	0.015	4.50298e-50
RALGPS2	MuSC	3.86687e-54	0.91107	0.114	0.023	6.3552e-50
PKD2	MuSC	5.0736e-54	0.889548	0.215	0.112	8.33845e-50
TLN2	MuSC	1.2531e-53	0.957983	0.127	0.035	2.05946e-49
GNAL	MuSC	9.9368e-53	1.02324	0.174	0.081	1.63311e-48
CERS6	MuSC	1.44757e-52	0.988055	0.161	0.066	2.37908e-48
ESR1	MuSC	2.69028e-52	0.93924	0.234	0.141	4.42148e-48
WSB1	MuSC	2.74132e-52	0.844127	0.205	0.104	4.50535e-48
GNAQ	MuSC	6.47175e-52	0.851038	0.199	0.098	1.06363e-47
IGF1R	MuSC	7.88696e-52	0.859197	0.307	0.218	1.29622e-47
HPCAL1	MuSC	2.58201e-51	0.980916	0.127	0.039	4.24354e-47
BCAR3	MuSC	7.03414e-51	0.902896	0.159	0.067	1.15606e-46
FRMD4A	MuSC	7.20806e-51	0.908499	0.165	0.071	1.18465e-46
FRMPD4	MuSC	1.03539e-50	1.00396	0.12	0.034	1.70167e-46
TBC1D8	MuSC	4.70807e-50	0.884219	0.288	0.203	7.73771e-46
CD63	MuSC	2.24827e-49	0.898641	0.153	0.064	3.69503e-45
TASP1	MuSC	3.77146e-49	0.916542	0.174	0.084	6.1984e-45
ENPP1	MuSC	5.07189e-49	0.920146	0.123	0.035	8.33565e-45
NRG1	MuSC	1.2032e-48	1.25815	0.216	0.14	1.97746e-44
EGR1	MuSC	1.46939e-48	0.946888	0.136	0.047	2.41495e-44
SNED1	MuSC	7.24034e-48	0.928419	0.161	0.077	1.18995e-43
EPB41L2	MuSC	1.39548e-46	0.799784	0.171	0.081	2.29347e-42
TULP3	MuSC	1.44709e-46	0.884768	0.155	0.07	2.37828e-42
ESRRG	MuSC	1.61885e-45	0.950769	0.155	0.076	2.66057e-41
KREMEN1	MuSC	1.62608e-45	0.880916	0.14	0.058	2.67246e-41
ANTXR1	MuSC	5.46082e-45	0.81239	0.18	0.093	8.97486e-41
MAN2A1	MuSC	7.50483e-44	0.833491	0.147	0.065	1.23342e-39
GPM6B	MuSC	1.58151e-43	0.885284	0.126	0.046	2.59921e-39
STK24	MuSC	2.44762e-43	0.848807	0.126	0.048	4.02266e-39
SPIDR	MuSC	8.33451e-42	0.772904	0.247	0.165	1.36978e-37
KLF7	MuSC	8.86847e-42	0.834294	0.11	0.034	1.45753e-37
COL4A1	MuSC	1.12401e-41	0.71433	0.176	0.092	1.84731e-37
PTPRT	MuSC	1.8596e-40	0.946413	0.113	0.045	3.05626e-36
BICD1	MuSC	4.43191e-40	0.823409	0.222	0.145	7.28384e-36
ANKRD10	MuSC	6.99778e-40	0.695766	0.482	0.444	1.15008e-35
PHLPP1	MuSC	1.42976e-39	0.789855	0.163	0.085	2.34981e-35
PIK3R1	MuSC	1.58868e-39	0.760578	0.236	0.155	2.611e-35
NOTCH2	MuSC	1.88996e-39	0.762849	0.149	0.07	3.10614e-35
MGAT5	MuSC	1.3398e-38	0.813596	0.118	0.045	2.20196e-34
TRPC1	MuSC	1.51249e-38	0.770471	0.106	0.033	2.48578e-34
AHI1	MuSC	2.42458e-38	0.799901	0.202	0.129	3.9848e-34
MME	MuSC	9.08399e-38	0.833984	0.103	0.035	1.49295e-33
BICC1	MuSC	1.38451e-37	0.630286	0.238	0.154	2.27545e-33
N4BP2L1	MuSC	1.63223e-37	0.812887	0.188	0.117	2.68257e-33
PHLDB2	MuSC	2.26306e-37	0.754293	0.136	0.063	3.71934e-33
ADAM10	MuSC	3.10969e-37	0.769147	0.177	0.104	5.11077e-33
CALD1	MuSC	3.17318e-37	0.602782	0.169	0.085	5.21512e-33
FBXL7	MuSC	2.51136e-36	0.704719	0.161	0.084	4.12743e-32
LHFPL6	MuSC	3.89936e-36	0.651439	0.216	0.134	6.4086e-32
CNKSR2	MuSC	1.40228e-35	0.724287	0.109	0.043	2.30465e-31
PALM2	MuSC	1.32361e-34	0.779744	0.113	0.048	2.17535e-30
MUM1	MuSC	3.0386e-34	0.742665	0.109	0.044	4.99394e-30
PLEKHA5	MuSC	4.41847e-34	0.743092	0.165	0.095	7.26176e-30
WWOX	MuSC	9.90853e-34	0.633956	0.565	0.544	1.62847e-29
MMP16	MuSC	1.13544e-33	0.790553	0.117	0.054	1.8661e-29
IP6K2	MuSC	1.41789e-33	0.758385	0.106	0.042	2.3303e-29
EXT1	MuSC	3.23639e-33	0.68475	0.387	0.339	5.31901e-29
AMT	MuSC	9.40881e-33	0.715084	0.108	0.045	1.54634e-28
PPP1R9A	MuSC	1.46051e-32	0.827223	0.186	0.127	2.40036e-28
DYNC2H1	MuSC	1.7338e-32	0.727386	0.185	0.12	2.84951e-28
GAB2	MuSC	1.94871e-32	0.715158	0.15	0.082	3.2027e-28
EDA	MuSC	1.13942e-31	0.790028	0.121	0.059	1.87264e-27
ZHX3	MuSC	1.22414e-31	0.741681	0.298	0.247	2.01187e-27
MINDY2	MuSC	1.88436e-31	0.737308	0.161	0.099	3.09695e-27
ARHGAP12	MuSC	4.33598e-31	0.751359	0.124	0.063	7.12618e-27
ZNF827	MuSC	5.43535e-31	0.755145	0.153	0.092	8.93299e-27
PCDH7	MuSC	6.14998e-31	0.810633	0.115	0.056	1.01075e-26
ELMO1	MuSC	6.38177e-31	0.624038	0.15	0.08	1.04884e-26
WWTR1	MuSC	1.16125e-30	0.694199	0.125	0.062	1.90852e-26
LTBP1	MuSC	1.62238e-30	0.700113	0.17	0.11	2.66637e-26
ECE1	MuSC	3.33829e-30	0.760237	0.108	0.052	5.48648e-26
IL15RA	MuSC	5.6803e-30	0.758981	0.105	0.049	9.33557e-26
WWC2	MuSC	9.51575e-30	0.677471	0.128	0.067	1.56391e-25
TET2	MuSC	1.12515e-29	0.774076	0.149	0.092	1.84918e-25
DYNC1I1	MuSC	1.34001e-29	0.77972	0.138	0.079	2.20231e-25
ABI2	MuSC	1.4066e-29	0.696612	0.173	0.114	2.31175e-25
ZNF385D	MuSC	4.97995e-29	0.666351	0.154	0.091	8.18455e-25
STARD13	MuSC	5.6264e-29	0.619265	0.126	0.063	9.24698e-25
CTNND1	MuSC	8.62413e-29	0.690033	0.185	0.126	1.41738e-24
ENSMFAG00000031459	MuSC	1.29978e-28	0.743562	0.218	0.165	2.13619e-24
AIG1	MuSC	3.41374e-28	0.681644	0.159	0.101	5.61049e-24
COL4A2	MuSC	5.40052e-28	0.65492	0.218	0.162	8.87575e-24
HIP1	MuSC	7.26608e-28	0.754175	0.161	0.106	1.19418e-23
ARHGAP1	MuSC	7.45227e-28	0.684994	0.119	0.062	1.22478e-23
RAPH1	MuSC	8.46948e-28	0.671024	0.144	0.088	1.39196e-23
SH3D19	MuSC	9.55628e-28	0.652737	0.194	0.136	1.57058e-23
TBC1D16	MuSC	1.39589e-27	0.695197	0.146	0.09	2.29415e-23
UST	MuSC	1.39804e-27	0.653384	0.226	0.167	2.29767e-23
CTNNB1	MuSC	2.74967e-27	0.690212	0.131	0.077	4.51909e-23
ZNF521	MuSC	2.78546e-27	0.72101	0.208	0.158	4.5779e-23
ASTN2	MuSC	2.83104e-27	0.825561	0.133	0.083	4.65281e-23
ABCA9	MuSC	3.89956e-27	0.699441	0.11	0.056	6.40892e-23
CREB5	MuSC	1.01725e-26	0.717612	0.303	0.265	1.67185e-22
ZBTB20	MuSC	1.20094e-26	0.667487	0.371	0.342	1.97375e-22
PTPRD	MuSC	1.71337e-26	0.67758	0.162	0.108	2.81592e-22
MXI1	MuSC	3.17042e-26	0.703198	0.125	0.074	5.21058e-22
TRA2A	MuSC	3.72655e-26	0.677431	0.201	0.149	6.12459e-22
SLC9A9	MuSC	1.79002e-25	0.57933	0.222	0.167	2.94189e-21
ROBO1	MuSC	3.31892e-25	0.69077	0.125	0.074	5.45464e-21
DOCK1	MuSC	7.1573e-25	0.62804	0.205	0.152	1.1763e-20
DDX5	MuSC	2.22106e-24	0.64123	0.254	0.21	3.65031e-20
SMC5	MuSC	2.65359e-24	0.658109	0.173	0.124	4.36117e-20
OSBPL10	MuSC	1.98673e-23	0.757329	0.123	0.079	3.26518e-19
FAM78B	MuSC	5.06715e-23	0.676872	0.103	0.059	8.32787e-19
STAG1	MuSC	7.33178e-23	0.632631	0.318	0.287	1.20498e-18
DISC1	MuSC	2.26526e-22	0.673993	0.16	0.117	3.72296e-18
SYNE1	MuSC	5.12337e-22	0.643611	0.267	0.229	8.42026e-18
MAP3K14	MuSC	8.89662e-22	0.650725	0.16	0.117	1.46216e-17
ULK2	MuSC	1.28484e-21	0.601709	0.109	0.064	2.11163e-17
IQGAP1	MuSC	1.51009e-21	0.583783	0.18	0.135	2.48184e-17
AHCTF1	MuSC	2.5552e-21	0.64272	0.176	0.137	4.19947e-17
HEG1	MuSC	1.84067e-20	0.60473	0.103	0.061	3.02514e-16
TMCC3	MuSC	3.23638e-20	0.651853	0.108	0.069	5.319e-16
ILK	MuSC	5.33012e-20	0.563056	0.103	0.061	8.76006e-16
CDON	MuSC	7.86545e-20	0.598166	0.126	0.083	1.29269e-15
ANKRD44	MuSC	3.62694e-19	0.526611	0.109	0.065	5.96088e-15
ACSS3	MuSC	1.61791e-18	0.672989	0.261	0.24	2.65903e-14
PER1	MuSC	1.99715e-18	0.629924	0.143	0.107	3.28231e-14
CREB3L2	MuSC	2.15307e-18	0.613724	0.116	0.08	3.53857e-14
TANC1	MuSC	2.35486e-18	0.595911	0.116	0.079	3.8702e-14
STXBP4	MuSC	7.10914e-18	0.571987	0.107	0.07	1.16839e-13
ENSMFAG00000043964	MuSC	1.51389e-17	0.555758	0.115	0.078	2.48807e-13
TPCN1	MuSC	1.90232e-17	0.61691	0.106	0.072	3.12647e-13
CCDC88A	MuSC	2.98568e-17	0.557218	0.114	0.076	4.90696e-13
SOBP	MuSC	7.4563e-17	0.599099	0.192	0.162	1.22544e-12
GPC6	MuSC	1.15103e-16	0.538965	0.195	0.163	1.89171e-12
SSBP2	MuSC	1.20907e-16	0.528728	0.44	0.44	1.98711e-12
UBL3	MuSC	1.62791e-16	0.604314	0.117	0.086	2.67547e-12
CHD6	MuSC	2.83059e-16	0.592858	0.176	0.145	4.65207e-12
YWHAQ	MuSC	4.70783e-16	0.560012	0.123	0.089	7.73732e-12
ARHGEF2	MuSC	4.75741e-16	0.527614	0.108	0.074	7.8188e-12
TNFSF4	MuSC	1.27857e-15	0.584281	0.144	0.114	2.10133e-11
HNRNPD	MuSC	1.4856e-15	0.55734	0.134	0.102	2.44159e-11
LRBA	MuSC	1.66203e-15	0.580831	0.236	0.214	2.73155e-11
TCF4	MuSC	5.0858e-15	0.507566	0.464	0.477	8.3585e-11
GNAS	MuSC	1.61398e-14	0.540986	0.12	0.09	2.65258e-10
DDX39B	MuSC	2.1034e-14	0.514658	0.116	0.084	3.45694e-10
MAP3K5	MuSC	3.12509e-14	0.514697	0.118	0.084	5.13608e-10
FOXN3	MuSC	4.68063e-14	0.561417	0.291	0.278	7.69261e-10
ENSMFAG00000036095	MuSC	5.09044e-14	0.542422	0.117	0.089	8.36614e-10
KMT2A	MuSC	5.79129e-14	0.559912	0.169	0.144	9.51798e-10
EBF3	MuSC	7.83872e-14	0.56268	0.12	0.094	1.28829e-09
TOGARAM1	MuSC	1.1015e-13	0.574026	0.181	0.158	1.81032e-09
TARSL2	MuSC	2.25017e-13	0.540025	0.107	0.082	3.69816e-09
HNRNPH1	MuSC	2.28966e-13	0.502103	0.11	0.082	3.76306e-09
MORF4L1	MuSC	2.38222e-13	0.522244	0.114	0.087	3.91518e-09
TXLNG	MuSC	2.49462e-13	0.567922	0.116	0.091	4.09991e-09
ZMYM2	MuSC	2.54368e-13	0.531078	0.244	0.226	4.18053e-09
POGZ	MuSC	4.3104e-13	0.54644	0.268	0.255	7.08415e-09
HNRNPDL	MuSC	4.51477e-13	0.509451	0.154	0.127	7.42003e-09
HS2ST1	MuSC	6.50552e-13	0.512829	0.117	0.088	1.06918e-08
ATP6V0A1	MuSC	7.08722e-13	0.526884	0.189	0.166	1.16478e-08
ULK4	MuSC	7.56346e-13	0.53714	0.107	0.081	1.24305e-08
PITPNC1	MuSC	1.15732e-12	0.613057	0.21	0.195	1.90205e-08
TMEM241	MuSC	1.9505e-12	0.537693	0.116	0.093	3.20565e-08
EML4	MuSC	2.21813e-12	0.501755	0.101	0.075	3.64549e-08
CDK19	MuSC	2.32653e-12	0.534455	0.149	0.127	3.82365e-08
RPS6KA5	MuSC	2.64111e-12	0.551807	0.116	0.093	4.34067e-08
C5orf42	MuSC	6.29567e-12	0.520389	0.154	0.132	1.03469e-07
SOD2	MuSC	9.61897e-12	0.504395	0.118	0.091	1.58088e-07
C14H11orf49	MuSC	2.55082e-11	0.580493	0.17	0.155	4.19227e-07
SWT1	MuSC	5.64852e-11	0.518818	0.146	0.128	9.28334e-07
GTDC1	MuSC	7.45917e-11	0.512942	0.182	0.166	1.22591e-06
NALCN	MuSC	1.00255e-10	0.553792	0.159	0.145	1.64769e-06
CSPP1	MuSC	1.27319e-10	0.509234	0.153	0.135	2.09249e-06
TRIO	MuSC	1.32265e-10	0.552253	0.311	0.318	2.17377e-06
CDH4	MuSC	3.82657e-10	0.597444	0.113	0.101	6.28897e-06
FNDC3A	MuSC	4.80362e-10	0.539785	0.225	0.218	7.89474e-06
CIRBP	MuSC	9.32576e-10	0.514117	0.124	0.109	1.53269e-05
NEK7	MuSC	1.3915e-09	0.501015	0.163	0.149	2.28693e-05
ENSMFAG00000026668	MuSC	3.97908e-09	0.532844	0.206	0.2	6.53962e-05
RASA1	MuSC	6.88448e-09	0.501113	0.161	0.151	0.000113146
KANK1	MuSC	1.47183e-08	0.542685	0.133	0.125	0.000241895
AFF4	MuSC	7.14256e-08	0.512686	0.2	0.2	0.00117388
SCMH1	MuSC	1.50171e-07	0.502793	0.217	0.22	0.00246806
NOVA1	Fib/FAP	0	3.182	0.691	0.02	0
GSN	Fib/FAP	0	3.0287	0.756	0.035	0
PID1	Fib/FAP	0	2.97881	0.732	0.033	0
DCN	Fib/FAP	0	2.95379	0.712	0.014	0
LAMA2	Fib/FAP	0	2.78525	0.96	0.38	0
EBF1	Fib/FAP	0	2.49565	0.821	0.132	0
DLC1	Fib/FAP	0	2.39968	0.817	0.077	0
FBN1	Fib/FAP	0	2.39204	0.48	0.023	0
ABCA8	Fib/FAP	0	2.37406	0.595	0.044	0
C7	Fib/FAP	0	2.31179	0.261	0.01	0
MAML2	Fib/FAP	0	2.26599	0.646	0.088	0
NEGR1	Fib/FAP	0	2.26259	0.484	0.102	0
SVEP1	Fib/FAP	0	2.22653	0.386	0.015	0
EBF2	Fib/FAP	0	2.19986	0.514	0.024	0
PDE1A	Fib/FAP	0	2.17524	0.51	0.06	0
BICC1	Fib/FAP	0	2.10758	0.661	0.119	0
APOD	Fib/FAP	0	2.07499	0.338	0.006	0
RBMS3	Fib/FAP	0	2.04233	0.892	0.241	0
SCN7A	Fib/FAP	0	2.02756	0.346	0.007	0
NRXN1	Fib/FAP	0	2.0015	0.361	0.107	0
ABCA6	Fib/FAP	0	1.91878	0.479	0.049	0
LAMC1	Fib/FAP	0	1.8861	0.684	0.222	0
COL5A2	Fib/FAP	0	1.86762	0.48	0.065	0
COL6A3	Fib/FAP	0	1.86169	0.339	0.019	0
PDGFD	Fib/FAP	0	1.85412	0.284	0.036	0
FAP	Fib/FAP	0	1.85196	0.329	0.006	0
TGFBR3	Fib/FAP	0	1.85107	0.483	0.058	0
CELF2	Fib/FAP	0	1.84638	0.889	0.4	0
PLXDC2	Fib/FAP	0	1.83799	0.755	0.231	0
CFD	Fib/FAP	0	1.82078	0.26	0.003	0
GPC6	Fib/FAP	0	1.81444	0.515	0.137	0
COL4A1	Fib/FAP	0	1.78938	0.378	0.073	0
COL3A1	Fib/FAP	0	1.75708	0.284	0.008	0
RUNX1T1	Fib/FAP	0	1.73991	0.393	0.03	0
SPRED2	Fib/FAP	0	1.72997	0.363	0.053	0
MAP3K5	Fib/FAP	0	1.70986	0.395	0.061	0
FBXL7	Fib/FAP	0	1.67227	0.443	0.059	0
ABI3BP	Fib/FAP	0	1.66792	0.36	0.045	0
COL6A2	Fib/FAP	0	1.64958	0.325	0.012	0
COL15A1	Fib/FAP	0	1.64638	0.234	0.014	0
FMO3	Fib/FAP	0	1.64638	0.239	0.004	0
BMP5	Fib/FAP	0	1.63841	0.259	0.015	0
GALNT15	Fib/FAP	0	1.6349	0.266	0.015	0
LTBP4	Fib/FAP	0	1.6198	0.312	0.011	0
UST	Fib/FAP	0	1.61776	0.508	0.143	0
LHFPL6	Fib/FAP	0	1.60606	0.521	0.107	0
EPHA3	Fib/FAP	0	1.60482	0.331	0.057	0
MAN1A1	Fib/FAP	0	1.60368	0.365	0.043	0
TSHZ2	Fib/FAP	0	1.59079	0.562	0.135	0
BNC2	Fib/FAP	0	1.58119	0.545	0.13	0
NOX4	Fib/FAP	0	1.56699	0.225	0.015	0
CBLB	Fib/FAP	0	1.56287	0.607	0.211	0
DENND2A	Fib/FAP	0	1.56087	0.331	0.036	0
MFAP5	Fib/FAP	0	1.55805	0.24	0.003	0
NID1	Fib/FAP	0	1.55739	0.271	0.014	0
DDR2	Fib/FAP	0	1.55117	0.298	0.021	0
MEOX2	Fib/FAP	0	1.52894	0.278	0.017	0
OPHN1	Fib/FAP	0	1.51767	0.459	0.122	0
TMEFF2	Fib/FAP	0	1.51555	0.219	0.014	0
TACC1	Fib/FAP	0	1.51237	0.393	0.041	0
MALRD1	Fib/FAP	0	1.50501	0.6	0.189	0
COL1A2	Fib/FAP	0	1.50247	0.247	0.008	0
GAS7	Fib/FAP	0	1.50099	0.32	0.046	0
SCARA5	Fib/FAP	0	1.50035	0.256	0.012	0
SRGAP1	Fib/FAP	0	1.49248	0.329	0.054	0
FN1	Fib/FAP	0	1.48464	0.227	0.013	0
ANOS1	Fib/FAP	0	1.48215	0.243	0.02	0
OSMR	Fib/FAP	0	1.47774	0.256	0.026	0
GLI3	Fib/FAP	0	1.47369	0.288	0.027	0
IL16	Fib/FAP	0	1.46958	0.229	0.008	0
LAMB1	Fib/FAP	0	1.45484	0.232	0.031	0
COL4A2	Fib/FAP	0	1.45395	0.425	0.144	0
NCAM2	Fib/FAP	0	1.45251	0.296	0.085	0
ADAMTSL1	Fib/FAP	0	1.45075	0.214	0.015	0
PCSK6	Fib/FAP	0	1.44511	0.292	0.066	0
PLCB1	Fib/FAP	0	1.44482	0.741	0.368	0
PTPRG	Fib/FAP	0	1.43726	0.925	0.58	0
ARHGAP21	Fib/FAP	0	1.4251	0.408	0.103	0
CCDC80	Fib/FAP	0	1.42265	0.212	0.011	0
MYOC	Fib/FAP	0	1.41745	0.198	0.004	0
ANKS1B	Fib/FAP	0	1.408	0.412	0.111	0
DOCK5	Fib/FAP	0	1.40661	0.289	0.049	0
MAGI2	Fib/FAP	0	1.40264	0.503	0.184	0
FBLN2	Fib/FAP	0	1.40196	0.233	0.009	0
SDK1	Fib/FAP	0	1.40161	0.391	0.134	0
AFF3	Fib/FAP	0	1.4011	0.316	0.078	0
ZNF385D	Fib/FAP	0	1.38551	0.332	0.074	0
EFNA5	Fib/FAP	0	1.3836	0.261	0.054	0
LRP1	Fib/FAP	0	1.38333	0.243	0.014	0
ABCA9	Fib/FAP	0	1.37966	0.259	0.042	0
KCNAB1	Fib/FAP	0	1.35832	0.274	0.066	0
PDE3A	Fib/FAP	0	1.35829	0.299	0.043	0
CALD1	Fib/FAP	0	1.35814	0.414	0.062	0
ANTXR2	Fib/FAP	0	1.34374	0.254	0.025	0
LPAR1	Fib/FAP	0	1.31828	0.24	0.017	0
AKT3	Fib/FAP	0	1.31138	0.549	0.162	0
PMP22	Fib/FAP	0	1.3004	0.23	0.015	0
PREX2	Fib/FAP	0	1.28935	0.276	0.042	0
FREM1	Fib/FAP	0	1.28244	0.251	0.043	0
NAV3	Fib/FAP	0	1.27931	0.236	0.03	0
ENSMFAG00000030038	Fib/FAP	0	1.26493	0.335	0.036	0
RBMS1	Fib/FAP	0	1.2619	0.517	0.195	0
NHS	Fib/FAP	0	1.26179	0.216	0.022	0
EDA	Fib/FAP	0	1.25855	0.248	0.047	0
IGFBP7	Fib/FAP	0	1.24631	0.267	0.051	0
TCF7L2	Fib/FAP	0	1.24591	0.461	0.173	0
XG	Fib/FAP	0	1.24219	0.208	0.011	0
SLC9A9	Fib/FAP	0	1.2374	0.468	0.146	0
PIK3R1	Fib/FAP	0	1.22759	0.402	0.139	0
LIMA1	Fib/FAP	0	1.22242	0.345	0.103	0
TRPC1	Fib/FAP	0	1.20181	0.224	0.021	0
SH3D19	Fib/FAP	0	1.20082	0.369	0.12	0
NAV1	Fib/FAP	0	1.19243	0.221	0.024	0
SLIT3	Fib/FAP	0	1.19168	0.273	0.044	0
PRKD1	Fib/FAP	0	1.18907	0.24	0.043	0
EXT1	Fib/FAP	0	1.16961	0.593	0.321	0
NAALADL2	Fib/FAP	0	1.1674	0.417	0.167	0
GRK5	Fib/FAP	0	1.16412	0.247	0.047	0
TMTC1	Fib/FAP	0	1.15418	0.41	0.141	0
FGFR1	Fib/FAP	0	1.15367	0.25	0.046	0
UTRN	Fib/FAP	0	1.13266	0.599	0.252	0
SPTBN1	Fib/FAP	0	1.1304	0.61	0.288	0
TBC1D16	Fib/FAP	0	1.12917	0.301	0.076	0
EPB41L2	Fib/FAP	0	1.10755	0.291	0.068	0
GNAQ	Fib/FAP	0	1.08927	0.318	0.084	0
SOBP	Fib/FAP	0	1.0795	0.362	0.148	0
DYNC2H1	Fib/FAP	0	1.07723	0.329	0.106	0
SYNE1	Fib/FAP	0	1.0768	0.456	0.213	0
SPATS2L	Fib/FAP	0	1.07441	0.256	0.052	0
FNDC3B	Fib/FAP	0	0.997639	0.676	0.443	0
WSB1	Fib/FAP	0	0.992549	0.301	0.092	0
DPYD	Fib/FAP	0	0.967893	0.702	0.461	0
TCF4	Fib/FAP	0	0.954165	0.663	0.463	0
PDZD2	Fib/FAP	0	0.952059	0.425	0.216	0
APBB2	Fib/FAP	0	0.87473	0.432	0.214	0
ZEB2	Fib/FAP	0	0.82026	0.417	0.202	0
SSBP2	Fib/FAP	0	0.794064	0.617	0.427	0
AUTS2	Fib/FAP	0	0.753406	0.625	0.441	0
NFIA	Fib/FAP	0	0.730276	0.759	0.628	0
FAT3	Fib/FAP	7.90505033345994e-323	1.33557	0.246	0.053	1.29919502230414e-318
PSD3	Fib/FAP	4.05133829589822e-322	0.970891	0.318	0.112	6.65837448930873e-318
ENSMFAG00000002351	Fib/FAP	4.44659081257122e-322	1.21941	0.198	0.014	7.3079720004608e-318
GLIS3	Fib/FAP	1.04149038143335e-320	1.14139	0.284	0.086	1.71168944188571e-316
FIGN	Fib/FAP	2.86261635200418e-319	1.10471	0.305	0.106	4.70470997451887e-315
IFI16	Fib/FAP	1.37200053587531e-318	1.12085	0.225	0.034	2.25488288071107e-314
MT2	Fib/FAP	2.19740636644353e-318	1.67053	0.239	0.046	3.61143736324994e-314
RBPMS	Fib/FAP	1.53659158886828e-317	0.981659	0.234	0.035	2.52538827630501e-313
ZEB1	Fib/FAP	3.04754656591425e-315	0.812948	0.581	0.418	5.00864278108006e-311
FSTL1	Fib/FAP	3.95967449425155e-315	1.18583	0.193	0.012	6.50772503130243e-311
LEPR	Fib/FAP	2.91235876363986e-314	1.37021	0.205	0.02	4.7864616280421e-310
DCLK1	Fib/FAP	5.02872646248547e-310	1.36644	0.206	0.021	8.26471e-306
SGCE	Fib/FAP	0	1.09483	0.209	0.026	6.23643e-305
GAB2	Fib/FAP	3.43538e-308	1.01969	0.265	0.071	5.64605e-304
LDB2	Fib/FAP	1.9479e-306	1.08924	0.239	0.049	3.20138e-302
Ndrg1	Fib/FAP	1.78282e-305	1.20978	0.184	0.008	2.93006e-301
ENSMFAG00000003779	Fib/FAP	3.78575e-305	0.97362	0.227	0.035	6.22188e-301
BMPER	Fib/FAP	3.72792e-301	1.43354	0.182	0.009	6.12684e-297
DAB2	Fib/FAP	4.0172e-300	0.842044	0.252	0.055	6.60227e-296
IGFBP6	Fib/FAP	4.26972e-299	1.2498	0.18	0.006	7.01728e-295
NFIB	Fib/FAP	1.55768e-298	0.906813	0.385	0.193	2.56005e-294
LAMA4	Fib/FAP	4.57031e-296	1.15904	0.193	0.018	7.5113e-292
FYN	Fib/FAP	7.92517e-295	1.08369	0.243	0.06	1.3025e-290
SULF1	Fib/FAP	8.19607e-295	1.11423	0.276	0.091	1.34702e-290
SPRED1	Fib/FAP	4.50488e-293	1.04423	0.22	0.038	7.40378e-289
RIN2	Fib/FAP	4.63913e-290	0.869846	0.371	0.18	7.62441e-286
APP	Fib/FAP	1.24531e-288	0.906343	0.285	0.095	2.04667e-284
SDC2	Fib/FAP	2.36814e-288	1.11834	0.246	0.066	3.89204e-284
ARL15	Fib/FAP	5.14519e-288	0.723404	0.454	0.268	8.45611e-284
CTTNBP2	Fib/FAP	6.28838e-288	1.17395	0.181	0.013	1.0335e-283
NOTCH2	Fib/FAP	2.68737e-287	0.998205	0.241	0.06	4.41669e-283
FBLN5	Fib/FAP	9.56689e-287	1.17611	0.208	0.036	1.57232e-282
COL12A1	Fib/FAP	1.28977e-285	1.21131	0.182	0.012	2.11973e-281
ROBO1	Fib/FAP	6.23597e-284	1.09797	0.239	0.063	1.02488e-279
VIT	Fib/FAP	2.15856e-283	1.13397	0.179	0.013	3.54759e-279
TRIM22	Fib/FAP	2.03619e-280	1.01494	0.187	0.017	3.34648e-276
GULP1	Fib/FAP	2.51682e-280	1.15394	0.186	0.019	4.1364e-276
ENSMFAG00000043121	Fib/FAP	4.58219e-274	1.09578	0.177	0.013	7.53083e-270
DPYSL3	Fib/FAP	5.64226e-274	1.1017	0.197	0.032	9.27305e-270
COL14A1	Fib/FAP	3.12218e-273	1.16132	0.265	0.093	5.13131e-269
AKAP12	Fib/FAP	2.75112e-271	1.0746	0.224	0.057	4.52146e-267
ITIH5	Fib/FAP	9.65428e-270	1.20581	0.167	0.009	1.58668e-265
TIMP3	Fib/FAP	2.94642e-269	0.903467	0.212	0.035	4.84245e-265
LDLRAD3	Fib/FAP	6.46205e-268	1.02025	0.233	0.062	1.06204e-263
ADAMTS5	Fib/FAP	5.24747e-267	1.32748	0.162	0.007	8.62421e-263
CARMIL1	Fib/FAP	2.70909e-266	0.995477	0.234	0.061	4.45238e-262
LSP1	Fib/FAP	4.87038e-265	1.06185	0.16	0.007	8.00447e-261
PDGFRA	Fib/FAP	7.78106e-264	1.15796	0.153	0.003	1.27882e-259
PODN	Fib/FAP	1.87095e-263	1.13332	0.152	0.002	3.07491e-259
PLEKHA5	Fib/FAP	2.80957e-260	0.962023	0.257	0.085	4.61753e-256
PPFIBP1	Fib/FAP	9.2172e-258	0.931294	0.32	0.149	1.51485e-253
STARD13	Fib/FAP	5.3602e-256	0.938366	0.22	0.053	8.8095e-252
EMP1	Fib/FAP	1.04516e-254	1.1429	0.16	0.009	1.71773e-250
PLXDC1	Fib/FAP	1.6192e-254	1.09049	0.157	0.01	2.66116e-250
ADAMTS12	Fib/FAP	1.86576e-254	1.14261	0.182	0.029	3.06637e-250
GFRA1	Fib/FAP	6.04193e-253	1.10156	0.161	0.012	9.92992e-249
FRMD4A	Fib/FAP	3.25649e-251	0.901442	0.229	0.061	5.35204e-247
GPM6B	Fib/FAP	1.35477e-250	1.3757	0.19	0.037	2.22657e-246
TTC28	Fib/FAP	1.37114e-249	0.723653	0.481	0.317	2.25347e-245
WDFY2	Fib/FAP	3.66165e-249	0.898441	0.26	0.092	6.01792e-245
HMCN1	Fib/FAP	2.93506e-243	1.00498	0.195	0.038	4.82377e-239
HHIP	Fib/FAP	1.45968e-242	1.40288	0.149	0.006	2.39898e-238
CLMP	Fib/FAP	2.33168e-242	1.08223	0.208	0.053	3.83211e-238
GARNL3	Fib/FAP	2.62519e-242	1.04149	0.231	0.075	4.3145e-238
SP100	Fib/FAP	1.33233e-241	0.929993	0.166	0.017	2.18969e-237
ENSMFAG00000044978	Fib/FAP	1.71121e-241	1.06696	0.14	0.002	2.81237e-237
IGF1R	Fib/FAP	1.48738e-238	0.804566	0.374	0.209	2.44452e-234
WWTR1	Fib/FAP	1.57118e-238	0.978667	0.208	0.053	2.58223e-234
MAP1B	Fib/FAP	3.3908e-238	1.03264	0.193	0.042	5.57279e-234
CDON	Fib/FAP	1.97247e-237	0.972518	0.23	0.073	3.24175e-233
CDK14	Fib/FAP	7.93892e-237	0.857218	0.324	0.162	1.30476e-232
AKAP13	Fib/FAP	1.70818e-235	0.680934	0.535	0.39	2.8074e-231
VCAN	Fib/FAP	5.47281e-235	1.14774	0.141	0.004	8.99457e-231
UAP1	Fib/FAP	2.90503e-234	1.14218	0.17	0.027	4.77441e-230
MMP16	Fib/FAP	4.42983e-234	1.01349	0.195	0.045	7.28042e-230
TMTC2	Fib/FAP	4.4492e-234	1.05551	0.207	0.055	7.31226e-230
AXL	Fib/FAP	4.83808e-234	0.97952	0.191	0.042	7.95138e-230
SMOC2	Fib/FAP	2.59899e-232	1.14779	0.149	0.011	4.27143e-228
ADAM19	Fib/FAP	4.91889e-231	1.09471	0.155	0.015	8.08419e-227
MASP1	Fib/FAP	7.13531e-231	1.00336	0.156	0.017	1.17269e-226
AOX1	Fib/FAP	2.33786e-229	1.16287	0.137	0.004	3.84227e-225
SOX5	Fib/FAP	5.90355e-229	0.914241	0.257	0.102	9.70249e-225
DPT	Fib/FAP	5.00975e-228	1.07117	0.141	0.008	8.23353e-224
BOC	Fib/FAP	7.85576e-228	1.05756	0.157	0.02	1.29109e-223
PKD2	Fib/FAP	1.32383e-226	0.856458	0.263	0.104	2.17571e-222
NTN4	Fib/FAP	1.38115e-226	1.02808	0.185	0.037	2.26993e-222
COL6A6	Fib/FAP	1.45385e-226	1.21565	0.137	0.005	2.38941e-222
SEC24D	Fib/FAP	1.19233e-225	0.940736	0.188	0.043	1.95959e-221
PLAGL1	Fib/FAP	3.83021e-223	0.966065	0.149	0.014	6.29495e-219
NCOA2	Fib/FAP	3.0241e-222	0.743775	0.404	0.248	4.97011e-218
ARHGEF26	Fib/FAP	2.98711e-221	1.04727	0.141	0.01	4.90931e-217
ZHX3	Fib/FAP	5.82719e-219	0.73321	0.393	0.237	9.57698e-215
SLC8A1	Fib/FAP	4.82091e-218	0.933579	0.166	0.024	7.92316e-214
TULP3	Fib/FAP	6.39033e-218	0.88767	0.207	0.062	1.05025e-213
CRYBG3	Fib/FAP	2.39234e-217	0.97771	0.178	0.041	3.93182e-213
MEIS2	Fib/FAP	8.37261e-217	1.0224	0.165	0.029	1.37604e-212
SYNE3	Fib/FAP	1.1913e-215	0.967211	0.157	0.024	1.9579e-211
PCSK5	Fib/FAP	1.06398e-213	0.919078	0.271	0.121	1.74865e-209
PELI2	Fib/FAP	9.85353e-212	0.810023	0.194	0.048	1.61943e-207
GFPT2	Fib/FAP	7.56448e-211	1.07183	0.129	0.005	1.24322e-206
MUSK	Fib/FAP	1.00633e-210	1.00444	0.181	0.041	1.6539e-206
CEP112	Fib/FAP	1.43714e-210	0.778789	0.343	0.193	2.36195e-206
TMEM132C	Fib/FAP	1.78454e-210	1.01889	0.164	0.032	2.93289e-206
MME	Fib/FAP	3.25191e-210	1.15005	0.159	0.028	5.34452e-206
EGFR	Fib/FAP	1.62144e-209	0.56777	0.656	0.537	2.66484e-205
EGR1	Fib/FAP	3.68263e-208	0.923085	0.178	0.04	6.05241e-204
ALDH1A2	Fib/FAP	6.57987e-208	1.03862	0.161	0.03	1.0814e-203
PHLDB1	Fib/FAP	5.78293e-207	0.910378	0.177	0.042	9.50425e-203
MYOF	Fib/FAP	6.97756e-207	0.868278	0.177	0.04	1.14676e-202
DDX5	Fib/FAP	2.04623e-206	0.719944	0.354	0.201	3.36299e-202
DAAM1	Fib/FAP	3.5668e-206	0.860183	0.236	0.092	5.86204e-202
FAM102B	Fib/FAP	7.44939e-205	0.919269	0.13	0.007	1.22431e-200
IP6K2	Fib/FAP	7.94949e-205	0.906668	0.165	0.035	1.3065e-200
SNX9	Fib/FAP	3.81535e-204	0.780905	0.299	0.151	6.27053e-200
DSE	Fib/FAP	5.15841e-202	0.948886	0.187	0.053	8.47785e-198
COL1A1	Fib/FAP	7.27769e-202	1.00676	0.122	0.003	1.19609e-197
ENSMFAG00000028542	Fib/FAP	1.54194e-201	0.892808	0.127	0.007	2.53418e-197
ABCA10	Fib/FAP	9.85852e-199	0.994806	0.216	0.083	1.62025e-194
PLSCR4	Fib/FAP	5.43532e-198	0.910702	0.143	0.02	8.93295e-194
PRKAG2	Fib/FAP	1.22963e-196	0.810957	0.224	0.084	2.0209e-192
PCOLCE2	Fib/FAP	4.33736e-196	1.07789	0.142	0.021	7.12846e-192
F3	Fib/FAP	4.83197e-195	1.02711	0.116	0.002	7.94134e-191
ARHGAP22	Fib/FAP	9.85578e-194	0.884249	0.134	0.014	1.6198e-189
ENPP1	Fib/FAP	1.45855e-192	0.920178	0.154	0.029	2.39713e-188
CTNNA1	Fib/FAP	2.83753e-191	0.77096	0.261	0.121	4.66348e-187
ELMO1	Fib/FAP	3.02076e-191	0.69859	0.216	0.072	4.96462e-187
KLF7	Fib/FAP	8.93371e-191	0.827569	0.153	0.027	1.46825e-186
CD99	Fib/FAP	6.87625e-190	0.793	0.21	0.076	1.13011e-185
PHLDB2	Fib/FAP	1.24939e-189	0.861476	0.186	0.056	2.05337e-185
PAPSS2	Fib/FAP	2.07691e-189	0.935934	0.161	0.037	3.4134e-185
ARHGEF3	Fib/FAP	2.82582e-189	0.841651	0.202	0.07	4.64423e-185
MT1X	Fib/FAP	1.09939e-188	1.071	0.126	0.009	1.80684e-184
PTPRD	Fib/FAP	6.43816e-188	0.893001	0.231	0.1	1.05811e-183
WWC2	Fib/FAP	1.23469e-187	0.812537	0.19	0.059	2.02922e-183
HEG1	Fib/FAP	2.7803e-187	0.876593	0.181	0.053	4.56942e-183
C5	Fib/FAP	2.82508e-187	0.884103	0.117	0.006	4.64302e-183
CYTH3	Fib/FAP	1.93366e-186	0.799817	0.291	0.156	3.17796e-182
APBA1	Fib/FAP	9.15964e-186	0.87935	0.125	0.011	1.50539e-181
ENSMFAG00000036510	Fib/FAP	1.13625e-185	0.844908	0.137	0.02	1.86742e-181
IGF1	Fib/FAP	1.25871e-185	1.0822	0.136	0.017	2.06869e-181
ZFHX4	Fib/FAP	3.29726e-185	0.699535	0.409	0.275	5.41905e-181
CRISPLD2	Fib/FAP	4.95392e-185	0.963754	0.191	0.066	8.14176e-181
SPIDR	Fib/FAP	4.44995e-184	0.752843	0.297	0.158	7.3135e-180
SLC2A13	Fib/FAP	2.57745e-183	0.896365	0.197	0.071	4.23604e-179
FBLN1	Fib/FAP	4.22333e-183	0.985562	0.138	0.022	6.94104e-179
PHLPP1	Fib/FAP	5.61314e-183	0.819303	0.21	0.078	9.2252e-179
LTBP1	Fib/FAP	2.44967e-182	0.846651	0.234	0.102	4.02603e-178
CNTLN	Fib/FAP	4.91415e-182	0.834889	0.173	0.049	8.0764e-178
APBB1IP	Fib/FAP	2.27573e-181	0.851817	0.123	0.011	3.74016e-177
ARHGAP26	Fib/FAP	3.24196e-181	0.699767	0.313	0.171	5.32817e-177
RSRC1	Fib/FAP	9.90349e-181	0.776344	0.268	0.134	1.62764e-176
MPZL1	Fib/FAP	2.05613e-180	0.790362	0.206	0.078	3.37926e-176
TGFBR2	Fib/FAP	1.8726e-178	0.834064	0.174	0.051	3.07762e-174
ENSMFAG00000002541	Fib/FAP	2.35948e-178	0.894675	0.183	0.06	3.8778e-174
DOCK1	Fib/FAP	7.909e-178	0.71181	0.279	0.144	1.29984e-173
ANXA5	Fib/FAP	3.22319e-177	0.798431	0.126	0.015	5.29732e-173
ARHGAP12	Fib/FAP	2.94131e-176	0.796568	0.179	0.056	4.83405e-172
KCTD9	Fib/FAP	3.73438e-176	0.822907	0.142	0.028	6.13745e-172
PTPN13	Fib/FAP	7.31879e-176	0.674288	0.375	0.238	1.20284e-171
FGF7	Fib/FAP	1.56626e-175	1.00532	0.165	0.048	2.57415e-171
FOXN3	Fib/FAP	2.98508e-175	0.658249	0.402	0.269	4.90599e-171
ARHGEF10	Fib/FAP	1.87291e-174	0.822166	0.129	0.019	3.07813e-170
OXR1	Fib/FAP	2.23315e-174	0.765778	0.28	0.149	3.67018e-170
NHSL1	Fib/FAP	2.99506e-174	0.854996	0.174	0.052	4.92237e-170
SASH1	Fib/FAP	9.48067e-174	0.746005	0.272	0.141	1.55815e-169
PRICKLE1	Fib/FAP	1.6498e-172	0.894081	0.14	0.028	2.71145e-168
FAM129A	Fib/FAP	2.19484e-171	0.786629	0.184	0.062	3.60723e-167
DNM1	Fib/FAP	6.06352e-171	0.823248	0.127	0.019	9.9654e-167
FRMD6	Fib/FAP	1.92053e-169	0.846422	0.127	0.02	3.1564e-165
SPARCL1	Fib/FAP	1.78871e-168	0.728053	0.169	0.046	2.93974e-164
COL5A1	Fib/FAP	5.88018e-168	0.776764	0.115	0.011	9.66408e-164
LVRN	Fib/FAP	1.51502e-167	0.836295	0.257	0.136	2.48994e-163
EPB41L3	Fib/FAP	5.79593e-167	0.80436	0.127	0.02	9.52561e-163
ZNF704	Fib/FAP	1.51331e-166	0.757482	0.193	0.07	2.48712e-162
ADD3	Fib/FAP	7.78476e-166	0.785393	0.138	0.029	1.27942e-161
ENSMFAG00000042071	Fib/FAP	1.30106e-165	0.848017	0.111	0.01	2.13829e-161
CD44	Fib/FAP	2.56047e-164	0.816279	0.149	0.035	4.20812e-160
MRC2	Fib/FAP	5.17224e-164	0.80174	0.105	0.006	8.50058e-160
DPYSL2	Fib/FAP	3.62188e-163	0.781631	0.121	0.017	5.95255e-159
HSPG2	Fib/FAP	2.00698e-161	0.835046	0.2	0.082	3.29847e-157
SERPING1	Fib/FAP	2.06035e-161	0.779807	0.101	0.004	3.38619e-157
PTPN12	Fib/FAP	3.85748e-161	0.700709	0.176	0.058	6.33977e-157
MBOAT1	Fib/FAP	1.00083e-160	0.843766	0.123	0.021	1.64486e-156
ASPN	Fib/FAP	3.21316e-160	0.908636	0.112	0.01	5.28083e-156
DPP4	Fib/FAP	7.70786e-160	0.81252	0.108	0.009	1.26679e-155
PXDN	Fib/FAP	1.87212e-159	0.818321	0.132	0.027	3.07682e-155
CAVIN1	Fib/FAP	1.37562e-158	0.769668	0.137	0.03	2.26084e-154
RERG	Fib/FAP	2.42995e-158	0.90514	0.132	0.029	3.99361e-154
ENSMFAG00000036784	Fib/FAP	8.87214e-158	0.811218	0.109	0.01	1.45814e-153
NRP1	Fib/FAP	3.75214e-156	0.776514	0.201	0.081	6.16665e-152
PDGFRB	Fib/FAP	1.33808e-155	0.76233	0.106	0.008	2.19914e-151
ENSMFAG00000036622	Fib/FAP	1.11385e-154	0.753978	0.136	0.033	1.83061e-150
UGGT2	Fib/FAP	1.54599e-154	0.773892	0.124	0.023	2.54084e-150
DAPK1	Fib/FAP	9.97897e-154	0.756894	0.139	0.034	1.64004e-149
PARD3B	Fib/FAP	5.68658e-153	0.548502	0.587	0.494	9.34589e-149
ITGBL1	Fib/FAP	3.3566e-152	0.791718	0.143	0.037	5.51657e-148
ADGRD1	Fib/FAP	4.59778e-152	0.755327	0.11	0.015	7.55645e-148
ELF1	Fib/FAP	3.32793e-151	0.736406	0.251	0.136	5.46946e-147
LRRK1	Fib/FAP	1.8954e-150	0.736005	0.108	0.013	3.1151e-146
SPARC	Fib/FAP	1.93303e-150	0.715433	0.126	0.024	3.17694e-146
NECTIN3	Fib/FAP	4.19361e-150	0.742067	0.148	0.043	6.89221e-146
PLD1	Fib/FAP	1.30677e-149	0.76081	0.128	0.027	2.14768e-145
NTM	Fib/FAP	4.1908e-149	0.808777	0.176	0.069	6.88758e-145
ADGRB3	Fib/FAP	4.23709e-149	0.885491	0.166	0.061	6.96366e-145
ANTXR1	Fib/FAP	5.56963e-148	0.697271	0.202	0.087	9.15369e-144
MXRA8	Fib/FAP	1.09403e-147	0.73105	0.112	0.017	1.79804e-143
CPQ	Fib/FAP	1.64401e-147	0.750469	0.127	0.028	2.70192e-143
ENSMFAG00000038789	Fib/FAP	5.23523e-147	0.701502	0.128	0.026	8.60409e-143
ZFP36	Fib/FAP	1.49544e-146	0.800574	0.129	0.029	2.45775e-142
ANXA2	Fib/FAP	4.01032e-146	0.709307	0.146	0.041	6.59096e-142
TSHZ3	Fib/FAP	7.04981e-146	0.752794	0.106	0.012	1.15864e-141
NCOA7	Fib/FAP	1.16516e-145	0.746845	0.183	0.075	1.91495e-141
SMCHD1	Fib/FAP	3.71442e-145	0.718895	0.225	0.112	6.10464e-141
ARHGAP1	Fib/FAP	4.64598e-145	0.729064	0.163	0.056	7.63567e-141
MGAT5	Fib/FAP	1.19888e-144	0.715339	0.145	0.039	1.97036e-140
WWOX	Fib/FAP	1.95628e-143	0.509957	0.628	0.538	3.21515e-139
FAM172A	Fib/FAP	8.70778e-143	0.660298	0.333	0.22	1.43112e-138
MAMDC2	Fib/FAP	2.3919e-142	0.667963	0.17	0.063	3.93109e-138
DENND4C	Fib/FAP	7.10734e-142	0.616459	0.297	0.179	1.16809e-137
EYA2	Fib/FAP	1.20055e-141	0.794754	0.174	0.069	1.9731e-137
SMC5	Fib/FAP	1.66915e-140	0.656349	0.229	0.117	2.74325e-136
SRSF7	Fib/FAP	1.95097e-140	0.655891	0.25	0.137	3.20641e-136
RUFY3	Fib/FAP	2.17343e-140	0.686791	0.209	0.1	3.57203e-136
ALPK1	Fib/FAP	8.01342e-140	0.756058	0.102	0.013	1.317e-135
NTN1	Fib/FAP	2.09435e-139	0.798723	0.132	0.036	3.44207e-135
EVC2	Fib/FAP	3.85751e-139	0.701253	0.119	0.026	6.33981e-135
CILP	Fib/FAP	6.29841e-139	0.711333	0.105	0.015	1.03514e-134
CPNE8	Fib/FAP	8.16698e-139	0.727575	0.119	0.027	1.34224e-134
PDE7B	Fib/FAP	1.8066e-137	0.662739	0.227	0.115	2.96914e-133
RHOJ	Fib/FAP	1.20307e-136	0.676414	0.112	0.019	1.97725e-132
RHOBTB3	Fib/FAP	1.53473e-136	0.731018	0.258	0.151	2.52233e-132
ANKRD12	Fib/FAP	2.04007e-136	0.579459	0.429	0.324	3.35286e-132
HSD17B5	Fib/FAP	2.52089e-136	0.700777	0.15	0.051	4.14309e-132
CLMN	Fib/FAP	5.01417e-136	0.756697	0.104	0.016	8.2408e-132
PALM	Fib/FAP	8.47253e-136	0.739708	0.108	0.019	1.39246e-131
MYO5A	Fib/FAP	1.40726e-134	0.625664	0.227	0.117	2.31283e-130
DOCK4	Fib/FAP	1.4454e-134	0.803418	0.235	0.132	2.37552e-130
IQGAP1	Fib/FAP	1.28544e-133	0.613406	0.239	0.128	2.11262e-129
ARHGAP20	Fib/FAP	1.01593e-132	0.766666	0.138	0.043	1.66969e-128
ADAMTS2	Fib/FAP	1.24101e-132	0.702662	0.128	0.036	2.0396e-128
RECK	Fib/FAP	1.48364e-132	0.685281	0.139	0.044	2.43836e-128
NPAS3	Fib/FAP	1.91291e-132	0.665396	0.298	0.186	3.14387e-128
STARD9	Fib/FAP	3.76957e-132	0.688769	0.169	0.068	6.19528e-128
CALU	Fib/FAP	4.54744e-131	0.682632	0.161	0.063	7.47372e-127
XYLT1	Fib/FAP	1.52883e-130	0.73304	0.25	0.145	2.51264e-126
SIPA1L2	Fib/FAP	1.93433e-130	0.738686	0.174	0.074	3.17907e-126
PCDH7	Fib/FAP	7.60686e-130	0.761779	0.146	0.05	1.25019e-125
SH3RF1	Fib/FAP	6.53576e-129	0.677504	0.167	0.067	1.07415e-124
RGL1	Fib/FAP	1.14606e-128	0.58398	0.12	0.027	1.88354e-124
MAN2A1	Fib/FAP	3.02753e-128	0.672741	0.157	0.06	4.97575e-124
ANK2	Fib/FAP	4.9615e-128	0.582057	0.382	0.278	8.15422e-124
CAB39L	Fib/FAP	1.14739e-127	0.727156	0.193	0.095	1.88574e-123
FNBP1	Fib/FAP	2.01564e-127	0.619951	0.2	0.095	3.3127e-123
GAREM1	Fib/FAP	2.58139e-127	0.639308	0.154	0.055	4.24252e-123
TASP1	Fib/FAP	4.79144e-126	0.671578	0.178	0.08	7.87473e-122
FER	Fib/FAP	4.69155e-125	0.630595	0.267	0.162	7.71057e-121
CACHD1	Fib/FAP	1.04705e-124	0.726345	0.139	0.049	1.72083e-120
ZC2HC1A	Fib/FAP	3.6751e-124	0.659753	0.108	0.023	6.04002e-120
AP3S1	Fib/FAP	4.65658e-124	0.671689	0.132	0.042	7.65309e-120
DOCK11	Fib/FAP	2.45857e-123	0.647194	0.136	0.044	4.04067e-119
KAZN	Fib/FAP	7.2045e-123	0.895977	0.225	0.135	1.18406e-118
FAM126A	Fib/FAP	8.081e-122	0.646623	0.152	0.06	1.32811e-117
ARHGAP42	Fib/FAP	5.24872e-121	0.679452	0.148	0.056	8.62628e-117
MCUB	Fib/FAP	1.0003e-120	0.665529	0.129	0.041	1.64399e-116
COPA	Fib/FAP	2.6654e-120	0.626745	0.175	0.079	4.38059e-116
TPST1	Fib/FAP	5.15351e-120	0.688371	0.129	0.043	8.46979e-116
PTEN	Fib/FAP	6.76996e-120	0.60286	0.299	0.195	1.11264e-115
CHD9	Fib/FAP	8.49284e-120	0.525809	0.468	0.376	1.3958e-115
TFPI	Fib/FAP	9.99892e-120	0.664167	0.127	0.04	1.64332e-115
SBF2	Fib/FAP	2.63869e-119	0.519441	0.484	0.394	4.33669e-115
ENSMFAG00000028505	Fib/FAP	2.64585e-119	0.640075	0.148	0.057	4.34845e-115
TRA2A	Fib/FAP	1.10369e-117	0.595431	0.244	0.143	1.81391e-113
EPHX1	Fib/FAP	1.50459e-117	0.670287	0.175	0.082	2.47279e-113
SMURF1	Fib/FAP	4.117e-117	0.64353	0.217	0.12	6.76629e-113
N4BP2L1	Fib/FAP	7.23566e-116	0.612435	0.21	0.112	1.18918e-111
C5orf42	Fib/FAP	9.07141e-116	0.612742	0.224	0.126	1.49089e-111
ITGA9	Fib/FAP	9.19746e-116	0.600194	0.145	0.054	1.5116e-111
MAGI3	Fib/FAP	1.96863e-115	0.641477	0.237	0.142	3.23544e-111
ZNF521	Fib/FAP	2.81964e-114	0.638003	0.249	0.152	4.63408e-110
ARHGAP24	Fib/FAP	1.66013e-113	0.558531	0.249	0.148	2.72843e-109
TRIM2	Fib/FAP	4.12939e-113	0.652895	0.11	0.03	6.78666e-109
FIP1L1	Fib/FAP	1.14821e-112	0.635368	0.159	0.07	1.88708e-108
GRAMD2B	Fib/FAP	9.89909e-112	0.641889	0.107	0.028	1.62692e-107
ENSMFAG00000001740	Fib/FAP	2.10695e-111	0.61704	0.118	0.037	3.46277e-107
COL5A3	Fib/FAP	2.48671e-110	0.685114	0.104	0.027	4.0869e-106
IL1RAPL1	Fib/FAP	4.6268e-110	0.681623	0.226	0.137	7.60415e-106
SMIM14	Fib/FAP	2.46988e-108	0.621301	0.209	0.117	4.05925e-104
ENSMFAG00000026668	Fib/FAP	1.52786e-107	0.739988	0.284	0.194	2.51104e-103
CC2D2A	Fib/FAP	2.80637e-107	0.606305	0.106	0.03	4.61227e-103
METTL4	Fib/FAP	2.46796e-106	0.617427	0.106	0.031	4.0561e-102
RB1	Fib/FAP	3.34042e-106	0.593113	0.192	0.101	5.48998e-102
STK38	Fib/FAP	3.53958e-106	0.593096	0.146	0.062	5.8173e-102
SLC38A9	Fib/FAP	1.46965e-105	0.570912	0.279	0.186	2.41536e-101
PHLPP2	Fib/FAP	3.4022e-105	0.634126	0.106	0.031	5.59152e-101
ADGRE5	Fib/FAP	4.9809e-105	0.588781	0.106	0.028	8.18611e-101
SCLT1	Fib/FAP	1.67819e-104	0.632858	0.148	0.066	2.7581e-100
SUPT3H	Fib/FAP	3.75075e-104	0.609328	0.162	0.076	6.16436e-100
HIVEP1	Fib/FAP	9.48208e-104	0.608654	0.19	0.103	1.55838e-99
CBFB	Fib/FAP	9.74462e-104	0.595883	0.129	0.049	1.60153e-99
GLS	Fib/FAP	9.33677e-103	0.563113	0.199	0.109	1.5345e-98
ASAP2	Fib/FAP	2.5911e-102	0.568472	0.102	0.026	4.25847e-98
CDC42BPA	Fib/FAP	2.77913e-102	0.506462	0.358	0.267	4.5675e-98
LMNA	Fib/FAP	3.35365e-102	0.721411	0.135	0.056	5.51173e-98
STAG1	Fib/FAP	1.29473e-101	0.521902	0.37	0.281	2.12789e-97
SEMA6A	Fib/FAP	1.38019e-101	0.568016	0.105	0.028	2.26834e-97
ANKRD44	Fib/FAP	5.1911e-101	0.509252	0.147	0.06	8.53158e-97
CAMSAP2	Fib/FAP	9.22918e-101	0.577578	0.161	0.077	1.51682e-96
EBF3	Fib/FAP	4.67539e-100	0.639245	0.172	0.089	7.68401e-96
CREB3L2	Fib/FAP	6.1119e-100	0.597462	0.158	0.075	1.00449e-95
MYO9A	Fib/FAP	1.62854e-99	0.526011	0.385	0.299	2.67651e-95
CENPC	Fib/FAP	5.23498e-99	0.570857	0.139	0.059	8.60369e-95
SKI	Fib/FAP	1.56285e-98	0.589549	0.111	0.036	2.56854e-94
ANO4	Fib/FAP	6.83142e-98	0.75113	0.107	0.038	1.12274e-93
SMURF2	Fib/FAP	1.65616e-97	0.64021	0.202	0.119	2.72191e-93
DICER1	Fib/FAP	2.08521e-97	0.60222	0.148	0.069	3.42705e-93
SPTAN1	Fib/FAP	3.72428e-97	0.577227	0.13	0.053	6.12086e-93
ILK	Fib/FAP	7.71732e-97	0.54184	0.136	0.056	1.26834e-92
ADD1	Fib/FAP	7.37342e-96	0.586241	0.179	0.096	1.21182e-91
ITGB5	Fib/FAP	1.96566e-95	0.581259	0.145	0.067	3.23056e-91
SLCO3A1	Fib/FAP	3.24056e-95	0.610158	0.159	0.078	5.32587e-91
ECE1	Fib/FAP	3.41457e-95	0.576333	0.123	0.048	5.61185e-91
TMEM56	Fib/FAP	2.16938e-94	0.665903	0.149	0.074	3.56537e-90
AIG1	Fib/FAP	3.3832e-94	0.576238	0.18	0.097	5.5603e-90
PTBP3	Fib/FAP	1.19601e-93	0.556655	0.115	0.042	1.96564e-89
RASA2	Fib/FAP	2.17377e-93	0.563314	0.175	0.093	3.57259e-89
ULK2	Fib/FAP	6.98819e-93	0.562726	0.136	0.06	1.14851e-88
PER1	Fib/FAP	1.57821e-92	0.537948	0.185	0.102	2.59378e-88
RAP1B	Fib/FAP	1.87142e-92	0.583693	0.231	0.149	3.07568e-88
STAT3	Fib/FAP	5.46907e-92	0.591741	0.162	0.085	8.98842e-88
PAN3	Fib/FAP	7.04166e-92	0.536349	0.285	0.201	1.1573e-87
ZSWIM4	Fib/FAP	1.83273e-90	0.676661	0.11	0.042	3.01209e-86
MAST4	Fib/FAP	5.30032e-90	0.54385	0.332	0.248	8.71107e-86
GPSM2	Fib/FAP	1.07376e-89	0.595821	0.123	0.053	1.76472e-85
ACSL3	Fib/FAP	6.77386e-89	0.601421	0.132	0.061	1.11328e-84
SESTD1	Fib/FAP	5.2459e-87	0.548903	0.112	0.044	8.62164e-83
AHI1	Fib/FAP	1.82926e-86	0.567326	0.202	0.126	3.00639e-82
CCM2	Fib/FAP	5.05254e-86	0.529526	0.122	0.051	8.30385e-82
CEP162	Fib/FAP	7.3473e-85	0.542203	0.127	0.056	1.20753e-80
NFKB1	Fib/FAP	1.63854e-84	0.564615	0.189	0.113	2.69293e-80
THSD7A	Fib/FAP	1.63994e-84	0.631362	0.135	0.065	2.69525e-80
ENSMFAG00000043964	Fib/FAP	1.17205e-83	0.531527	0.147	0.074	1.92626e-79
GNB1	Fib/FAP	2.43336e-83	0.539599	0.184	0.109	3.99923e-79
TCF7L1	Fib/FAP	2.20522e-82	0.508681	0.284	0.204	3.62427e-78
AFDN	Fib/FAP	4.20158e-82	0.526686	0.125	0.057	6.9053e-78
DOCK7	Fib/FAP	8.39499e-81	0.528769	0.213	0.139	1.37972e-76
CTTN	Fib/FAP	1.22531e-80	0.527012	0.101	0.038	2.0138e-76
WASHC4	Fib/FAP	8.20937e-80	0.523491	0.113	0.048	1.34921e-75
ITM2B	Fib/FAP	3.02625e-79	0.506455	0.102	0.039	4.97365e-75
SYN2	Fib/FAP	4.93183e-79	0.622846	0.126	0.063	8.10546e-75
SS18	Fib/FAP	6.01652e-79	0.519585	0.118	0.053	9.88815e-75
PHACTR1	Fib/FAP	3.93077e-78	0.513689	0.115	0.05	6.46022e-74
MAML3	Fib/FAP	5.35761e-78	0.535411	0.175	0.102	8.80523e-74
SMG6	Fib/FAP	2.29619e-77	0.544903	0.317	0.248	3.77378e-73
PARVA	Fib/FAP	2.44689e-77	0.547365	0.175	0.107	4.02146e-73
C20orf194	Fib/FAP	4.46365e-77	0.506164	0.246	0.172	7.33601e-73
LIFR	Fib/FAP	2.07489e-76	0.545073	0.149	0.082	3.41008e-72
UGP2	Fib/FAP	4.74349e-76	0.57134	0.322	0.252	7.79592e-72
RASSF1	Fib/FAP	7.36381e-76	0.501931	0.151	0.083	1.21024e-71
LRRTM4	Fib/FAP	1.34919e-75	0.659908	0.109	0.05	2.21739e-71
MECOM	Fib/FAP	3.71631e-75	0.520859	0.105	0.043	6.10775e-71
CFAP69	Fib/FAP	7.19317e-75	0.518137	0.107	0.047	1.1822e-70
BTBD10	Fib/FAP	2.07149e-74	0.504954	0.119	0.055	3.4045e-70
SCP2	Fib/FAP	2.3695e-74	0.525627	0.194	0.125	3.89427e-70
FERMT2	Fib/FAP	2.50028e-74	0.515906	0.251	0.18	4.10921e-70
ARRDC3	Fib/FAP	2.79127e-74	0.638787	0.118	0.058	4.58745e-70
AP3B1	Fib/FAP	1.28454e-73	0.504883	0.23	0.16	2.11114e-69
ABI2	Fib/FAP	4.2404e-73	0.502702	0.179	0.111	6.96909e-69
LRRK2	Fib/FAP	5.33449e-73	0.511528	0.176	0.108	8.76724e-69
CHIC2	Fib/FAP	6.04533e-73	0.518014	0.132	0.07	9.9355e-69
UHRF1BP1L	Fib/FAP	2.16726e-72	0.503395	0.178	0.11	3.5619e-68
ULK4	Fib/FAP	2.41434e-72	0.51944	0.142	0.077	3.96797e-68
CAMK1D	Fib/FAP	2.82406e-72	0.557584	0.169	0.103	4.64134e-68
ANXA4	Fib/FAP	2.03029e-71	0.512637	0.128	0.065	3.33679e-67
BAZ2B	Fib/FAP	2.57007e-70	0.509332	0.201	0.134	4.22391e-66
JAK1	Fib/FAP	5.7933e-70	0.510327	0.124	0.065	9.5213e-66
PRRX1	Fib/FAP	1.91825e-69	0.503911	0.244	0.174	3.15264e-65
FAT4	Fib/FAP	4.8189e-69	0.543127	0.144	0.081	7.91986e-65
SLC17A5	Fib/FAP	6.53901e-69	0.510364	0.147	0.084	1.07469e-64
CTNNB1	Fib/FAP	2.05053e-68	0.500953	0.136	0.074	3.37005e-64
VRK2	Fib/FAP	2.06334e-67	0.503141	0.188	0.123	3.39109e-63
ATR	Fib/FAP	4.94319e-65	0.509565	0.129	0.071	8.12413e-61
B4GALT1	Fib/FAP	9.86857e-65	0.501081	0.116	0.059	1.6219e-60
TXLNG	Fib/FAP	3.62438e-64	0.50003	0.147	0.088	5.95667e-60
ANKRD28	Fib/FAP	3.12435e-61	0.517727	0.261	0.202	5.13487e-57
FGF12	Fib/FAP	2.45618e-58	0.527691	0.113	0.063	4.03672e-54
CREB5	Fib/FAP	2.73501e-57	0.557181	0.313	0.262	4.49499e-53
CLSTN2	Fib/FAP	4.02395e-55	0.581047	0.206	0.152	6.61337e-51
GRID2	Fib/FAP	1.2939e-53	0.700666	0.161	0.118	2.12653e-49
ENSMFAG00000031304	Fib/FAP	2.63798e-53	0.513872	0.125	0.077	4.33551e-49
DCC	Fib/FAP	1.67641e-45	0.505019	0.11	0.067	2.75517e-41
LAMA2	Tendo	0	1.69982	0.87	0.415	0
THBS4	Tendo	1.18816e-286	3.56114	0.661	0.012	1.95274e-282
TSHZ2	Tendo	6.97872e-282	2.30114	0.725	0.158	1.14695e-277
RBMS3	Tendo	1.01329e-235	1.22599	0.752	0.28	1.66535e-231
LHFPL6	Tendo	7.90576e-226	2.075	0.649	0.13	1.29931e-221
AFF3	Tendo	1.10961e-214	2.21122	0.604	0.089	1.82365e-210
DCC	Tendo	1.21457e-202	2.64778	0.561	0.064	1.99614e-198
MAML2	Tendo	1.24502e-198	1.71703	0.611	0.121	2.04619e-194
MYO1D	Tendo	7.85891e-191	2.13747	0.576	0.112	1.29161e-186
DLC1	Tendo	9.39438e-191	1.3169	0.61	0.123	1.54397e-186
EBF1	Tendo	5.21346e-186	1.44997	0.628	0.174	8.56833e-182
SGCZ	Tendo	3.6625e-185	2.89253	0.523	0.053	6.01932e-181
CALD1	Tendo	5.42424e-176	1.70604	0.542	0.081	8.91474e-172
ITGA10	Tendo	4.76209e-164	2.35115	0.459	0.019	7.8265e-160
KLHL29	Tendo	3.10341e-160	1.70502	0.59	0.188	5.10045e-156
GSN	Tendo	1.25124e-147	1.28497	0.506	0.08	2.05641e-143
SLIT3	Tendo	6.33734e-147	1.76845	0.463	0.055	1.04154e-142
RBMS1	Tendo	3.74925e-144	1.41215	0.578	0.213	6.16188e-140
PTPRG	Tendo	5.80597e-144	1.00912	0.816	0.601	9.54212e-140
NLGN1	Tendo	2.37535e-142	2.2201	0.471	0.091	3.9039e-138
AKT3	Tendo	1.47497e-141	1.29803	0.565	0.184	2.42412e-137
EYA2	Tendo	1.23249e-140	2.04741	0.457	0.072	2.02559e-136
PLEKHA5	Tendo	1.15599e-139	1.76397	0.475	0.092	1.89986e-135
LEPR	Tendo	5.53107e-132	2.11554	0.404	0.028	9.09031e-128
PDE7B	Tendo	1.56156e-122	1.79221	0.462	0.118	2.56642e-118
MEOX2	Tendo	2.62432e-120	1.81153	0.386	0.031	4.31307e-116
DCN	Tendo	1.89715e-116	1.57938	0.415	0.058	3.11797e-112
LPAR1	Tendo	2.64889e-116	1.77343	0.37	0.029	4.35345e-112
RUNX1T1	Tendo	4.77673e-116	1.61909	0.397	0.051	7.85055e-112
RIN2	Tendo	8.62892e-115	1.39644	0.508	0.19	1.41816e-110
UTRN	Tendo	7.22432e-113	1.1171	0.574	0.273	1.18732e-108
HMCN1	Tendo	2.0364e-111	2.03684	0.376	0.045	3.34683e-107
TACC1	Tendo	5.16851e-109	1.46797	0.395	0.062	8.49445e-105
GAB2	Tendo	1.88363e-105	1.60732	0.396	0.08	3.09575e-101
BICC1	Tendo	1.67813e-104	1.16797	0.468	0.153	2.758e-100
BNC2	Tendo	9.17282e-101	1.80801	0.446	0.156	1.50755e-96
TCF4	Tendo	1.00014e-100	1.10348	0.685	0.474	1.64374e-96
NOX4	Tendo	6.67665e-100	2.08019	0.33	0.026	1.09731e-95
KIRREL3	Tendo	7.02721e-100	2.1446	0.334	0.036	1.15492e-95
ABI3BP	Tendo	6.77417e-97	1.56864	0.36	0.063	1.11333e-92
PKD2	Tendo	1.71394e-96	1.39434	0.404	0.112	2.81686e-92
ARHGAP42	Tendo	1.81747e-96	1.62409	0.351	0.059	2.98701e-92
COL12A1	Tendo	3.5786e-94	1.83707	0.309	0.021	5.88142e-90
TENM3	Tendo	6.49499e-92	1.59824	0.389	0.114	1.06745e-87
COL24A1	Tendo	1.82177e-89	1.95205	0.297	0.024	2.99408e-85
RGS6	Tendo	9.67546e-89	1.728	0.355	0.085	1.59016e-84
APBB2	Tendo	1.26891e-88	1.11729	0.493	0.226	2.08545e-84
TGFBR3	Tendo	2.09522e-88	1.39361	0.37	0.084	3.4435e-84
ELMO1	Tendo	2.88847e-87	1.3353	0.358	0.078	4.74721e-83
FBXL7	Tendo	3.64696e-87	1.26737	0.363	0.083	5.99377e-83
FGFR1	Tendo	1.6019e-86	1.44378	0.329	0.057	2.63272e-82
ITGA8	Tendo	3.58774e-86	1.89088	0.284	0.019	5.89645e-82
AUTS2	Tendo	1.8191e-83	0.881071	0.657	0.451	2.98969e-79
PSD3	Tendo	2.19057e-79	1.21186	0.378	0.123	3.6002e-75
FREM1	Tendo	2.72761e-79	1.4618	0.308	0.055	4.48283e-75
ZEB1	Tendo	2.99013e-79	0.969107	0.622	0.427	4.91427e-75
PRICKLE1	Tendo	2.49778e-78	1.85881	0.278	0.032	4.1051e-74
EPHA3	Tendo	2.88067e-78	1.45665	0.322	0.073	4.73438e-74
CDK14	Tendo	8.22355e-78	1.15781	0.416	0.17	1.35154e-73
CD44	Tendo	1.93335e-77	1.57185	0.287	0.04	3.17746e-73
COL5A2	Tendo	6.99156e-77	1.25241	0.344	0.091	1.14906e-72
DPYD	Tendo	8.62441e-77	0.810765	0.666	0.476	1.41742e-72
PLXDC2	Tendo	1.9509e-75	0.928191	0.508	0.264	3.2063e-71
SPIDR	Tendo	9.30144e-75	1.2179	0.404	0.165	1.52869e-70
COL1A2	Tendo	3.98772e-74	1.45445	0.26	0.022	6.55382e-70
RAI14	Tendo	8.7546e-73	1.50452	0.241	0.013	1.43882e-68
ASPN	Tendo	2.34178e-71	1.83489	0.241	0.015	3.84872e-67
CEP112	Tendo	4.43265e-69	1.05087	0.424	0.201	7.28507e-65
BMP5	Tendo	6.54706e-69	1.45713	0.255	0.029	1.07601e-64
PDE1A	Tendo	1.24432e-67	1.07957	0.325	0.089	2.04504e-63
FNBP1	Tendo	1.29962e-67	1.13502	0.328	0.099	2.13593e-63
EBF2	Tendo	1.99096e-67	1.25518	0.286	0.056	3.27215e-63
EGFLAM	Tendo	3.97314e-67	1.36703	0.249	0.03	6.52986e-63
GPC5	Tendo	5.88207e-67	1.53272	0.299	0.082	9.66719e-63
PREX2	Tendo	1.70405e-65	1.2446	0.276	0.055	2.80061e-61
EPB41L2	Tendo	3.48608e-65	1.15115	0.302	0.081	5.72938e-61
PIEZO2	Tendo	6.94804e-65	1.44716	0.264	0.054	1.14191e-60
PCSK5	Tendo	1.68565e-64	1.12923	0.348	0.129	2.77037e-60
FRMD4B	Tendo	8.29029e-64	1.21475	0.245	0.03	1.36251e-59
NUAK1	Tendo	5.19304e-63	1.44699	0.232	0.025	8.53476e-59
FAT3	Tendo	1.13141e-62	1.35078	0.271	0.064	1.85948e-58
NAALADL2	Tendo	5.58772e-61	1.06576	0.389	0.182	9.18342e-57
NHS	Tendo	7.64017e-61	1.48189	0.238	0.033	1.25566e-56
FBN2	Tendo	9.27974e-61	1.60982	0.197	0.005	1.52513e-56
ANKRD44	Tendo	1.18202e-60	1.10275	0.274	0.064	1.94264e-56
THSD4	Tendo	1.22617e-60	1.26585	0.322	0.123	2.01521e-56
TENM2	Tendo	1.43059e-60	2.29284	0.242	0.054	2.35118e-56
MFGE8	Tendo	1.5558e-60	1.33378	0.258	0.057	2.55696e-56
DDAH1	Tendo	3.17867e-59	1.43544	0.278	0.083	5.22415e-55
SPTBN1	Tendo	3.45378e-59	0.797967	0.503	0.308	5.67628e-55
ZNF704	Tendo	4.84478e-59	1.21634	0.276	0.076	7.96239e-55
PID1	Tendo	6.11358e-59	0.928802	0.301	0.079	1.00477e-54
EXT1	Tendo	7.12785e-59	0.822016	0.527	0.338	1.17146e-54
IGFBP2	Tendo	1.13645e-58	1.55183	0.193	0.005	1.86776e-54
NRP2	Tendo	4.80123e-58	1.29781	0.217	0.027	7.89082e-54
IGFBP7	Tendo	2.37379e-57	1.11075	0.264	0.063	3.90133e-53
UVRAG	Tendo	4.95134e-57	1.09608	0.396	0.208	8.13752e-53
CCDC3	Tendo	8.86222e-56	1.46338	0.193	0.012	1.45651e-51
CTGF	Tendo	9.79092e-56	1.44549	0.19	0.01	1.60914e-51
CCDC102B	Tendo	1.59392e-55	1.31197	0.188	0.009	2.61961e-51
ENSMFAG00000002541	Tendo	2.72192e-55	1.20043	0.256	0.066	4.47347e-51
MAGI2	Tendo	3.59693e-55	0.945778	0.397	0.204	5.91155e-51
LTBP4	Tendo	5.18879e-55	1.1408	0.218	0.029	8.52777e-51
DOCK5	Tendo	3.91797e-54	1.26069	0.25	0.063	6.43919e-50
COL6A2	Tendo	4.54323e-54	1.08162	0.219	0.031	7.4668e-50
UST	Tendo	6.32136e-54	0.915005	0.363	0.166	1.03892e-49
MAML3	Tendo	2.01519e-53	1.10746	0.294	0.105	3.31196e-49
TMTC1	Tendo	9.72331e-53	0.902258	0.354	0.157	1.59803e-48
SLIT2	Tendo	1.81617e-52	1.57041	0.201	0.026	2.98487e-48
NOTCH2	Tendo	1.85405e-52	1.0888	0.253	0.07	3.04713e-48
ZBTB7C	Tendo	2.78e-52	1.28337	0.208	0.032	4.56892e-48
CPXM2	Tendo	4.12298e-52	1.30998	0.191	0.02	6.77612e-48
SVEP1	Tendo	5.34426e-52	1.03115	0.225	0.039	8.7833e-48
TNS3	Tendo	1.39075e-51	1.14907	0.237	0.059	2.2857e-47
COL11A1	Tendo	4.42086e-51	1.37151	0.203	0.036	7.26569e-47
WWTR1	Tendo	3.24922e-50	1.08878	0.238	0.062	5.34009e-46
ZNF385D	Tendo	3.45835e-50	1.08112	0.27	0.09	5.6838e-46
PIK3R1	Tendo	7.90244e-50	1.11993	0.334	0.155	1.29877e-45
TANC2	Tendo	3.5518e-49	0.997033	0.303	0.128	5.83738e-45
DPYSL3	Tendo	4.53084e-49	1.16212	0.208	0.041	7.44644e-45
GRM8	Tendo	4.54217e-49	1.46865	0.211	0.049	7.46506e-45
SH3D19	Tendo	7.38708e-49	1.03434	0.31	0.135	1.21407e-44
GAB1	Tendo	8.10869e-49	1.07206	0.418	0.261	1.33266e-44
SLCO3A1	Tendo	3.76185e-48	1.08901	0.253	0.082	6.1826e-44
ADAMTS6	Tendo	5.99581e-48	1.61008	0.206	0.047	9.85411e-44
DENND2A	Tendo	8.69202e-48	1.06211	0.225	0.055	1.42853e-43
TENM4	Tendo	1.66014e-47	1.22409	0.194	0.032	2.72845e-43
IGFBP6	Tendo	1.82293e-47	1.33109	0.177	0.017	2.99599e-43
DOCK9	Tendo	2.96592e-47	1.11856	0.328	0.163	4.87448e-43
SIPA1L1	Tendo	4.33004e-47	1.19824	0.232	0.066	7.11643e-43
SPRED2	Tendo	5.01899e-47	0.913973	0.25	0.072	8.24871e-43
FMN2	Tendo	5.24531e-47	1.19836	0.179	0.023	8.62066e-43
LRP1	Tendo	1.03176e-46	0.996472	0.191	0.028	1.6957e-42
MTSS1	Tendo	1.26258e-46	0.896358	0.433	0.27	2.07505e-42
AKAP13	Tendo	3.81988e-46	0.74533	0.543	0.398	6.27797e-42
ANTXR1	Tendo	8.57495e-46	0.990486	0.261	0.093	1.40929e-41
CHD9	Tendo	1.91429e-45	0.762889	0.525	0.38	3.14614e-41
AIG1	Tendo	5.10471e-45	1.08953	0.263	0.1	8.3896e-41
RGL1	Tendo	4.4053e-44	0.981921	0.188	0.031	7.24012e-40
ITGA6	Tendo	6.7628e-44	1.32713	0.157	0.011	1.11147e-39
FN1	Tendo	7.83897e-44	1.1896	0.18	0.026	1.28833e-39
SOBP	Tendo	1.34478e-43	0.931934	0.324	0.161	2.21014e-39
CARMIL1	Tendo	1.6569e-43	0.951937	0.234	0.071	2.72311e-39
PROS1	Tendo	2.26293e-43	1.29622	0.153	0.01	3.71913e-39
STARD13	Tendo	2.70699e-43	0.91969	0.224	0.063	4.44893e-39
CBLB	Tendo	5.07066e-43	0.798295	0.396	0.237	8.33364e-39
MAP3K5	Tendo	9.17652e-43	0.941363	0.243	0.083	1.50816e-38
TIMP3	Tendo	1.0598e-42	1.08631	0.206	0.045	1.74179e-38
RBPMS	Tendo	2.16789e-42	0.81777	0.206	0.047	3.56292e-38
FAM49A	Tendo	2.3273e-42	1.06525	0.162	0.018	3.82492e-38
STARD9	Tendo	1.42438e-41	0.988324	0.225	0.073	2.34097e-37
SGCE	Tendo	2.34738e-41	0.978741	0.183	0.037	3.85792e-37
MKX	Tendo	1.18099e-40	1.2635	0.136	0.004	1.94095e-36
EMP1	Tendo	1.55058e-40	1.14813	0.158	0.017	2.54838e-36
IGF1R	Tendo	1.63837e-40	0.82018	0.371	0.218	2.69265e-36
KLF7	Tendo	1.99759e-40	0.96079	0.179	0.034	3.28303e-36
EDA	Tendo	2.08787e-40	1.0939	0.206	0.059	3.43142e-36
ABCA8	Tendo	2.12592e-40	0.755464	0.247	0.081	3.49396e-36
NID1	Tendo	2.79548e-40	0.940231	0.175	0.03	4.59437e-36
GABRG3	Tendo	3.16667e-40	1.17667	0.22	0.071	5.20442e-36
KIAA1755	Tendo	4.33701e-40	1.12053	0.143	0.011	7.12787e-36
LTBP3	Tendo	6.62368e-40	1.01099	0.182	0.041	1.0886e-35
SPATS2L	Tendo	2.14062e-39	0.860494	0.214	0.064	3.5181e-35
DOCK1	Tendo	2.85774e-39	0.871637	0.3	0.151	4.69669e-35
SPRED1	Tendo	3.57536e-39	1.00245	0.194	0.049	5.8761e-35
FAM129A	Tendo	3.94757e-39	1.10646	0.21	0.068	6.48783e-35
MATN2	Tendo	4.00554e-39	1.31929	0.173	0.04	6.58311e-35
ENSMFAG00000038021	Tendo	4.90586e-39	1.15415	0.144	0.016	8.06278e-35
LAMA4	Tendo	5.18598e-39	1.16036	0.165	0.029	8.52316e-35
IFI16	Tendo	7.05973e-39	0.886644	0.19	0.045	1.16027e-34
NKD2	Tendo	7.26921e-39	1.0459	0.132	0.004	1.19469e-34
AGPS	Tendo	9.47172e-39	1.05395	0.243	0.103	1.55668e-34
CDON	Tendo	1.26343e-38	1.00583	0.226	0.082	2.07644e-34
AGMO	Tendo	2.60152e-38	1.08401	0.147	0.017	4.27559e-34
TMTC2	Tendo	3.89926e-38	1.12742	0.202	0.064	6.40843e-34
TTC28	Tendo	5.70131e-38	0.729978	0.462	0.327	9.3701e-34
MAP1B	Tendo	7.12651e-38	1.03313	0.188	0.05	1.17124e-33
MYOC	Tendo	7.49006e-38	1.12219	0.144	0.016	1.23099e-33
ITGA1	Tendo	1.47772e-37	0.826067	0.167	0.029	2.42863e-33
HHIP	Tendo	1.8221e-37	1.23507	0.142	0.014	2.99463e-33
P3H2	Tendo	2.34523e-37	1.1961	0.185	0.053	3.85439e-33
COL6A3	Tendo	2.63614e-37	0.949663	0.176	0.039	4.33249e-33
FBLN1	Tendo	3.80071e-37	1.10134	0.159	0.029	6.24647e-33
ECM2	Tendo	4.48158e-37	1.0069	0.157	0.028	7.36547e-33
DCLK1	Tendo	9.36655e-37	1.16667	0.165	0.032	1.53939e-32
WWC2	Tendo	9.88661e-37	0.89521	0.206	0.067	1.62487e-32
ITGB4	Tendo	2.38042e-36	1.1291	0.133	0.012	3.91223e-32
NREP	Tendo	2.80329e-36	1.03643	0.157	0.031	4.6072e-32
CYR61	Tendo	5.30609e-36	1.1627	0.156	0.032	8.72056e-32
GAREM1	Tendo	8.05805e-36	0.903896	0.195	0.06	1.32434e-31
MYO1B	Tendo	1.15609e-35	0.936876	0.186	0.054	1.90003e-31
SERPINE1	Tendo	1.2037e-35	1.92677	0.13	0.01	1.97828e-31
CFH	Tendo	3.36931e-35	0.984843	0.13	0.011	5.53746e-31
GULP1	Tendo	4.36441e-35	0.948676	0.154	0.029	7.1729e-31
PRRX1	Tendo	7.96647e-35	0.902315	0.31	0.178	1.30929e-30
IL17RD	Tendo	8.75704e-35	1.05532	0.127	0.011	1.43922e-30
TRIM22	Tendo	1.43396e-34	0.851673	0.155	0.027	2.35672e-30
ZFHX4	Tendo	1.75842e-34	0.769198	0.41	0.283	2.88997e-30
LTBP1	Tendo	2.31516e-34	0.894251	0.245	0.11	3.80496e-30
GNAI1	Tendo	1.4332e-33	0.951771	0.142	0.026	2.35547e-29
GPC6	Tendo	1.8178e-33	1.12994	0.283	0.162	2.98755e-29
SMOC2	Tendo	2.31711e-33	0.88817	0.136	0.019	3.80818e-29
TULP3	Tendo	4.82269e-33	0.86517	0.198	0.07	7.92609e-29
ARHGEF28	Tendo	8.12822e-33	0.983286	0.12	0.011	1.33587e-28
MT2	Tendo	8.97952e-33	0.974832	0.188	0.058	1.47578e-28
MGAT5	Tendo	1.18258e-32	0.850716	0.17	0.045	1.94357e-28
ENSMFAG00000036510	Tendo	2.03941e-32	0.885856	0.142	0.026	3.35177e-28
PRELP	Tendo	2.28383e-32	1.07857	0.112	0.005	3.75347e-28
TAGLN	Tendo	2.43809e-32	0.821188	0.121	0.01	4.007e-28
ADAMTS3	Tendo	2.72414e-32	1.08006	0.133	0.022	4.47712e-28
CLMP	Tendo	4.3608e-32	0.963756	0.184	0.062	7.16697e-28
ESYT2	Tendo	6.02805e-32	0.862826	0.255	0.131	9.9071e-28
MT1X	Tendo	6.16509e-32	1.0019	0.127	0.016	1.01323e-27
COL4A2	Tendo	7.49684e-32	0.679789	0.299	0.162	1.23211e-27
AXL	Tendo	1.33302e-31	0.897653	0.17	0.051	2.19081e-27
CCDC88A	Tendo	1.41561e-31	0.923837	0.194	0.075	2.32656e-27
LRRTM4	Tendo	1.42416e-31	1.21653	0.166	0.053	2.34061e-27
DISP1	Tendo	2.0592e-31	0.920619	0.241	0.12	3.38429e-27
MXRA8	Tendo	2.49717e-31	0.896036	0.131	0.022	4.1041e-27
ARHGAP31	Tendo	2.89081e-31	0.840199	0.148	0.033	4.75104e-27
CDC42BPA	Tendo	3.09491e-31	0.692126	0.392	0.272	5.08649e-27
ENSMFAG00000031304	Tendo	3.22171e-31	1.07983	0.193	0.079	5.29488e-27
ITGBL1	Tendo	3.53718e-31	1.03358	0.16	0.043	5.81335e-27
TJP1	Tendo	3.97942e-31	0.88151	0.331	0.218	6.54018e-27
ROR2	Tendo	4.39603e-31	0.933023	0.124	0.018	7.22487e-27
WDFY2	Tendo	4.47016e-31	0.825161	0.226	0.102	7.34671e-27
ENSMFAG00000038789	Tendo	6.33296e-31	0.876056	0.145	0.032	1.04082e-26
ANKH	Tendo	6.6647e-31	0.976968	0.262	0.145	1.09534e-26
IVNS1ABP	Tendo	1.30931e-30	0.959569	0.129	0.023	2.15185e-26
NTM	Tendo	1.32232e-30	0.953424	0.19	0.075	2.17324e-26
FAP	Tendo	1.37294e-30	0.852292	0.142	0.027	2.25642e-26
Ndrg1	Tendo	1.7649e-30	0.881444	0.129	0.019	2.90062e-26
COL4A1	Tendo	2.92271e-30	0.741329	0.221	0.093	4.80347e-26
FAM102B	Tendo	4.75497e-30	0.816226	0.119	0.014	7.8148e-26
UACA	Tendo	5.02227e-30	0.765534	0.325	0.206	8.2541e-26
XG	Tendo	6.85819e-30	0.915771	0.132	0.023	1.12714e-25
COBLL1	Tendo	1.82346e-29	0.822504	0.231	0.111	2.99685e-25
PHLDB1	Tendo	1.97204e-29	0.794595	0.162	0.05	3.24105e-25
PCDH9	Tendo	2.37068e-29	1.083	0.179	0.071	3.89622e-25
RNF24	Tendo	2.47268e-29	0.889551	0.15	0.043	4.06384e-25
ROBO1	Tendo	2.67993e-29	0.883244	0.187	0.074	4.40446e-25
COL1A1	Tendo	5.33375e-29	0.889432	0.109	0.01	8.76602e-25
RFX2	Tendo	5.53083e-29	0.915773	0.133	0.03	9.08992e-25
MYOF	Tendo	8.36097e-29	0.79103	0.159	0.048	1.37413e-24
ENSMFAG00000033880	Tendo	1.0823e-28	0.777783	0.182	0.066	1.77876e-24
FAT4	Tendo	1.11245e-28	1.02897	0.193	0.084	1.82831e-24
SEMA6A	Tendo	1.1874e-28	0.814361	0.141	0.032	1.95149e-24
CTDSPL	Tendo	1.55099e-28	0.836386	0.107	0.011	2.54906e-24
ILK	Tendo	1.77692e-28	0.735353	0.173	0.06	2.92037e-24
PAK3	Tendo	2.88086e-28	0.789263	0.108	0.012	4.7347e-24
COL22A1	Tendo	2.97792e-28	1.05547	0.141	0.038	4.89421e-24
CNTLN	Tendo	4.57217e-28	0.820221	0.163	0.056	7.51436e-24
NECAB1	Tendo	4.95196e-28	1.01438	0.109	0.015	8.13855e-24
TPM4	Tendo	6.38068e-28	0.848019	0.113	0.016	1.04867e-23
PDGFRB	Tendo	1.1296e-27	0.874654	0.112	0.014	1.8565e-23
ARHGAP10	Tendo	1.2984e-27	0.593486	0.459	0.354	2.13391e-23
PLEKHG1	Tendo	1.32602e-27	0.898403	0.109	0.013	2.17931e-23
WSB1	Tendo	3.17482e-27	0.672773	0.223	0.105	5.21782e-23
TSHZ3	Tendo	3.59725e-27	0.826964	0.115	0.017	5.91207e-23
FBN1	Tendo	4.00673e-27	0.503612	0.175	0.054	6.58506e-23
TRPC1	Tendo	4.88748e-27	0.743082	0.137	0.034	8.03257e-23
CD99	Tendo	5.86854e-27	0.778279	0.193	0.084	9.64495e-23
NBEAL1	Tendo	7.47796e-27	0.544002	0.421	0.313	1.229e-22
INTS6L	Tendo	7.66999e-27	0.78971	0.138	0.038	1.26056e-22
MRC2	Tendo	7.68389e-27	0.854544	0.104	0.011	1.26285e-22
MEIS2	Tendo	9.08249e-27	0.774847	0.138	0.037	1.49271e-22
KMT2E	Tendo	1.1834e-26	0.649742	0.395	0.289	1.94492e-22
ANKRD28	Tendo	1.3009e-26	0.787363	0.31	0.205	2.13803e-22
SSBP2	Tendo	1.45862e-26	0.584742	0.527	0.439	2.39725e-22
PRTG	Tendo	1.77163e-26	0.850158	0.124	0.029	2.91168e-22
SYNDIG1	Tendo	2.15403e-26	0.951921	0.101	0.011	3.54015e-22
TSC22D3	Tendo	3.09028e-26	0.731929	0.232	0.119	5.07888e-22
RASGRF2	Tendo	3.21495e-26	0.85311	0.118	0.024	5.28377e-22
NR2F2	Tendo	3.24869e-26	0.745191	0.102	0.011	5.33921e-22
DDR2	Tendo	4.34003e-26	0.721597	0.143	0.039	7.13283e-22
PTBP2	Tendo	4.86108e-26	0.772717	0.298	0.196	7.98919e-22
ABCA6	Tendo	5.45819e-26	0.662655	0.191	0.077	8.97053e-22
MACF1	Tendo	8.25706e-26	0.610701	0.483	0.386	1.35705e-21
SPARC	Tendo	9.05145e-26	0.776607	0.129	0.03	1.48761e-21
ALCAM	Tendo	1.33534e-25	0.83855	0.12	0.026	2.19464e-21
CTNNA1	Tendo	1.49161e-25	0.702422	0.237	0.129	2.45147e-21
CAVIN1	Tendo	1.54195e-25	0.746116	0.134	0.036	2.53419e-21
GFRA1	Tendo	2.85377e-25	0.757069	0.112	0.021	4.69017e-21
FLI1	Tendo	2.95262e-25	0.775229	0.128	0.032	4.85264e-21
ENSMFAG00000031680	Tendo	3.19757e-25	0.752109	0.119	0.027	5.2552e-21
GALNT18	Tendo	4.94469e-25	0.772363	0.218	0.114	8.12659e-21
ABLIM3	Tendo	5.11921e-25	0.677728	0.121	0.027	8.41343e-21
ENSMFAG00000043121	Tendo	5.82252e-25	0.7051	0.118	0.023	9.56931e-21
PLSCR4	Tendo	7.44083e-25	0.769253	0.119	0.028	1.2229e-20
FMNL3	Tendo	8.20566e-25	0.76846	0.109	0.021	1.3486e-20
ARHGEF26	Tendo	1.00279e-24	0.75682	0.106	0.018	1.64808e-20
KIRREL1	Tendo	1.39185e-24	0.757267	0.103	0.016	2.28751e-20
ADGRD1	Tendo	2.09337e-24	0.766193	0.107	0.02	3.44045e-20
LAMC1	Tendo	2.80682e-24	0.601922	0.356	0.253	4.61301e-20
A2M	Tendo	3.03152e-24	0.798744	0.101	0.014	4.9823e-20
AHI1	Tendo	3.19283e-24	0.724289	0.232	0.13	5.24741e-20
LOXL2	Tendo	3.66463e-24	0.816545	0.102	0.018	6.02282e-20
MPZL1	Tendo	3.92562e-24	0.736465	0.184	0.086	6.45175e-20
GNAQ	Tendo	4.34909e-24	0.648676	0.208	0.099	7.14773e-20
PDZD2	Tendo	4.66441e-24	0.648995	0.33	0.229	7.66596e-20
ABI2	Tendo	7.92785e-24	0.720502	0.214	0.114	1.30294e-19
ZC2HC1A	Tendo	8.45257e-24	0.719035	0.116	0.028	1.38918e-19
PLAGL1	Tendo	9.07877e-24	0.737975	0.109	0.022	1.4921e-19
PTCH1	Tendo	1.10234e-23	0.930143	0.109	0.024	1.81169e-19
ENSMFAG00000003779	Tendo	1.25803e-23	0.568339	0.149	0.047	2.06758e-19
DOCK11	Tendo	1.56445e-23	0.736571	0.142	0.049	2.57117e-19
LRRK1	Tendo	2.11169e-23	0.720332	0.103	0.018	3.47056e-19
CACNB2	Tendo	2.48222e-23	0.668305	0.311	0.207	4.07952e-19
FER	Tendo	4.91188e-23	0.639671	0.272	0.168	8.07268e-19
ITGB5	Tendo	6.01462e-23	0.742959	0.165	0.071	9.88502e-19
SEC14L1	Tendo	1.18532e-22	0.721287	0.107	0.025	1.94807e-18
RASA2	Tendo	2.38224e-22	0.711867	0.19	0.098	3.91522e-18
ADAMTS2	Tendo	2.4391e-22	0.767953	0.126	0.041	4.00867e-18
DENND4C	Tendo	3.69754e-22	0.650868	0.283	0.186	6.07691e-18
SERINC5	Tendo	3.78286e-22	0.775065	0.119	0.036	6.21713e-18
KCTD9	Tendo	4.72126e-22	0.681792	0.118	0.035	7.75939e-18
RASA1	Tendo	4.84969e-22	0.632418	0.248	0.15	7.97046e-18
UGGT2	Tendo	5.5354e-22	0.693337	0.113	0.029	9.09743e-18
RUFY3	Tendo	5.54677e-22	0.682322	0.203	0.107	9.11612e-18
CYTH3	Tendo	7.12376e-22	0.708355	0.256	0.164	1.17079e-17
UBASH3B	Tendo	7.75636e-22	0.798337	0.114	0.034	1.27476e-17
NTRK2	Tendo	7.85901e-22	0.767538	0.105	0.026	1.29163e-17
SORCS2	Tendo	8.51402e-22	0.728191	0.144	0.058	1.39928e-17
ARHGAP12	Tendo	1.3669e-21	0.704273	0.151	0.064	2.2465e-17
ADAM17	Tendo	2.23038e-21	0.725575	0.178	0.09	3.66563e-17
MAP4K5	Tendo	3.09538e-21	0.67578	0.214	0.122	5.08726e-17
NTRK3	Tendo	3.42894e-21	0.865501	0.106	0.03	5.63546e-17
ASAP2	Tendo	4.24196e-21	0.756121	0.112	0.031	6.97167e-17
ARL13B	Tendo	5.12001e-21	0.696831	0.101	0.023	8.41473e-17
GLCCI1	Tendo	8.11753e-21	0.774906	0.136	0.055	1.33412e-16
MAN1C1	Tendo	9.83267e-21	0.705639	0.112	0.032	1.616e-16
DYNC2H1	Tendo	1.50482e-20	0.654605	0.212	0.12	2.47317e-16
STAG1	Tendo	1.78757e-20	0.570476	0.372	0.287	2.93786e-16
PER1	Tendo	2.73059e-20	0.663549	0.195	0.107	4.48772e-16
TSPAN5	Tendo	2.91446e-20	0.817038	0.119	0.042	4.78992e-16
GLS	Tendo	2.92368e-20	0.651821	0.205	0.114	4.80507e-16
MYH10	Tendo	4.5407e-20	0.689779	0.138	0.058	7.46265e-16
CERS6	Tendo	5.67492e-20	0.685504	0.151	0.068	9.32674e-16
POGZ	Tendo	8.42134e-20	0.603365	0.339	0.254	1.38405e-15
PHLDB2	Tendo	8.86973e-20	0.618518	0.148	0.064	1.45774e-15
RAPH1	Tendo	8.93672e-20	0.634975	0.174	0.089	1.46875e-15
ARHGAP1	Tendo	1.14244e-19	0.629052	0.147	0.063	1.8776e-15
LDLRAD3	Tendo	1.2214e-19	0.688829	0.157	0.073	2.00737e-15
NRP1	Tendo	1.23185e-19	0.611096	0.179	0.088	2.02454e-15
PMP22	Tendo	1.50559e-19	0.565529	0.109	0.029	2.47444e-15
BCL2	Tendo	1.94188e-19	0.577813	0.361	0.275	3.19148e-15
NTNG1	Tendo	2.45915e-19	0.781626	0.103	0.03	4.04161e-15
NPAS3	Tendo	4.34386e-19	0.671788	0.277	0.193	7.13914e-15
PRKD1	Tendo	6.79769e-19	0.588409	0.138	0.056	1.1172e-14
SNX9	Tendo	7.34308e-19	0.630774	0.245	0.161	1.20684e-14
ZNHIT6	Tendo	9.76151e-19	0.722584	0.136	0.06	1.6043e-14
ANTXR2	Tendo	9.85578e-19	0.543487	0.121	0.04	1.6198e-14
LMNA	Tendo	1.42026e-18	0.732701	0.138	0.061	2.3342e-14
XXYLT1	Tendo	1.42952e-18	0.728259	0.116	0.046	2.34942e-14
NR4A1	Tendo	1.53771e-18	0.640214	0.162	0.079	2.52722e-14
UBE2E1	Tendo	1.87032e-18	0.67465	0.204	0.125	3.07387e-14
CCM2	Tendo	1.95226e-18	0.651289	0.131	0.055	3.20854e-14
EPS8	Tendo	3.36573e-18	0.547829	0.12	0.042	5.53158e-14
TRA2A	Tendo	3.64206e-18	0.594342	0.234	0.149	5.98572e-14
CAMSAP2	Tendo	4.62649e-18	0.622571	0.161	0.082	7.60363e-14
TGFBR2	Tendo	4.63951e-18	0.601488	0.136	0.059	7.62503e-14
ULK2	Tendo	5.43101e-18	0.638945	0.139	0.065	8.92587e-14
C11orf80	Tendo	5.75585e-18	0.639257	0.13	0.057	9.45974e-14
STXBP5	Tendo	6.28814e-18	0.601799	0.223	0.142	1.03346e-13
PELI2	Tendo	1.05177e-17	0.553599	0.136	0.058	1.72859e-13
ARHGEF3	Tendo	1.18364e-17	0.650028	0.155	0.078	1.94531e-13
ENPP1	Tendo	1.65372e-17	0.611547	0.108	0.037	2.71789e-13
LDLRAD4	Tendo	2.05024e-17	0.655702	0.224	0.145	3.36958e-13
ETV6	Tendo	2.15342e-17	0.575597	0.136	0.058	3.53915e-13
HES1	Tendo	2.39941e-17	0.703642	0.115	0.041	3.94343e-13
CBFB	Tendo	2.43752e-17	0.616258	0.127	0.054	4.00607e-13
ADD3	Tendo	2.56784e-17	0.62071	0.104	0.036	4.22025e-13
TRPS1	Tendo	3.04632e-17	0.607167	0.398	0.339	5.00662e-13
RNF19A	Tendo	4.17175e-17	0.600757	0.187	0.11	6.85627e-13
SPTAN1	Tendo	6.61793e-17	0.603397	0.128	0.057	1.08766e-12
DLGAP1	Tendo	9.63038e-17	0.645712	0.143	0.072	1.58275e-12
MYO9A	Tendo	1.08747e-16	0.54464	0.373	0.304	1.78725e-12
ZBTB4	Tendo	1.10796e-16	0.588947	0.126	0.055	1.82093e-12
TUSC3	Tendo	1.54934e-16	0.629259	0.137	0.069	2.54634e-12
ZSWIM6	Tendo	2.32843e-16	0.578504	0.294	0.221	3.82678e-12
PRKCE	Tendo	2.89752e-16	0.532185	0.358	0.285	4.76207e-12
ZNF521	Tendo	3.25699e-16	0.627256	0.229	0.158	5.35286e-12
KIAA1109	Tendo	3.28019e-16	0.58089	0.179	0.106	5.39099e-12
EGR1	Tendo	4.13082e-16	0.536861	0.121	0.049	6.78901e-12
ADGRL2	Tendo	4.59373e-16	0.598358	0.164	0.093	7.5498e-12
CDK6	Tendo	6.48683e-16	0.528196	0.118	0.047	1.06611e-11
SUPT3H	Tendo	7.9362e-16	0.58105	0.151	0.081	1.30431e-11
EVL	Tendo	9.22941e-16	0.584133	0.115	0.049	1.51685e-11
NTN1	Tendo	1.0102e-15	0.657888	0.106	0.042	1.66026e-11
SBF2	Tendo	1.12006e-15	0.525282	0.454	0.399	1.84082e-11
CFAP69	Tendo	1.12975e-15	0.650651	0.112	0.05	1.85675e-11
CACNA1C	Tendo	1.14103e-15	0.576727	0.11	0.045	1.87528e-11
GRK5	Tendo	1.45236e-15	0.581946	0.13	0.06	2.38695e-11
OXR1	Tendo	1.52127e-15	0.633412	0.228	0.157	2.50021e-11
VGLL4	Tendo	1.6628e-15	0.580251	0.202	0.129	2.73281e-11
AHNAK	Tendo	2.32379e-15	0.573786	0.168	0.097	3.81915e-11
N4BP2L1	Tendo	2.45463e-15	0.579487	0.187	0.118	4.03419e-11
SUGCT	Tendo	2.66991e-15	0.629866	0.16	0.094	4.38799e-11
PARVA	Tendo	3.36731e-15	0.57543	0.18	0.111	5.53418e-11
GLI3	Tendo	4.08222e-15	0.531318	0.11	0.044	6.70912e-11
C5orf42	Tendo	5.08272e-15	0.560549	0.201	0.132	8.35344e-11
FOXN3	Tendo	5.19724e-15	0.549116	0.345	0.277	8.54167e-11
SKI	Tendo	7.10771e-15	0.542584	0.102	0.041	1.16815e-10
NFIB	Tendo	9.27198e-15	0.564129	0.274	0.205	1.52385e-10
DPP6	Tendo	9.49701e-15	0.799451	0.134	0.076	1.56083e-10
BHLHE40	Tendo	9.65568e-15	0.600297	0.111	0.05	1.58691e-10
LMO7	Tendo	1.14983e-14	0.537198	0.239	0.168	1.88975e-10
SMC5	Tendo	1.17638e-14	0.581552	0.192	0.124	1.93337e-10
PTCH2	Tendo	1.20535e-14	0.656465	0.11	0.049	1.981e-10
SEC23A	Tendo	1.66586e-14	0.560555	0.111	0.05	2.73784e-10
ROCK1	Tendo	1.83343e-14	0.508932	0.229	0.158	3.01325e-10
PEAK1	Tendo	1.88604e-14	0.564303	0.125	0.063	3.0997e-10
LRCH1	Tendo	2.09046e-14	0.567697	0.164	0.098	3.43567e-10
KHDRBS2	Tendo	2.49613e-14	0.686908	0.194	0.136	4.10239e-10
EPS15	Tendo	2.77726e-14	0.54413	0.287	0.222	4.56442e-10
TESK2	Tendo	2.89063e-14	0.645143	0.175	0.115	4.75074e-10
PLCE1	Tendo	2.8968e-14	0.545454	0.133	0.07	4.7609e-10
CAMK1D	Tendo	3.07359e-14	0.648177	0.17	0.107	5.05145e-10
KANK2	Tendo	5.11281e-14	0.566009	0.114	0.055	8.4029e-10
ANXA2	Tendo	8.04656e-14	0.553869	0.108	0.048	1.32245e-09
EFNA5	Tendo	9.04628e-14	0.55799	0.133	0.067	1.48676e-09
SEC24D	Tendo	1.68506e-13	0.545218	0.112	0.052	2.76939e-09
NAV2	Tendo	1.85111e-13	0.848315	0.106	0.055	3.0423e-09
DOCK7	Tendo	2.0742e-13	0.564399	0.204	0.143	3.40895e-09
CSPP1	Tendo	2.12975e-13	0.54312	0.199	0.135	3.50025e-09
FGF14	Tendo	2.21398e-13	0.755379	0.106	0.056	3.63867e-09
ST5	Tendo	2.30745e-13	0.514551	0.129	0.067	3.7923e-09
STK24	Tendo	2.30776e-13	0.562449	0.105	0.049	3.79281e-09
DSE	Tendo	2.48529e-13	0.65465	0.118	0.062	4.08458e-09
ZNF827	Tendo	2.9747e-13	0.560229	0.153	0.093	4.88891e-09
RIC1	Tendo	3.04014e-13	0.55576	0.26	0.2	4.99648e-09
DICER1	Tendo	3.89156e-13	0.571356	0.13	0.074	6.39578e-09
DENND6A	Tendo	5.04943e-13	0.548199	0.189	0.127	8.29874e-09
RANBP9	Tendo	5.15716e-13	0.556281	0.192	0.133	8.47579e-09
HECTD2	Tendo	7.99747e-13	0.531983	0.107	0.053	1.31438e-08
RECK	Tendo	9.25852e-13	0.526241	0.104	0.05	1.52164e-08
ITPR1	Tendo	1.16263e-12	0.515025	0.103	0.048	1.91079e-08
NCKAP5	Tendo	1.28921e-12	0.538902	0.143	0.086	2.11882e-08
MMP16	Tendo	1.67551e-12	0.531643	0.109	0.055	2.7537e-08
PICALM	Tendo	1.89472e-12	0.530808	0.355	0.309	3.11396e-08
RUSC2	Tendo	3.72387e-12	0.528162	0.114	0.061	6.12018e-08
NCAM1	Tendo	4.1395e-12	0.542153	0.143	0.086	6.80326e-08
MYO1E	Tendo	4.39999e-12	0.517266	0.226	0.166	7.23139e-08
SMURF1	Tendo	4.78491e-12	0.511912	0.185	0.126	7.864e-08
TCF7L2	Tendo	5.08543e-12	0.501732	0.252	0.192	8.35791e-08
THSD7A	Tendo	5.3351e-12	0.613057	0.123	0.069	8.76823e-08
LRBA	Tendo	5.95838e-12	0.529045	0.267	0.214	9.79259e-08
BBX	Tendo	6.81294e-12	0.519919	0.216	0.16	1.11971e-07
ANXA4	Tendo	1.04264e-11	0.510105	0.124	0.069	1.71358e-07
PHACTR2	Tendo	1.22862e-11	0.523412	0.175	0.118	2.01923e-07
AFDN	Tendo	1.54472e-11	0.531434	0.11	0.061	2.53874e-07
PPP1R13B	Tendo	1.56393e-11	0.525845	0.169	0.117	2.57031e-07
SLC17A5	Tendo	2.38694e-11	0.503957	0.141	0.088	3.92293e-07
SLC44A5	Tendo	1.2878e-10	0.581712	0.106	0.062	2.11649e-06
DENND5A	Tendo	1.33881e-10	0.522598	0.144	0.094	2.20033e-06
ITGAV	Tendo	2.25202e-10	0.529593	0.109	0.064	3.70119e-06
BBS9	Tendo	3.09079e-10	0.526878	0.157	0.111	5.07972e-06
SULF1	Tendo	4.07304e-10	0.530284	0.15	0.103	6.69403e-06
CENPP	Tendo	8.37347e-10	0.548584	0.121	0.078	1.37618e-05
ACTA2	SMC	0	3.89264	0.956	0.016	0
MYH11	SMC	0	3.64354	0.888	0.009	0
SLIT3	SMC	0	3.34823	0.894	0.053	0
RGS6	SMC	0	3.16485	0.884	0.082	0
RBPMS	SMC	8.18486e-306	2.93241	0.838	0.042	1.34518e-301
PDE3A	SMC	5.57861e-293	2.80888	0.828	0.054	9.16845e-289
CALD1	SMC	4.03833e-277	2.63775	0.82	0.081	6.637e-273
LMOD1	SMC	9.83674e-276	2.64757	0.821	0.1	1.61667e-271
CACNB2	SMC	7.10616e-242	2.19043	0.816	0.203	1.1679e-237
DLC1	SMC	7.13531e-241	1.75708	0.806	0.123	1.17269e-236
KCNAB1	SMC	3.58213e-234	2.76302	0.76	0.075	5.88723e-230
LPP	SMC	3.03117e-206	1.47289	0.873	0.482	4.98174e-202
KALRN	SMC	8.75525e-205	2.06721	0.775	0.211	1.43893e-200
EBF1	SMC	7.00632e-201	1.51028	0.765	0.175	1.15149e-196
PTPRG	SMC	2.44376e-179	1.10475	0.902	0.601	4.01632e-175
RCAN2	SMC	2.91621e-168	1.85194	0.753	0.28	4.79279e-164
HIP1	SMC	9.84002e-167	2.1488	0.66	0.103	1.61721e-162
MYO1D	SMC	4.17443e-165	1.99242	0.664	0.113	6.86068e-161
FRMD4A	SMC	2.49942e-164	2.18998	0.638	0.069	4.10779e-160
SORBS2	SMC	1.21461e-159	2.0435	0.632	0.066	1.99622e-155
SLC8A1	SMC	8.64545e-159	2.54877	0.607	0.029	1.42088e-154
LHFPL6	SMC	1.47427e-153	1.75715	0.66	0.132	2.42297e-149
PRKG1	SMC	2.41029e-153	0.676047	0.944	0.776	3.9613e-149
SPARCL1	SMC	2.37905e-149	2.3305	0.595	0.05	3.90996e-145
CRIM1	SMC	9.93537e-148	1.67604	0.744	0.321	1.63288e-143
SDK1	SMC	2.20548e-147	2.01066	0.645	0.148	3.62471e-143
DGKG	SMC	4.58842e-142	2.26207	0.564	0.033	7.54107e-138
PPP1R12B	SMC	9.1436e-138	1.22665	0.844	0.571	1.50275e-133
PLCL1	SMC	3.11012e-137	1.51782	0.733	0.336	5.11149e-133
IGFBP7	SMC	1.00301e-134	2.00573	0.573	0.061	1.64845e-130
RASAL2	SMC	1.97741e-127	1.5131	0.637	0.191	3.24987e-123
GUCY1A3	SMC	4.38538e-122	2.3114	0.496	0.015	7.20736e-118
SLC38A11	SMC	6.93348e-121	2.62623	0.496	0.015	1.13952e-116
ITGA1	SMC	2.63459e-120	2.28713	0.506	0.027	4.32995e-116
AKAP6	SMC	1.30745e-118	1.35216	0.689	0.309	2.14879e-114
RYR2	SMC	1.8888e-118	2.27234	0.511	0.051	3.10425e-114
PPP1R12A	SMC	7.11823e-113	1.49994	0.612	0.211	1.16988e-108
DGKB	SMC	7.42312e-113	1.68435	0.567	0.142	1.21999e-108
ARHGEF7	SMC	3.59976e-111	1.53762	0.601	0.197	5.91621e-107
PLCB4	SMC	5.29009e-111	1.69273	0.516	0.073	8.69426e-107
UTRN	SMC	1.92624e-109	1.12795	0.664	0.273	3.16578e-105
DSTN	SMC	3.05261e-109	1.79237	0.548	0.131	5.01696e-105
FAM129A	SMC	9.58787e-109	1.96254	0.502	0.067	1.57577e-104
LTBP1	SMC	4.5566e-104	1.79487	0.519	0.108	7.48878e-100
PDE1A	SMC	6.80181e-104	1.55386	0.512	0.088	1.11788e-99
SOX5	SMC	1.46298e-101	1.65629	0.513	0.11	2.4044e-97
TAGLN	SMC	1.82845e-101	2.06911	0.427	0.008	3.00506e-97
ENSMFAG00000035790	SMC	1.96369e-98	1.98075	0.418	0.01	3.22733e-94
CACNA1C	SMC	3.56779e-93	1.80258	0.432	0.043	5.86367e-89
ITGA8	SMC	3.1154e-92	1.97398	0.412	0.019	5.12015e-88
FCHSD2	SMC	2.80937e-91	1.45453	0.532	0.168	4.61721e-87
TBL1X	SMC	6.76297e-91	1.75972	0.45	0.068	1.11149e-86
ZBTB7C	SMC	1.14929e-87	1.82025	0.406	0.031	1.88886e-83
PLCE1	SMC	3.99562e-86	1.67632	0.433	0.068	6.56681e-82
ACTN1	SMC	8.0991e-84	1.78213	0.377	0.018	1.33109e-79
MYLK	SMC	1.03918e-83	1.75947	0.374	0.017	1.70789e-79
NTN4	SMC	1.39234e-82	2.06183	0.405	0.044	2.28831e-78
IGFBP5	SMC	1.64454e-80	1.94681	0.368	0.017	2.7028e-76
MAML2	SMC	3.79312e-80	1.05104	0.489	0.124	6.234e-76
EDNRA	SMC	4.42508e-80	1.8915	0.357	0.009	7.27262e-76
ACTN4	SMC	1.06287e-79	1.25754	0.545	0.221	1.74683e-75
PHACTR1	SMC	1.52156e-79	1.67981	0.395	0.052	2.50069e-75
RBMS3	SMC	4.13854e-79	0.696899	0.623	0.283	6.80169e-75
COBLL1	SMC	6.5999e-79	1.50991	0.449	0.11	1.08469e-74
ETV6	SMC	2.71233e-78	1.62166	0.401	0.056	4.45772e-74
TIMP3	SMC	1.9183e-77	1.6317	0.395	0.044	3.15272e-73
CCDC3	SMC	5.68229e-77	1.95639	0.349	0.011	9.33884e-73
MYOF	SMC	5.48476e-76	1.54358	0.383	0.047	9.01421e-72
EBF2	SMC	1.58195e-75	1.40195	0.397	0.056	2.59994e-71
P2RX1	SMC	2.51813e-75	2.16631	0.336	0.003	4.13854e-71
ATP10A	SMC	4.73704e-74	1.67316	0.36	0.034	7.78532e-70
NBEAL1	SMC	5.49934e-73	1.16251	0.591	0.312	9.03817e-69
TNC	SMC	2.92289e-72	2.56443	0.333	0.005	4.80376e-68
GUCY1A2	SMC	1.13567e-71	1.93913	0.35	0.029	1.86648e-67
SLCO3A1	SMC	1.25552e-71	1.6013	0.398	0.081	2.06344e-67
NTRK3	SMC	5.10262e-71	1.71778	0.342	0.029	8.38616e-67
AGTPBP1	SMC	1.22182e-69	1.48063	0.401	0.093	2.00806e-65
SNTB1	SMC	5.53397e-69	1.1856	0.484	0.174	9.09508e-65
FER	SMC	9.66603e-68	1.26418	0.466	0.167	1.58861e-63
TINAGL1	SMC	3.89625e-67	1.5801	0.304	0.006	6.40349e-63
KANK1	SMC	4.09258e-67	1.51792	0.419	0.123	6.72615e-63
MAST4	SMC	6.41061e-67	1.07456	0.538	0.252	1.05358e-62
DOCK8	SMC	1.03516e-66	1.68491	0.354	0.05	1.70129e-62
WFDC1	SMC	1.12954e-66	1.71619	0.303	0.005	1.8564e-62
CSRP2	SMC	2.83534e-66	1.61455	0.319	0.019	4.65988e-62
ENSMFAG00000033843	SMC	3.53621e-66	1.35394	0.373	0.073	5.81176e-62
MARK1	SMC	1.82143e-65	1.57261	0.339	0.043	2.99351e-61
ACTB	SMC	9.23424e-65	1.21877	0.475	0.191	1.51765e-60
TRABD2B	SMC	1.38417e-63	1.74563	0.298	0.011	2.27489e-59
NOTCH3	SMC	3.91545e-62	1.57941	0.301	0.019	6.43504e-58
CNNM2	SMC	7.63136e-62	1.54382	0.441	0.169	1.25421e-57
PPP2R2B	SMC	3.66156e-61	1.58917	0.375	0.096	6.01777e-57
ENSMFAG00000038060	SMC	4.83028e-61	1.46938	0.347	0.069	7.93856e-57
MCC	SMC	4.84625e-61	1.28936	0.373	0.09	7.96482e-57
TACC1	SMC	1.23491e-60	1.20567	0.356	0.064	2.02957e-56
TMTC1	SMC	4.46872e-60	1.02096	0.447	0.157	7.34434e-56
RERGL	SMC	8.95116e-59	1.75132	0.268	0.002	1.47112e-54
MRVI1	SMC	1.44627e-58	1.54492	0.281	0.015	2.37695e-54
NHS	SMC	1.67052e-58	1.46491	0.31	0.033	2.7455e-54
ACTG2	SMC	1.2515e-57	2.03355	0.278	0.01	2.05684e-53
RBPMS2	SMC	1.70591e-57	1.55267	0.272	0.011	2.80366e-53
MSRB3	SMC	2.81614e-57	0.80388	0.698	0.497	4.62832e-53
ENSMFAG00000004273	SMC	2.30908e-56	1.43754	0.304	0.044	3.79498e-52
KIF13A	SMC	2.75821e-56	0.923518	0.65	0.443	4.53312e-52
MYOCD	SMC	5.78499e-56	1.61612	0.272	0.017	9.50763e-52
MICAL2	SMC	5.9034e-56	1.44089	0.299	0.037	9.70224e-52
SSBP2	SMC	1.50226e-55	0.765201	0.655	0.439	2.46896e-51
GCNT2	SMC	1.68945e-55	1.53082	0.281	0.024	2.77662e-51
DOCK10	SMC	4.03817e-55	1.50379	0.264	0.012	6.63674e-51
ITPR1	SMC	4.89679e-55	1.32537	0.307	0.047	8.04788e-51
MAP4K4	SMC	6.06763e-55	1.14499	0.446	0.193	9.97214e-51
CRTC3	SMC	6.22497e-55	1.09161	0.481	0.234	1.02307e-50
IL1RAPL1	SMC	3.44627e-54	1.3464	0.389	0.141	5.66395e-50
ENTPD3	SMC	6.23885e-54	1.59143	0.249	0.003	1.02536e-49
GRK5	SMC	1.66166e-53	1.23829	0.319	0.059	2.73094e-49
EXT1	SMC	6.28167e-53	0.97461	0.566	0.338	1.03239e-48
BCAM	SMC	9.76009e-53	1.43846	0.251	0.009	1.60407e-48
ILK	SMC	7.60126e-52	1.16551	0.31	0.06	1.24927e-47
SGIP1	SMC	4.97119e-51	1.46819	0.249	0.011	8.17016e-47
MAP3K5	SMC	6.29785e-51	1.10049	0.338	0.083	1.03505e-46
GRAMD2B	SMC	4.86255e-50	1.46663	0.268	0.032	7.9916e-46
PDGFRB	SMC	7.59258e-50	1.42502	0.247	0.013	1.24784e-45
CADPS2	SMC	9.04787e-50	1.39866	0.267	0.031	1.48702e-45
APBB2	SMC	2.53216e-49	0.949046	0.468	0.227	4.16161e-45
CARMIL1	SMC	1.62071e-48	1.13393	0.312	0.071	2.66363e-44
P3H2	SMC	3.34063e-48	1.42718	0.284	0.052	5.49033e-44
FHL5	SMC	2.55976e-47	1.39286	0.236	0.013	4.20696e-43
ROCK1	SMC	2.66951e-47	1.05219	0.39	0.157	4.38733e-43
WTIP	SMC	2.68858e-47	1.3833	0.229	0.011	4.41868e-43
NPY1R	SMC	4.35101e-47	1.50409	0.22	0.002	7.15088e-43
SYNE2	SMC	1.71918e-46	1.09104	0.353	0.123	2.82546e-42
A2M	SMC	2.00398e-46	1.33445	0.234	0.013	3.29355e-42
DAAM2	SMC	3.63949e-46	1.21396	0.314	0.086	5.98151e-42
SYNE1	SMC	1.47725e-45	0.939753	0.452	0.229	2.42785e-41
ENSMFAG00000038789	SMC	1.67125e-45	1.26414	0.253	0.031	2.74671e-41
SIPA1L1	SMC	2.22998e-45	1.20387	0.29	0.066	3.66497e-41
FBXL7	SMC	2.23718e-44	1.02329	0.315	0.084	3.67681e-40
PDGFC	SMC	2.48384e-44	1.04918	0.311	0.085	4.08218e-40
NTRK2	SMC	2.95275e-44	1.3424	0.236	0.025	4.85284e-40
ENSMFAG00000030097	SMC	5.58813e-44	1.46434	0.226	0.016	9.1841e-40
PHLDB2	SMC	6.08012e-44	1.17289	0.282	0.063	9.99268e-40
ADRA1A	SMC	7.00509e-44	1.35262	0.214	0.009	1.15129e-39
CCDC85A	SMC	1.12204e-43	1.34627	0.236	0.026	1.84407e-39
CSRP1	SMC	1.55524e-43	1.27707	0.212	0.008	2.55604e-39
RUNX1T1	SMC	1.17167e-41	1.07642	0.27	0.054	1.92565e-37
DGKH	SMC	4.15915e-41	1.00652	0.394	0.188	6.83556e-37
TPM4	SMC	5.31793e-41	1.25034	0.211	0.015	8.74001e-37
KANK2	SMC	1.14654e-40	1.08763	0.256	0.054	1.88433e-36
JAG1	SMC	1.48676e-39	1.22533	0.194	0.008	2.4435e-35
MYH9	SMC	6.11084e-39	0.643494	0.408	0.18	1.00432e-34
ENSMFAG00000032887	SMC	1.22975e-38	1.23377	0.21	0.022	2.02109e-34
ASPN	SMC	1.61602e-38	1.23481	0.205	0.016	2.65592e-34
ENSMFAG00000045134	SMC	2.35472e-38	1.03101	0.286	0.089	3.86999e-34
FAT3	SMC	3.8377e-38	1.03499	0.263	0.065	6.30725e-34
SPECC1	SMC	4.78958e-38	1.19326	0.205	0.019	7.87167e-34
PRICKLE1	SMC	6.04116e-38	1.19142	0.223	0.034	9.92865e-34
ARHGAP10	SMC	7.97673e-38	0.809151	0.532	0.354	1.31098e-33
GMDS	SMC	1.39595e-37	1.03947	0.323	0.128	2.29425e-33
ASAP2	SMC	2.93716e-37	1.17325	0.216	0.03	4.82723e-33
MAML3	SMC	3.21253e-37	1.07508	0.299	0.106	5.27979e-33
NDE1	SMC	4.21149e-37	1.09878	0.188	0.011	6.92158e-33
NR2F2	SMC	6.55109e-37	1.16226	0.188	0.011	1.07667e-32
PRDM16	SMC	8.10372e-37	1.1677	0.194	0.018	1.33185e-32
TRIO	SMC	3.58915e-36	0.770318	0.499	0.316	5.89876e-32
AKT3	SMC	5.38741e-36	0.753223	0.393	0.187	8.85421e-32
COL4A2	SMC	7.05898e-36	0.840737	0.36	0.162	1.16014e-31
PLD1	SMC	8.20413e-36	1.17426	0.212	0.033	1.34835e-31
ZNF704	SMC	8.63897e-36	0.989892	0.268	0.077	1.41981e-31
MYL9	SMC	1.15667e-35	1.161	0.171	0.003	1.90098e-31
CACNA1A	SMC	1.75386e-35	1.09449	0.251	0.071	2.88246e-31
KLF7	SMC	2.2302e-35	1.03674	0.216	0.034	3.66533e-31
SULF1	SMC	2.78365e-35	0.990215	0.292	0.102	4.57492e-31
SYNPO2	SMC	4.8041e-35	0.84394	0.52	0.357	7.89553e-31
ENSMFAG00000036622	SMC	5.21021e-35	1.04255	0.215	0.039	8.56298e-31
SMTN	SMC	6.37396e-35	1.06965	0.21	0.037	1.04756e-30
KIRREL1	SMC	6.39031e-35	1.14486	0.186	0.016	1.05025e-30
ZEB2	SMC	8.89454e-35	0.815508	0.409	0.216	1.46182e-30
PTK2	SMC	1.77e-34	0.80605	0.482	0.312	2.909e-30
EPS8	SMC	2.94049e-34	1.07403	0.218	0.042	4.8327e-30
LRCH1	SMC	3.07137e-34	0.942166	0.281	0.097	5.04779e-30
PCDH9	SMC	1.17592e-33	1.43974	0.242	0.071	1.93263e-29
MFHAS1	SMC	1.60878e-33	1.13863	0.181	0.018	2.64403e-29
ARHGAP17	SMC	2.30012e-33	1.01578	0.234	0.062	3.78024e-29
FRMD4B	SMC	3.61814e-33	0.985627	0.206	0.032	5.94642e-29
MFGE8	SMC	4.63424e-33	1.01973	0.229	0.058	7.61638e-29
EPN2	SMC	4.89686e-33	0.934714	0.305	0.129	8.048e-29
COL4A1	SMC	5.53581e-33	0.865001	0.277	0.093	9.09811e-29
CPXM2	SMC	8.34197e-33	1.01846	0.182	0.021	1.371e-28
RASL12	SMC	2.08813e-32	1.10296	0.158	0.004	3.43185e-28
PIP5K1B	SMC	2.17219e-32	1.09684	0.228	0.061	3.56999e-28
CLMN	SMC	2.32773e-32	1.13255	0.181	0.021	3.82563e-28
ENSMFAG00000031052	SMC	2.44371e-32	1.17324	0.158	0.005	4.01624e-28
ZNF385D	SMC	2.46585e-32	0.898497	0.27	0.091	4.05262e-28
MEOX2	SMC	6.812e-32	0.920105	0.205	0.034	1.11955e-27
FRY	SMC	1.06985e-31	0.66433	0.466	0.288	1.7583e-27
SCN3A	SMC	3.33563e-31	1.30867	0.162	0.012	5.4821e-27
SPON1	SMC	4.89645e-31	1.13738	0.162	0.011	8.04731e-27
COL4A5	SMC	5.37335e-31	0.990522	0.228	0.066	8.8311e-27
ARMC9	SMC	9.83636e-31	0.985687	0.217	0.057	1.61661e-26
PGM5	SMC	1.42865e-30	0.91553	0.297	0.132	2.34799e-26
DNAH11	SMC	1.82302e-30	1.1339	0.171	0.02	2.99613e-26
CDH6	SMC	3.39566e-30	1.10798	0.147	0.004	5.58077e-26
MYO1E	SMC	4.08051e-30	0.818735	0.337	0.166	6.70632e-26
GLS	SMC	6.15712e-30	0.86841	0.28	0.114	1.01192e-25
MACF1	SMC	1.75295e-29	0.611389	0.539	0.386	2.88098e-25
LAMA3	SMC	2.41723e-29	1.14514	0.186	0.039	3.97271e-25
KCNT2	SMC	3.81178e-29	1.08258	0.162	0.019	6.26466e-25
LIMS2	SMC	4.86351e-29	0.933644	0.151	0.011	7.99317e-25
PKD2	SMC	6.29315e-29	0.765267	0.281	0.114	1.03428e-24
MEIS2	SMC	7.65991e-29	1.02969	0.188	0.037	1.25891e-24
MYO1B	SMC	8.78333e-29	0.982477	0.209	0.054	1.44354e-24
ST6GALNAC3	SMC	9.89864e-29	1.17497	0.189	0.041	1.62684e-24
INPP4B	SMC	1.36405e-28	0.845001	0.392	0.231	2.24181e-24
ADGRL2	SMC	1.41956e-28	0.882931	0.251	0.093	2.33305e-24
ARHGAP29	SMC	1.75395e-28	0.902101	0.25	0.093	2.88262e-24
HEYL	SMC	2.60167e-28	1.03303	0.144	0.008	4.27584e-24
LCLAT1	SMC	2.91122e-28	0.939443	0.234	0.081	4.78459e-24
NMNAT2	SMC	3.306e-28	1.16116	0.142	0.007	5.43341e-24
IGF1R	SMC	3.74814e-28	0.715497	0.382	0.219	6.16006e-24
ENSMFAG00000039395	SMC	9.84349e-28	1.00343	0.141	0.007	1.61778e-23
MED12L	SMC	1.42795e-27	1.01461	0.16	0.021	2.34684e-23
CAMK1D	SMC	1.75111e-27	0.812591	0.263	0.106	2.87795e-23
PELI2	SMC	1.80278e-27	1.02931	0.211	0.057	2.96287e-23
ESYT2	SMC	2.01166e-27	0.810734	0.288	0.131	3.30617e-23
AIG1	SMC	2.03452e-27	0.795658	0.259	0.101	3.34374e-23
NET1	SMC	2.28241e-27	0.968428	0.177	0.037	3.75114e-23
ATP2B4	SMC	3.4973e-27	0.950381	0.173	0.033	5.7478e-23
MCAM	SMC	4.58927e-27	0.941635	0.133	0.005	7.54247e-23
CDK6	SMC	6.99183e-27	0.920099	0.192	0.047	1.14911e-22
CNN1	SMC	1.06242e-26	1.02753	0.162	0.028	1.74609e-22
SMURF1	SMC	1.63948e-26	0.820787	0.277	0.126	2.69449e-22
ADARB1	SMC	1.68665e-26	0.954942	0.228	0.086	2.77202e-22
TMEM131L	SMC	2.29796e-26	0.690283	0.46	0.317	3.7767e-22
PTGIS	SMC	3.88685e-26	0.886528	0.225	0.082	6.38804e-22
FREM1	SMC	4.27413e-26	0.89137	0.201	0.057	7.02453e-22
NAV2	SMC	4.37415e-26	0.846627	0.195	0.055	7.18892e-22
NR4A1	SMC	5.65183e-26	1.03045	0.224	0.079	9.28879e-22
ENSMFAG00000039829	SMC	8.08767e-26	0.885329	0.127	0.004	1.32921e-21
ECM2	SMC	9.02976e-26	0.859129	0.163	0.028	1.48404e-21
ADCY5	SMC	1.25143e-25	0.919763	0.128	0.006	2.05672e-21
ATP8B1	SMC	1.38526e-25	0.933841	0.154	0.023	2.27667e-21
SLC4A7	SMC	1.46867e-25	0.853369	0.168	0.034	2.41376e-21
FRYL	SMC	2.04626e-25	0.844003	0.229	0.087	3.36302e-21
GAREM1	SMC	3.43152e-25	0.919419	0.201	0.061	5.6397e-21
FOS	SMC	5.59596e-25	0.998062	0.217	0.078	9.19696e-21
TMEM245	SMC	6.40854e-25	0.784674	0.315	0.17	1.05324e-20
CYR61	SMC	7.10106e-25	0.934633	0.163	0.032	1.16706e-20
MAGI2	SMC	7.80749e-25	0.688767	0.356	0.205	1.28316e-20
NAA35	SMC	9.84634e-25	0.91048	0.214	0.08	1.61825e-20
ATP6V0A1	SMC	1.05954e-24	0.719691	0.313	0.165	1.74136e-20
ENSMFAG00000000477	SMC	1.22066e-24	0.949895	0.123	0.004	2.00615e-20
PDE5A	SMC	1.39196e-24	0.880568	0.228	0.09	2.28768e-20
GPC6	SMC	1.53118e-24	0.770029	0.304	0.162	2.51649e-20
SUSD5	SMC	2.74213e-24	0.954953	0.116	0.002	4.50669e-20
GARNL3	SMC	5.21902e-24	0.830374	0.22	0.084	8.57746e-20
TBX2	SMC	5.60239e-24	0.985237	0.114	0.001	9.20752e-20
HES1	SMC	1.01196e-23	1.137	0.172	0.041	1.66316e-19
WSB1	SMC	1.20866e-23	0.695137	0.249	0.105	1.98644e-19
LAMC1	SMC	1.71307e-23	0.545525	0.399	0.253	2.81544e-19
STPG2	SMC	1.80766e-23	0.845183	0.174	0.05	2.97089e-19
CDC42BPA	SMC	6.04704e-23	0.656222	0.405	0.272	9.93832e-19
MAN2A1	SMC	8.29727e-23	0.765774	0.194	0.066	1.36366e-18
TGFBR2	SMC	9.14727e-23	0.760056	0.188	0.059	1.50335e-18
EPAS1	SMC	1.12379e-22	0.791567	0.142	0.023	1.84696e-18
ITPK1	SMC	1.41228e-22	0.831876	0.154	0.035	2.32108e-18
PLEKHG3	SMC	1.5841e-22	0.888668	0.11	0.003	2.60347e-18
PTPRK	SMC	2.1779e-22	0.708678	0.382	0.254	3.57938e-18
ANGPT1	SMC	2.19318e-22	0.670085	0.313	0.173	3.6045e-18
ARMC2	SMC	2.40648e-22	0.77593	0.211	0.083	3.95506e-18
IGFBP4	SMC	3.87584e-22	0.880573	0.139	0.022	6.36994e-18
UBA2	SMC	4.40476e-22	0.691314	0.351	0.221	7.23922e-18
ITIH5	SMC	4.81727e-22	0.813923	0.134	0.019	7.91718e-18
C1QTNF1	SMC	5.0335e-22	0.847352	0.11	0.004	8.27256e-18
STARD13	SMC	5.78052e-22	0.728706	0.193	0.064	9.50029e-18
ENSMFAG00000003353	SMC	1.41606e-21	0.76136	0.278	0.151	2.3273e-17
CDS2	SMC	1.48864e-21	0.835146	0.154	0.039	2.44659e-17
MAP2	SMC	4.53875e-21	0.856151	0.115	0.01	7.45944e-17
SH3BGRL	SMC	5.4649e-21	0.782837	0.115	0.01	8.98156e-17
GUCY1B3	SMC	2.46686e-20	0.823445	0.107	0.008	4.05428e-16
CAVIN1	SMC	2.52501e-20	0.78848	0.147	0.037	4.14985e-16
COL6A2	SMC	2.52817e-20	0.710538	0.15	0.033	4.15505e-16
ENSMFAG00000034225	SMC	2.85683e-20	0.621427	0.353	0.224	4.6952e-16
PPIP5K2	SMC	3.1795e-20	0.712715	0.174	0.059	5.22552e-16
MOB1B	SMC	3.32804e-20	0.840429	0.11	0.01	5.46963e-16
BMP5	SMC	3.99019e-20	0.732809	0.145	0.031	6.55788e-16
PRPSAP1	SMC	4.33215e-20	0.756168	0.166	0.054	7.11989e-16
LGR4	SMC	5.09967e-20	0.803158	0.122	0.02	8.3813e-16
HSPG2	SMC	9.14933e-20	0.697168	0.209	0.09	1.50369e-15
[truncated: 2,161 more rows]
