# Supplementary material for: Single-nucleus profiling unveils a geroprotective role of the FOXO3 in primate skeletal muscle aging
Source: Protein Cell. 2022 Nov 22;14(7):499–514. doi: 10.1093/procel/pwac061 (PMC10305740; doi:10.1093/procel/pwac061)
Supplement: pwac061_suppl_Supplementary_Table_S3 [file pwac061_suppl_supplementary_table_s3.xlsx]

## Sheet: Summary
Table S3. Gene sets used in this study.
The SHEET "Gene sets" shows the gene sets used in this study.

## Sheet: Gene sets
Gene sets used in this study
Muscle atrophy	Sarcopenia	Inclusion Body Myositis	FOXO3 target genes
DUX4	SUPV3L1	GNE	DDIT4
DNM1L	AR	NT5C1A	FBXO32
HUWE1	FOXO4	APP	FOXO1
OPTN	PPARGC1A	TARDBP	PDK4
KLHL41	EIF2S1	HLA-DRB1	RORA
RXYLT1	AK1	SQSTM1	TRIM63
WARS2	NFKBIA	APOE	WDR20
SLC9A6	OPA1	GTF2H1	ZBTB16
NOP56	ATP5F1A	DCTN4	ARID5B
SPTLC1	FIS1	NUP62	SLC22A2
POMT1	BAX	KHDRBS1	SLC43A2
ERLIN1	BCL2	HLA-C	SLC7A8
SEPTIN9	EIF2B5	GSN	FAM13A
SDCCAG8	AIFM1	PLAAT4	GLUL
PPARGC1A	MFN2	MSTN	RC3H1
AFG3L2	CRP	TRBV20OR9-2	CELF2
IFT27	ALB	SDC1	FOXN3
B4GAT1	MSTN	FYCO1	MED13L
BVES	CST3	CDR3	TXNIP
ERLIN2	IGF1	MAPT	ZMYM4
CHN1	PTH	PTPRC	ELL
PNKP	COPD	PMP22	FRY
B4GALT7	IL6	ACTB	MTUS1
SLC46A1	TNF	POLG	PACRG
SLC52A3	VDR	KRT20	PITPNC1
CHRNA1	MTOR	BCL2	SOX6
CHRNB1	GH1	MAPK1	SPAG16
TOE1	GPT	TWNK	UGP2
CHRND	REN	PSMB10	UST
CHRNE	TTR	CHMP1B	ZFP36L1
CHRNG	HGS	MOK	ZFAND5
ANTXR2	ADIPOQ	PSME1	FNDC3A
SFXN4	NLRP3	ROBO3	SESN1
TTC8	FBXO32	CD38	SIPA1L2
NIPA1	ACE	CD36	AHCYL1
WDR81	AFP	CD34	ZCCHC11
CPT1C	DMD	MS4A1	INTS6
COL2A1	AGT	UCN2	MLXIP
COL4A1	ESR1	AOC3	PIK3R1
COL6A1	IL2	MAP1LC3A	DMD
COL6A2	CXCL8	CAPN3	DTNA
COL6A3	IL15	VCP	EGLN1
BBS5	LEP	UBB	ERBB4
COL13A1	MIP	TTR	NCOA1
KLHL40	PRKAA1	TIMP1	PANK1
ADK	SOD1	THBS1	PHTF2
CPT1A	TP53	CCR2	RBFOX1
NDUFAF6	BEST1	TGFB1	TBC1D15
B3GALNT2	ZMYM2	TRIM21	TFDP2
CTLA4	CALCR	CD47	TMTC1
CTNS	CD6	TNFRSF12A	FILIP1
C8orf37	ATP6AP2	RBM45	PDLIM3
ADSL	GDF11	DDX58	SMG1
AARS1	CEACAM5	SYNM	SH3BGR
DAG1	CAP1	ICOSLG	GPM6B
DAO	SORBS1	EPHB2	JARID2
DCTN1	KHDRBS1	EMD	THSD4
BBS12	CLU	AGER	ZMIZ1
DES	PLIN2	DES	FKBP5
DGUOK	PTRH1	CST3	GPCPD1
DMD	CTAA1	DCD	MPP6
DMPK	CTNNB1	KDELR1	RNF150
DYNC1H1	CTSL	LILRB1	SLC44A1
C9orf72	GADD45A	NFAT5	BCL6
VMA21	DNAH8	LOC102723996	CDON
EPHA4	EBM	KLRG1	FBXL4
ERBB3	EGFR	OPTN	GHR
ERBB4	METTL21C	PABPC1	KDM5B
AK9	AHSG	NR3C1	NDST4
FKTN	EIF4EBP1	H1-0	NEGR1
FHL1	EIF4EBP2	FOXP3	PKNOX2
TRIM32	EPO	RRM2B	PM20D2
UNC13A	FABP4	MMP9	SH3BP5
SETX	DKK1	MMP1	UCP3
PLXND1	FOXO1	MLF1	AASS
FLNA	SIRT1	LMNA	GLRA2
VPS13A	ANGPTL2	MALAT1	PHKA1
AGTPBP1	BRD4	IL6	TBX15
BICD2	SMUG1	IL1B	TNNT3
SMCHD1	NUP62	IFNG	PSME4
PIP5K1C	GABPA	IFN1	SLC22A3
TARDBP	TPSG1	HMGB1	AMPD1
LEMD3	DKK3	AOC2	CCDC60
RNASEH1	EIF3K	HLA-DRB3	CDH13
STAC3	NR3C1	HLA-DQA1	CMYA5
FRG1	CD274	HK1	DUSP1
FUS	GTF2H1	DNAJB6	FGF13
B4GALNT1	HFE	BACE1-AS	GPATCH8
NALCN	HLA-DQA1	MIR146B	MAPRE2
CHMP2B	HSD11B1	MIR214	MYOM1
IFT172	HSPA1A	MIR222	MYPN
PHGDH	IFNG	MIR155	PDLIM5
FBXL4	IL1A	MIR197	PDZRN3
GBE1	IL4	MIR21	PGM1
GFPT1	IL10	MIR221	PPM1L
AMPD2	ILK	MIR223	RBM24
GLB1	INSRR	MIR34A	SORBS2
COQ2	KRT19	MIR381	TMCC1
BBS9	LMNA	CXCL9	AKT3
GLE1	LNPEP	SERPINA3	ARL15
GNAS	ARNTL	CXCR3	DDI2
ANG	MIR21	RPS27A	GOT1
DOK7	ARSA	MME	HDAC4
FLVCR1	MFGE8	HLA-B	HOMER1
TBK1	MMP3	DYSF	KCNN3
GYG1	MSRA	PABPN1	LRRC2
PYCR2	MTHFR	MYH2	MBNL1
POMT2	NCAM1	SNCA	PPM1B
PSAT1	ACLY	HLA-A	SIK2
UBQLN2	NFE2L2	HLA-DQB1	C1orf21
HEXB	NM	TOMM40	DUXA
HINT1	OSM	POLG2	SLC7A2
ANXA11	DCTN4	TREX1	TP63
HNRNPA1	PFKFB3	CCR5	TSC22D1
HNRNPA2B1	SERPINB6	DNA2	ZNF462
DNAJB2	PIK3CA	TYMP	ABR
HSPG2	PIK3CB	C9orf72	ACTN3
KY	PIK3CD	SLC25A4	EGF
ACADM	PIK3CG	HLA-DRB4	MCF2L
IFRD1	PLAT	HLA-DRB5	RIMBP2
TUBB2B	TLR9	HNRNPA1	SORBS1
IGHMBP2	YIPF1	HNRNPA2B1	TMEM182
INSR	PDP1	NOTCH4	TXNDC9
AR	PRKAA2	OPA1	DCAF6
ITGA7	PRKAB1	C10orf2	PRKCH
FAM111B	CMAS	C20orf72	PTPN13
AGRN	FAM20C		ACER2
MYMK	NLN		ARHGAP26
LAMB2	BCHE		FHIT
LMNA	ACE2		PPP3CA
CHCHD10	RENBP		SMTNL2
LRP4	RPS6		SPTBN1
MDH2	S100B		SVIL
MECP2	BMP2		TTC7B
FOXO3	WNK1		PAPD4
MPV17	SLC5A2		ZC3H12C
MPZ	SLC6A8
MTAP	SLC12A2
ATP8	SMN1
COX1	SMN2
COX2	SNAP25
COX3	BUB1B
MTM1	TGFB1
ND1	THAS
ND4	TPI1
ND5	TPMT
ND6	TWIST1
TRNF	VEGFA
TRNH	FZD5
TRNL1	ASPSCR1
TRNQ	PNPLA3
TRNS1	CALR
TRNS2	FZD1
TRNW	TRIM63
MUSK	ORAI1
MYBPC1	PRSS12
MYH3	CAV1
NBN	RUNX1
NEB	CCK
ATM	APLN
NDUFS4	SQSTM1
NEFH	ACTN3
NEK1	HACD1
NEU1	CD38
NPHP1	MYOG
ATP2B3	FOXO3
NUP88	TRHR
OGDH	GLYAT
OPA1	CNTF
RRM2B	GREM1
DHH	GDF8
PDE11A	SERHL
EXOSC3	SOAT2
WDPCP	APC
ATP8A2	KRAS
INPP5K	SMAD4
MAP3K20	MT1B
PEX7	NRAS
PFKM	REG3A
PFN1	FZR1
PHKA1	FBXW7
PHKA2	PTEN
PHKG2	BDKRB2
PHYH	PRDM16
PIK3R2	BRAF
PLEC
PLP1
PMP22
TREM2
POLG
PON1
PON2
PON3
RETREG1
LZTFL1
KIF1A
NDE1
TTC19
MKS1
FKBP14
RBM28
DARS2
BBS7
DHTKD1
POMGNT1
PRKACA
LIMS2
PRKAR1A
TBC1D23
GLT8D1
NDUFA12
LMOD3
PRPH
PSMB8
SELENON
ERGIC1
PTEN
ALS2
PRX
ACTA1
BBS1
BBS2
ALDH18A1
PRUNE1
BBS4
RAPSN
REV3L
SLC25A19
RPS6KA3
RYR1
ATXN1
ATXN2
SCN4A
SCN9A
PIEZO2
MCCC2
SIL1
SGCG
BMP1
REEP1
WNK1
SLC16A2
SOD1
SURF1
TBCD
TGFB1
TK2
TNFRSF1B
TNXB
TPI1
TPM2
TPM3
TTN
TTPA
CRPPA
VCP
VLDLR
WRN
CFAP410
CA8
FKRP
SLC52A2
NARS2
BBS10
PYROXD1
CEP290
HMGA2
TAF15
MKKS
CAPN1
CAPN3
COLQ
SPRTN
ARL6
POMK
LTBP4
PHF6
CCDC115
COG8
COL25A1
POMGNT2
CNTNAP1
PDE8B
PNPT1
SUCLG1
SUCLA2
SQSTM1
AP1S2
HSPB3
CCNF
AIP
SLC7A7
USP8
AIFM1
C12orf65
COG7
SLC33A1
LARGE1
VAPB
BBIP1
CD28
ENTPD1
CD59
MATR3
FIG4
MAFB
SLC12A6
FBXO32
TRIM63
GH1
CITED2
CTNNB1
AKT1
WWTR1
AMPD1
GSK3B
IGF1
KCNH2
TNF
TIMM23
CFL1
CHUK
COL1A2
CRHR2
CTSL
ENDOG
MTOR
MSTN
GHR
NR3C1
APAF1
HSF1
HSP90AB1
IKBKB
NEDD4
SERPINE1
RELB
RPS6KB1
SGCA
TFRC
TGIF1
MTMR4
TOMM20
FOXO1
NAIP
SMN1
CBLB
MYOT
SMN2
ATP7A
ASAH1
TRIP4
TRPV4
UBA1
PLEKHG5
GARS1
ZPR1
VRK1
SERF1A
ASCC1
LOC109504725
SIGMAR1
DDX20
GTF2H2
CAV3
SMNDC1
HSPB8
KDSR
TBCE
MORC2
TLL2
SLC5A7
FBXO38
GEMIN2
PAX7
MIR9-1
PLS3
COIL
FST
BSCL2
GEMIN5
CASP3
SNRPD3
GAPDH
DCPS
SH3TC2
MAD2L1BP
ATN1
HD
HTT
BIRC2
IGFALS
ATXN3
FRAXA
ACTR1B
ACTR1A
SMA4
LIX1
PVR
ATXN7
ATXN8OS
