# Supplementary material for: Single-nucleus profiling unveils a geroprotective role of the FOXO3 in primate skeletal muscle aging
Source: Protein Cell. 2022 Nov 22;14(7):499–514. doi: 10.1093/procel/pwac061 (PMC10305740; doi:10.1093/procel/pwac061)
Supplement: pwac061_suppl_Supplementary_Table_S4 [file pwac061_suppl_supplementary_table_s4.xlsx]

## Sheet: Summary
Table S4. Core regulatory transcription factors of differentially expressed genes in monkey skeletal muscle during aging.
The SHEET "Upregulated core TFs" shows transcription factors of upregulated differentially expressed genes in monkey skeletal muscle during aging.
The SHEET "Downregulated core TFs" shows transcription factors of downregulated differentially expressed genes in monkey skeletal muscle during aging.
The SHEET "Global core TFs" shows transcription factors of differentially expressed genes in monkey skeletal muscle during aging.

## Sheet: Upregulated core TFs
Transcription factors of upregulated differentially expressed genes in monkey skeletal muscle during aging
TF	gene	nMotifs	bestMotif	NES	highConfAnnot	Genie3Weight
CUX1	ANKRD2	1	dbcorrdb__CUX1__ENCSR000EFO_1__m3	3.3	TRUE	103.388
CUX1	DES	1	dbcorrdb__CUX1__ENCSR000EFO_1__m3	3.3	TRUE	42.3986
CUX1	DUPD1	1	dbcorrdb__CUX1__ENCSR000EFO_1__m3	3.3	TRUE	23.5781
CUX1	DYSF	1	dbcorrdb__CUX1__ENCSR000EFO_1__m3	3.3	TRUE	31.7711
CUX1	NSD1	1	dbcorrdb__CUX1__ENCSR000EFO_1__m3	3.3	TRUE	32.8729
CUX1	OBSCN	1	dbcorrdb__CUX1__ENCSR000EFO_1__m3	3.3	TRUE	27.297
CUX1	PALLD	1	dbcorrdb__CUX1__ENCSR000EFO_1__m3	3.3	TRUE	41.4338
CUX1	MARCH9	1	dbcorrdb__CUX1__ENCSR000EFO_1__m3	3.3	TRUE	62.0817
CUX1	SVIL	1	dbcorrdb__CUX1__ENCSR000EFO_1__m3	3.3	TRUE	48.0573
CUX1	TACC2	1	dbcorrdb__CUX1__ENCSR000EFO_1__m3	3.3	TRUE	28.5872
CUX1	TPM2	1	dbcorrdb__CUX1__ENCSR000EFO_1__m3	3.3	TRUE	33.0355
CUX1	TRIM72	1	dbcorrdb__CUX1__ENCSR000EFO_1__m3	3.3	TRUE	46.1155
CUX1	XIRP2	1	dbcorrdb__CUX1__ENCSR000EFO_1__m3	3.3	TRUE	78.7776
HES1	BHLHE40	12	transfac_pro__M07042	4.45	TRUE	80.3914
HES1	CACNB2	6	transfac_pro__M07042	4.45	TRUE	45.0429
HES1	DGKG	11	transfac_pro__M07042	4.45	TRUE	69.659
HES1	HES1	11	transfac_pro__M07042	4.45	TRUE	NA
HES1	MECOM	10	transfac_pro__M07042	4.45	TRUE	37.1258
HES1	PROX1	12	transfac_pro__M07042	4.45	TRUE	53.5216
HES1	ARHGAP24	1	transfac_pro__M07042	4.16	TRUE	23.4697
HES1	ZNF827	1	transfac_pro__M07042	4.16	TRUE	23.8714
HES1	ACTG1	6	cisbp__M0191	3.28	TRUE	37.8498
HES1	GUCY1A2	5	cisbp__M0191	3.28	TRUE	131.967
HES1	ICA1	5	cisbp__M0191	3.28	TRUE	29.423
HES1	UTRN	5	cisbp__M0191	3.28	TRUE	34.4022
HES1	SERPINE1	5	jaspar__MA1099.1	3.27	TRUE	14.1818
MEF2A	AAK1	76	transfac_pro__M01301	7.27	TRUE	29.6075
MEF2A	ADCY2	74	transfac_pro__M01301	7.27	TRUE	3.63069
MEF2A	ARHGAP10	75	transfac_pro__M01301	7.27	TRUE	24.9802
MEF2A	CKMT2	100	transfac_pro__M01301	7.27	TRUE	3.48124
MEF2A	CORO6	78	transfac_pro__M01301	7.27	TRUE	7.09756
MEF2A	DPF3	30	transfac_pro__M01301	7.27	TRUE	8.42668
MEF2A	DSCAM	146	transfac_pro__M01301	7.27	TRUE	6.16474
MEF2A	DYSF	58	transfac_pro__M01301	7.27	TRUE	5.75252
MEF2A	FBXO32	66	transfac_pro__M01301	7.27	TRUE	13.7855
MEF2A	INPP4B	78	transfac_pro__M01301	7.27	TRUE	9.30221
MEF2A	ITGA7	104	transfac_pro__M01301	7.27	TRUE	23.9928
MEF2A	KCNMA1	110	transfac_pro__M01301	7.27	TRUE	4.64012
MEF2A	KCNQ5	72	transfac_pro__M01301	7.27	TRUE	4.92537
MEF2A	KLHL29	31	transfac_pro__M01301	7.27	TRUE	22.0235
MEF2A	LDB3	166	transfac_pro__M01301	7.27	TRUE	1.55322
MEF2A	LIMCH1	184	transfac_pro__M01301	7.27	TRUE	9.32239
MEF2A	MAST4	25	transfac_pro__M01301	7.27	TRUE	20.2128
MEF2A	MEF2A	165	transfac_pro__M01301	7.27	TRUE	NA
MEF2A	MYO18A	52	transfac_pro__M01301	7.27	TRUE	16.0209
MEF2A	NDRG2	88	transfac_pro__M01301	7.27	TRUE	10.9211
MEF2A	NEB	68	transfac_pro__M01301	7.27	TRUE	3.56525
MEF2A	NPAS2	110	transfac_pro__M01301	7.27	TRUE	39.7166
MEF2A	PADI2	18	transfac_pro__M01301	7.27	TRUE	12.8245
MEF2A	RPL3L	30	transfac_pro__M01301	7.27	TRUE	1.1201
MEF2A	RUNX1	83	transfac_pro__M01301	7.27	TRUE	31.3589
MEF2A	2022-09-09	89	transfac_pro__M01301	7.27	TRUE	22.5732
MEF2A	SLC36A2	8	transfac_pro__M01301	7.27	TRUE	8.38899
MEF2A	SLC8A3	190	transfac_pro__M01301	7.27	TRUE	9.39639
MEF2A	SNTB1	20	transfac_pro__M01301	7.27	TRUE	9.82956
MEF2A	SRL	158	transfac_pro__M01301	7.27	TRUE	4.40269
MEF2A	TBC1D1	78	transfac_pro__M01301	7.27	TRUE	10.4616
MEF2A	THRB	35	transfac_pro__M01301	7.27	TRUE	19.8978
MEF2A	TMOD1	90	transfac_pro__M01301	7.27	TRUE	10.7057
MEF2A	TNNC2	100	transfac_pro__M01301	7.27	TRUE	11.9623
MEF2A	TNNT3	221	transfac_pro__M01301	7.27	TRUE	23.6864
MEF2A	TPM2	161	transfac_pro__M01301	7.27	TRUE	23.4387
MEF2A	TRDN	156	transfac_pro__M01301	7.27	TRUE	1.67446
MEF2A	TTN	178	transfac_pro__M01301	7.27	TRUE	1.91757
MEF2A	VWA3B	12	transfac_pro__M01301	7.27	TRUE	2.57342
MEF2A	ACTN3	135	cisbp__M4694	7.2	TRUE	21.2853
MEF2A	AGBL1	70	cisbp__M4694	7.2	TRUE	4.1034
MEF2A	ANO6	16	cisbp__M4694	7.2	TRUE	16.6431
MEF2A	ASB18	156	cisbp__M4694	7.2	TRUE	4.09446
MEF2A	BMPR1B	22	cisbp__M4694	7.2	TRUE	15.5156
MEF2A	LRRFIP1	70	cisbp__M4694	7.2	TRUE	20.9576
MEF2A	MEF2C	118	cisbp__M4694	7.2	TRUE	7.18781
MEF2A	MTSS1	49	cisbp__M4694	7.2	TRUE	32.8701
MEF2A	NR3C2	54	cisbp__M4694	7.2	TRUE	7.85772
MEF2A	PPP1R12B	64	cisbp__M4694	7.2	TRUE	15.795
MEF2A	SETD7	31	cisbp__M4694	7.2	TRUE	22.7542
MEF2A	SLC16A10	30	cisbp__M4694	7.2	TRUE	16.3422
MEF2A	TACC2	66	cisbp__M4694	7.2	TRUE	4.75927
MEF2A	ATP2A1	34	scertf__spivak.RLM1	6.69	TRUE	13.1595
MEF2A	FGF13	112	scertf__spivak.RLM1	6.69	TRUE	6.51488
MEF2A	KCNN3	42	scertf__spivak.RLM1	6.69	TRUE	5.83172
MEF2A	PDE4B	28	scertf__spivak.RLM1	6.69	TRUE	7.63366
MEF2A	SCN4A	32	scertf__spivak.RLM1	6.69	TRUE	4.91236
MEF2A	ACVR1	36	yetfasco__YPL089C_419	6.65	TRUE	14.6472
MEF2A	ASB2	68	yetfasco__YPL089C_419	6.65	TRUE	32.8111
MEF2A	C9orf3	56	yetfasco__YPL089C_419	6.65	TRUE	11.8821
MEF2A	CPEB3	58	yetfasco__YPL089C_419	6.65	TRUE	3.11975
MEF2A	FHOD3	12	yetfasco__YPL089C_419	6.65	TRUE	5.54459
MEF2A	NXN	28	yetfasco__YPL089C_419	6.65	TRUE	16.7387
MEF2A	ARPP21	137	yetfasco__YPL089C_419	6.42	TRUE	18.9583
MEF2A	CASQ1	122	yetfasco__YPL089C_419	6.42	TRUE	3.48521
MEF2A	FBP2	124	yetfasco__YPL089C_419	6.42	TRUE	27.473
MEF2A	FBXO40	120	yetfasco__YPL089C_419	6.42	TRUE	6.09492
MEF2A	FSD2	106	yetfasco__YPL089C_419	6.42	TRUE	4.62131
MEF2A	MYH1	92	yetfasco__YPL089C_419	6.42	TRUE	12.167
MEF2A	MYH2	96	yetfasco__YPL089C_419	6.42	TRUE	7.46148
MEF2A	VEGFA	66	yetfasco__YPL089C_419	6.42	TRUE	6.67263
MEF2A	ZFP36L1	72	yetfasco__YPL089C_419	6.42	TRUE	14.9161
MEF2A	ABCC9	40	cisbp__M4675	6.06	TRUE	9.78146
MEF2A	GPD2	50	cisbp__M4675	6.06	TRUE	17.2768
MEF2A	PLCD4	36	cisbp__M4675	6.06	TRUE	5.24965
MEF2A	PYGM	53	cisbp__M4675	6.06	TRUE	32.9435
MEF2A	KIF13A	36	taipale__MEF2A_DBD_KCTAWAAATAGM_repr	5.83	TRUE	15.89
MEF2A	CLIC5	90	stark__GNCTANWWATA	5.7	TRUE	11.1484
MEF2A	FBXL4	6	stark__GNCTANWWATA	5.7	TRUE	13.6099
MEF2A	CACNA2D1	36	cisbp__M3846	5.34	TRUE	1.45605
MEF2A	PDE4A	24	cisbp__M3846	5.34	TRUE	9.68949
MEF2A	CUX1	16	transfac_pro__M00941	5.32	TRUE	19.4287
MEF2A	DAB2IP	56	transfac_pro__M00941	5.32	TRUE	14.0688
MEF2A	NOS1	42	transfac_pro__M00941	5.32	TRUE	4.77738
MEF2A	PPP3CA	22	transfac_pro__M00941	5.32	TRUE	14.252
MEF2A	RBM20	6	transfac_pro__M00941	5.32	TRUE	14.4021
MEF2A	RRAGD	18	transfac_pro__M00941	5.32	TRUE	13.1499
MEF2A	SEMA3C	28	transfac_pro__M00941	5.32	TRUE	7.29253
MEF2A	ZDHHC14	12	transfac_pro__M00941	5.32	TRUE	23.6383
MEF2A	PGM1	70	transfac_pro__M07326	5.12	TRUE	11.6434
MEF2A	CDH13	26	transfac_public__M00026	5.04	TRUE	3.25907
MEF2A	DDIT4L	4	transfac_public__M00026	5.04	TRUE	15.5457
MEF2A	PTPRM	35	dbcorrdb__MEF2A__ENCSR000BNV_1__m1	4.95	TRUE	20.7785
MEF2A	HDAC4	20	transfac_public__M00231	4.58	TRUE	8.54538
MEF2A	SFXN5	7	transfac_public__M00231	4.58	TRUE	18.1842
MEF2A	KCTD8	26	transfac_pro__M00941	4.55	TRUE	10.179
MEF2A	EGF	26	cisbp__M4466	4.38	TRUE	18.5357
MEF2A	TNIK	40	cisbp__M4466	4.38	TRUE	9.60579
MEF2A	ABTB2	8	cisbp__M3552	4.34	TRUE	10.2762
MEF2A	DYNC1I1	4	scertf__morozov.SMP1	4.31	TRUE	16.7237
MEF2A	PDLIM7	10	transfac_pro__M00406	4.23	TRUE	3.15047
MEF2A	ZNF423	10	transfac_pro__M00406	4.23	TRUE	14.8419
MEF2A	BHLHE40	8	dbcorrdb__MEF2A__ENCSR000BNV_1__m1	4.04	TRUE	15.306
MEF2A	PPARGC1B	14	dbcorrdb__MEF2A__ENCSR000BNV_1__m1	4.04	TRUE	10.6936
MEF2A	UBE2R2	16	dbcorrdb__MEF2A__ENCSR000BNV_1__m1	4.04	TRUE	11.4633
MEF2A	MACROD1	8	transfac_pro__M00403	4.02	TRUE	9.2983
MEF2A	NRP1	4	transfac_pro__M00403	4.02	TRUE	9.24793
MEF2A	RNF217	2	transfac_pro__M00403	4.02	TRUE	12.2537
MEF2A	EEPD1	7	transfac_public__M00006	3.91	TRUE	42.1447
MEF2A	UBE2E2	2	transfac_public__M00006	3.91	TRUE	12.6519
MEF2A	NSD1	4	transfac_pro__M07218	3.82	TRUE	27.3555
MEF2A	GABRG3	7	transfac_pro__M00403	3.57	TRUE	22.903
MEF2A	ARFGAP2	6	jaspar__MA0383.1	3.46	TRUE	6.03282
MEF2A	CAMK2A	2	transfac_pro__M07326	3.41	TRUE	7.97117
MEF2C	ABRA	280	hocomoco__MEF2C_MOUSE.H11MO.0.A	7.88	TRUE	152.695
MEF2C	ACTA1	413	hocomoco__MEF2C_MOUSE.H11MO.0.A	7.88	TRUE	161.636
MEF2C	ACTB	210	hocomoco__MEF2C_MOUSE.H11MO.0.A	7.88	TRUE	42.0461
MEF2C	ACTN3	382	hocomoco__MEF2C_MOUSE.H11MO.0.A	7.88	TRUE	270.922
MEF2C	AMPD1	388	hocomoco__MEF2C_MOUSE.H11MO.0.A	7.88	TRUE	193.633
MEF2C	APOBEC2	308	hocomoco__MEF2C_MOUSE.H11MO.0.A	7.88	TRUE	63.1715
MEF2C	ARPP21	371	hocomoco__MEF2C_MOUSE.H11MO.0.A	7.88	TRUE	282.864
MEF2C	ASB18	450	hocomoco__MEF2C_MOUSE.H11MO.0.A	7.88	TRUE	238.199
MEF2C	ASB5	302	hocomoco__MEF2C_MOUSE.H11MO.0.A	7.88	TRUE	157.116
MEF2C	C9orf3	152	hocomoco__MEF2C_MOUSE.H11MO.0.A	7.88	TRUE	137.614
MEF2C	CACNA1S	49	hocomoco__MEF2C_MOUSE.H11MO.0.A	7.88	TRUE	125.052
MEF2C	CASQ1	359	hocomoco__MEF2C_MOUSE.H11MO.0.A	7.88	TRUE	221.147
MEF2C	CLIC5	256	hocomoco__MEF2C_MOUSE.H11MO.0.A	7.88	TRUE	251.942
MEF2C	CSRP3	415	hocomoco__MEF2C_MOUSE.H11MO.0.A	7.88	TRUE	142.396
MEF2C	DAB2IP	216	hocomoco__MEF2C_MOUSE.H11MO.0.A	7.88	TRUE	88.0964
MEF2C	DMD	475	hocomoco__MEF2C_MOUSE.H11MO.0.A	7.88	TRUE	252.549
MEF2C	DSCAM	310	hocomoco__MEF2C_MOUSE.H11MO.0.A	7.88	TRUE	125.076
MEF2C	DUPD1	143	hocomoco__MEF2C_MOUSE.H11MO.0.A	7.88	TRUE	105.13
MEF2C	ESRRG	399	hocomoco__MEF2C_MOUSE.H11MO.0.A	7.88	TRUE	60.4949
MEF2C	FBP2	306	hocomoco__MEF2C_MOUSE.H11MO.0.A	7.88	TRUE	54.8463
MEF2C	FBXO40	337	hocomoco__MEF2C_MOUSE.H11MO.0.A	7.88	TRUE	234.905
MEF2C	FGF13	399	hocomoco__MEF2C_MOUSE.H11MO.0.A	7.88	TRUE	233.356
MEF2C	FSD2	397	hocomoco__MEF2C_MOUSE.H11MO.0.A	7.88	TRUE	358.439
MEF2C	HDAC9	455	hocomoco__MEF2C_MOUSE.H11MO.0.A	7.88	TRUE	170.44
MEF2C	KCNMA1	272	hocomoco__MEF2C_MOUSE.H11MO.0.A	7.88	TRUE	196.188
MEF2C	LDB3	538	hocomoco__MEF2C_MOUSE.H11MO.0.A	7.88	TRUE	400.242
MEF2C	LGI1	359	hocomoco__MEF2C_MOUSE.H11MO.0.A	7.88	TRUE	70.2973
MEF2C	LIMCH1	409	hocomoco__MEF2C_MOUSE.H11MO.0.A	7.88	TRUE	215.436
MEF2C	MEF2C	369	hocomoco__MEF2C_MOUSE.H11MO.0.A	7.88	TRUE	NA
MEF2C	MYBPC2	158	hocomoco__MEF2C_MOUSE.H11MO.0.A	7.88	TRUE	235.138
MEF2C	MYH1	301	hocomoco__MEF2C_MOUSE.H11MO.0.A	7.88	TRUE	463.335
MEF2C	MYH2	259	hocomoco__MEF2C_MOUSE.H11MO.0.A	7.88	TRUE	392.258
MEF2C	MYO18B	335	hocomoco__MEF2C_MOUSE.H11MO.0.A	7.88	TRUE	160.626
MEF2C	MYOM1	482	hocomoco__MEF2C_MOUSE.H11MO.0.A	7.88	TRUE	173.747
MEF2C	MYOZ3	95	hocomoco__MEF2C_MOUSE.H11MO.0.A	7.88	TRUE	250.491
MEF2C	MYPN	318	hocomoco__MEF2C_MOUSE.H11MO.0.A	7.88	TRUE	161.224
MEF2C	NALCN	184	hocomoco__MEF2C_MOUSE.H11MO.0.A	7.88	TRUE	46.3746
MEF2C	NOS1	138	hocomoco__MEF2C_MOUSE.H11MO.0.A	7.88	TRUE	194.786
MEF2C	NR3C1	229	hocomoco__MEF2C_MOUSE.H11MO.0.A	7.88	TRUE	87.7123
MEF2C	OBSCN	161	hocomoco__MEF2C_MOUSE.H11MO.0.A	7.88	TRUE	268.677
MEF2C	PALLD	580	hocomoco__MEF2C_MOUSE.H11MO.0.A	7.88	TRUE	268.93
MEF2C	PDLIM5	565	hocomoco__MEF2C_MOUSE.H11MO.0.A	7.88	TRUE	370.98
MEF2C	PGM1	274	hocomoco__MEF2C_MOUSE.H11MO.0.A	7.88	TRUE	254.478
MEF2C	PGM5	294	hocomoco__MEF2C_MOUSE.H11MO.0.A	7.88	TRUE	98.1495
MEF2C	PRKAG3	76	hocomoco__MEF2C_MOUSE.H11MO.0.A	7.88	TRUE	315.536
MEF2C	RBFOX1	465	hocomoco__MEF2C_MOUSE.H11MO.0.A	7.88	TRUE	136.949
MEF2C	RTN4	299	hocomoco__MEF2C_MOUSE.H11MO.0.A	7.88	TRUE	187.031
MEF2C	SLC25A4	414	hocomoco__MEF2C_MOUSE.H11MO.0.A	7.88	TRUE	146.455
MEF2C	SLC2A5	129	hocomoco__MEF2C_MOUSE.H11MO.0.A	7.88	TRUE	90.8162
MEF2C	SLC8A3	484	hocomoco__MEF2C_MOUSE.H11MO.0.A	7.88	TRUE	104.018
MEF2C	SRL	447	hocomoco__MEF2C_MOUSE.H11MO.0.A	7.88	TRUE	225.001
MEF2C	SVIL	282	hocomoco__MEF2C_MOUSE.H11MO.0.A	7.88	TRUE	152.453
MEF2C	SYNPO2	258	hocomoco__MEF2C_MOUSE.H11MO.0.A	7.88	TRUE	136.136
MEF2C	TMEM182	456	hocomoco__MEF2C_MOUSE.H11MO.0.A	7.88	TRUE	271.463
MEF2C	TNNT3	476	hocomoco__MEF2C_MOUSE.H11MO.0.A	7.88	TRUE	276.864
MEF2C	TRDN	457	hocomoco__MEF2C_MOUSE.H11MO.0.A	7.88	TRUE	330.887
MEF2C	TTN	529	hocomoco__MEF2C_MOUSE.H11MO.0.A	7.88	TRUE	298.734
MEF2C	USP13	486	hocomoco__MEF2C_MOUSE.H11MO.0.A	7.88	TRUE	213.404
MEF2C	VEGFA	177	hocomoco__MEF2C_MOUSE.H11MO.0.A	7.88	TRUE	112.017
MEF2C	XIRP1	419	hocomoco__MEF2C_MOUSE.H11MO.0.A	7.88	TRUE	111.643
MEF2C	ANKRD1	183	hocomoco__MEF2C_MOUSE.H11MO.0.A	7.7	TRUE	101.116
MEF2C	CASQ2	333	hocomoco__MEF2C_MOUSE.H11MO.0.A	7.7	TRUE	23.9387
MEF2C	DES	208	hocomoco__MEF2C_MOUSE.H11MO.0.A	7.7	TRUE	57.9778
MEF2C	PRRX1	220	hocomoco__MEF2C_MOUSE.H11MO.0.A	7.7	TRUE	36.9591
MEF2C	TMOD1	198	hocomoco__MEF2C_MOUSE.H11MO.0.A	7.7	TRUE	59.825
MEF2C	TNNC2	244	hocomoco__MEF2C_MOUSE.H11MO.0.A	7.7	TRUE	23.8292
MEF2C	CKMT2	241	cisbp__M4467	7.65	TRUE	114.478
MEF2C	KLHL31	268	cisbp__M4467	7.65	TRUE	192.377
MEF2C	PTPRM	72	cisbp__M4467	7.65	TRUE	119.793
MEF2C	TNIK	115	cisbp__M4467	7.65	TRUE	161.077
MEF2C	TPM2	336	cisbp__M4467	7.65	TRUE	82.6547
MEF2C	TNPO1	58	cisbp__M2297	7.61	TRUE	52.0256
MEF2C	DDC	76	hocomoco__MEF2C_HUMAN.H11MO.0.A	7.53	TRUE	142.922
MEF2C	EGF	85	hocomoco__MEF2C_HUMAN.H11MO.0.A	7.53	TRUE	130.11
MEF2C	KCTD8	74	hocomoco__MEF2C_HUMAN.H11MO.0.A	7.53	TRUE	68.9454
MEF2C	RNF144B	240	hocomoco__MEF2C_HUMAN.H11MO.0.A	7.53	TRUE	109.288
MEF2C	AGBL1	278	dbcorrdb__MEF2C__ENCSR000BNG_1__m1	7.51	TRUE	289.21
MEF2C	MEF2A	325	dbcorrdb__MEF2C__ENCSR000BNG_1__m1	7.51	TRUE	51.4927
MEF2C	RPL3L	137	dbcorrdb__MEF2C__ENCSR000BNG_1__m1	7.51	TRUE	306.541
MEF2C	GPD2	235	factorbook__MEF2	7.47	TRUE	332.874
MEF2C	POPDC2	84	factorbook__MEF2	7.47	TRUE	44.6934
MEF2C	FBXO32	175	yetfasco__YPL089C_419	7.46	TRUE	196.291
MEF2C	FREM2	251	yetfasco__YPL089C_419	7.46	TRUE	79.0182
MEF2C	NDRG2	228	yetfasco__YPL089C_419	7.46	TRUE	154.875
MEF2C	NEB	224	yetfasco__YPL089C_419	7.46	TRUE	317.968
MEF2C	ARHGAP6	303	scertf__spivak.RLM1	7.05	TRUE	359.899
MEF2C	PDE4B	85	transfac_pro__M00941	6.62	TRUE	410.902
MEF2C	ABCC9	167	taipale_cyt_meth__MEF2C_CCWWATWWRG_FL_meth_repr	6.41	TRUE	360.682
MEF2C	ATP2A1	148	taipale_cyt_meth__MEF2C_CCWWATWWRG_FL_meth_repr	6.41	TRUE	349.508
MEF2C	CACNA2D1	127	taipale_cyt_meth__MEF2C_CCWWATWWRG_FL_meth_repr	6.41	TRUE	235.199
MEF2C	CPEB3	259	taipale_cyt_meth__MEF2C_CCWWATWWRG_FL_meth_repr	6.41	TRUE	233.849
MEF2C	FILIP1L	305	taipale_cyt_meth__MEF2C_CCWWATWWRG_FL_meth_repr	6.41	TRUE	349.764
MEF2C	PADI2	80	taipale_cyt_meth__MEF2C_CCWWATWWRG_FL_meth_repr	6.41	TRUE	235.504
MEF2C	PYGM	146	taipale_cyt_meth__MEF2C_CCWWATWWRG_FL_meth_repr	6.41	TRUE	348.545
MEF2C	KIAA1324L	72	swissregulon__hs__MEF2_A_B_C_D_.p2	6.35	TRUE	32.5941
MEF2C	ADCY2	199	scertf__spivak.RLM1	6.31	TRUE	256.3
MEF2C	ANKRD10	12	scertf__spivak.RLM1	6.31	TRUE	35.093
MEF2C	ANO6	38	scertf__spivak.RLM1	6.31	TRUE	180.29
MEF2C	ARL6IP5	150	scertf__spivak.RLM1	6.31	TRUE	67.5324
MEF2C	BMPR1B	63	scertf__spivak.RLM1	6.31	TRUE	146.763
MEF2C	CKM	222	scertf__spivak.RLM1	6.31	TRUE	205.482
MEF2C	CORO6	213	scertf__spivak.RLM1	6.31	TRUE	109.342
MEF2C	DNMT3A	249	scertf__spivak.RLM1	6.31	TRUE	129.122
MEF2C	DPF3	121	scertf__spivak.RLM1	6.31	TRUE	213.514
MEF2C	DYSF	137	scertf__spivak.RLM1	6.31	TRUE	244.772
MEF2C	EYA1	144	scertf__spivak.RLM1	6.31	TRUE	194.204
MEF2C	GREB1L	129	scertf__spivak.RLM1	6.31	TRUE	74.3973
MEF2C	HECW1	34	scertf__spivak.RLM1	6.31	TRUE	43.6922
MEF2C	HSPB1	188	scertf__spivak.RLM1	6.31	TRUE	143.936
MEF2C	INPP4B	201	scertf__spivak.RLM1	6.31	TRUE	69.3567
MEF2C	ITGA7	157	scertf__spivak.RLM1	6.31	TRUE	28.3315
MEF2C	KCNN3	106	scertf__spivak.RLM1	6.31	TRUE	80.5516
MEF2C	KCNQ5	200	scertf__spivak.RLM1	6.31	TRUE	388.335
MEF2C	LRRFIP1	142	scertf__spivak.RLM1	6.31	TRUE	154.564
MEF2C	MBNL1	178	scertf__spivak.RLM1	6.31	TRUE	145.549
MEF2C	NR3C2	172	scertf__spivak.RLM1	6.31	TRUE	260.018
MEF2C	PPP1R12B	198	scertf__spivak.RLM1	6.31	TRUE	89.1361
MEF2C	PRR16	124	scertf__spivak.RLM1	6.31	TRUE	126.981
MEF2C	RYR1	81	scertf__spivak.RLM1	6.31	TRUE	209.588
MEF2C	SCN4A	121	scertf__spivak.RLM1	6.31	TRUE	285.8
MEF2C	SNX21	74	scertf__spivak.RLM1	6.31	TRUE	52.3742
MEF2C	TACC2	170	scertf__spivak.RLM1	6.31	TRUE	218.419
MEF2C	TBC1D1	152	scertf__spivak.RLM1	6.31	TRUE	56.9303
MEF2C	TRIM72	112	scertf__spivak.RLM1	6.31	TRUE	102.847
MEF2C	USP2	202	scertf__spivak.RLM1	6.31	TRUE	85.5671
MEF2C	VWA3B	24	scertf__spivak.RLM1	6.31	TRUE	75.0116
MEF2C	ZNF462	122	scertf__spivak.RLM1	6.31	TRUE	42.7138
MEF2C	ARFGAP2	3	taipale_cyt_meth__MEF2C_CCWWATWWRG_FL_meth_repr	5.88	TRUE	23.8799
MEF2C	ENO3	82	taipale_cyt_meth__MEF2C_CCWWATWWRG_FL_meth_repr	5.88	TRUE	110.618
MEF2C	FHOD3	57	taipale_cyt_meth__MEF2C_CCWWATWWRG_FL_meth_repr	5.88	TRUE	218.546
MEF2C	ICA1	49	taipale_cyt_meth__MEF2C_CCWWATWWRG_FL_meth_repr	5.88	TRUE	34.5869
MEF2C	ITGB6	99	taipale_cyt_meth__MEF2C_CCWWATWWRG_FL_meth_repr	5.88	TRUE	108.263
MEF2C	LMCD1	49	taipale_cyt_meth__MEF2C_CCWWATWWRG_FL_meth_repr	5.88	TRUE	99.2594
MEF2C	LPCAT3	13	taipale_cyt_meth__MEF2C_CCWWATWWRG_FL_meth_repr	5.88	TRUE	25.4733
MEF2C	LPP	137	taipale_cyt_meth__MEF2C_CCWWATWWRG_FL_meth_repr	5.88	TRUE	52.857
MEF2C	RYR3	36	taipale_cyt_meth__MEF2C_CCWWATWWRG_FL_meth_repr	5.88	TRUE	28.4023
MEF2C	SEMA3C	161	taipale_cyt_meth__MEF2C_CCWWATWWRG_FL_meth_repr	5.88	TRUE	156.759
MEF2C	SLC25A37	11	taipale_cyt_meth__MEF2C_CCWWATWWRG_FL_meth_repr	5.88	TRUE	44.7328
MEF2C	TOM1	65	taipale_cyt_meth__MEF2C_CCWWATWWRG_FL_meth_repr	5.88	TRUE	71.194
MEF2C	TP63	141	taipale_cyt_meth__MEF2C_CCWWATWWRG_FL_meth_repr	5.88	TRUE	182.963
MEF2C	TRIM55	15	taipale_cyt_meth__MEF2C_CCWWATWWRG_FL_meth_repr	5.88	TRUE	67.6429
MEF2C	ALPK2	165	cisbp__M6341	5.69	TRUE	117.047
MEF2C	C1orf21	60	cisbp__M6341	5.69	TRUE	72.9568
MEF2C	CACNB2	40	cisbp__M6341	5.69	TRUE	54.8152
MEF2C	KIF13A	117	cisbp__M6341	5.69	TRUE	106.042
MEF2C	MGST3	81	cisbp__M6341	5.69	TRUE	60.1179
MEF2C	MYH7B	98	cisbp__M6341	5.69	TRUE	135.418
MEF2C	MYO18A	94	cisbp__M6341	5.69	TRUE	55.2331
MEF2C	NEXN	147	cisbp__M6341	5.69	TRUE	167.519
MEF2C	NXN	112	cisbp__M6341	5.69	TRUE	157.171
MEF2C	PDE4A	86	cisbp__M6341	5.69	TRUE	148.618
MEF2C	SLC38A2	67	cisbp__M6341	5.69	TRUE	122.274
MEF2C	TNFRSF19	161	cisbp__M6341	5.69	TRUE	127.62
MEF2C	ZNF827	62	cisbp__M6341	5.55	TRUE	23.2126
MEF2C	CUX1	36	transfac_pro__M00941	5.5	TRUE	66.0995
MEF2C	DOK7	123	transfac_pro__M00941	5.5	TRUE	58.6572
MEF2C	ENAH	115	transfac_pro__M00941	5.5	TRUE	258.596
MEF2C	EYA4	75	transfac_pro__M00941	5.5	TRUE	144.651
MEF2C	LMOD3	77	transfac_pro__M00941	5.5	TRUE	169.316
MEF2C	MN1	43	transfac_pro__M00941	5.5	TRUE	95.9406
MEF2C	PBX1	21	transfac_pro__M00941	5.5	TRUE	37.52
MEF2C	PPP3CA	78	transfac_pro__M00941	5.5	TRUE	210.898
MEF2C	PROX1	106	transfac_pro__M00941	5.5	TRUE	94.6961
MEF2C	PXN	95	transfac_pro__M00941	5.5	TRUE	35.1013
MEF2C	RBM20	7	transfac_pro__M00941	5.5	TRUE	74.2028
MEF2C	RRAGD	65	transfac_pro__M00941	5.5	TRUE	139.448
MEF2C	SGCB	97	transfac_pro__M00941	5.5	TRUE	53.6951
MEF2C	SLC36A2	20	transfac_pro__M00941	5.5	TRUE	336.763
MEF2C	SNTB1	40	transfac_pro__M00941	5.5	TRUE	96.675
MEF2C	SSBP3	58	transfac_pro__M00941	5.5	TRUE	80.0462
MEF2C	TGFB2	49	transfac_pro__M00941	5.5	TRUE	38.1263
MEF2C	THRB	67	transfac_pro__M00941	5.5	TRUE	80.2041
MEF2C	TTLL11	5	transfac_pro__M00941	5.5	TRUE	88.8224
MEF2C	ZDHHC14	13	transfac_pro__M00941	5.5	TRUE	57.2876
MEF2C	ACVR1	111	yetfasco__YPL089C_419	5.09	TRUE	117.149
MEF2C	ASB2	128	yetfasco__YPL089C_419	5.09	TRUE	198.603
MEF2C	EML1	22	yetfasco__YPL089C_419	5.09	TRUE	256.413
MEF2C	LRRFIP2	43	yetfasco__YPL089C_419	5.09	TRUE	157.668
MEF2C	PLCD4	128	yetfasco__YPL089C_419	5.09	TRUE	252.88
MEF2C	SLC7A2	42	cisbp__M2174	5.06	TRUE	134.079
MEF2C	AHCYL1	35	dbcorrdb__MEF2C__ENCSR000BNG_1__m1	4.69	TRUE	41.6327
MEF2C	CDH13	96	dbcorrdb__MEF2C__ENCSR000BNG_1__m1	4.69	TRUE	334.468
MEF2C	DDI2	69	dbcorrdb__MEF2C__ENCSR000BNG_1__m1	4.69	TRUE	71.5383
MEF2C	UBE2R2	73	dbcorrdb__MEF2C__ENCSR000BNG_1__m1	4.69	TRUE	63.1068
MEF2C	FBXL4	21	stark__GNCTANWWATA	4.64	TRUE	172.767
MEF2C	RNF217	12	stark__GNCTANWWATA	4.64	TRUE	24.7281
MEF2C	TMCC3	44	dbcorrdb__MEF2C__ENCSR000BNG_1__m1	4.42	TRUE	11.1647
MEF2C	BHLHE40	49	cisbp__M4467	4.29	TRUE	84.9919
MEF2C	CAMK2A	13	cisbp__M4467	4.29	TRUE	148.744
MEF2C	CAMK2D	46	cisbp__M4467	4.29	TRUE	141.286
MEF2C	CLASP2	39	cisbp__M4467	4.29	TRUE	52.2664
MEF2C	DDIT4L	24	cisbp__M4467	4.29	TRUE	76.0408
MEF2C	IL12RB2	15	cisbp__M4467	4.29	TRUE	86.1101
MEF2C	LRRC2	35	cisbp__M4467	4.29	TRUE	152.202
MEF2C	NEO1	12	cisbp__M4467	4.29	TRUE	213.169
MEF2C	PPARGC1B	32	cisbp__M4467	4.29	TRUE	159.493
MEF2C	ESCO1	4	cisbp__M4675	4.19	TRUE	181.13
MEF2C	FAM189A2	18	scertf__morozov.SMP1	4.19	TRUE	124.576
MEF2C	GABRG3	1	cisbp__M4675	4.19	TRUE	72.9339
MEF2C	HDAC4	50	cisbp__M4675	4.19	TRUE	91.5442
MEF2C	MAP2K6	5	cisbp__M4675	4.19	TRUE	57.3031
MEF2C	NKAIN2	18	cisbp__M4675	4.19	TRUE	130.786
MEF2C	NSD1	1	cisbp__M4675	4.19	TRUE	45.3757
MEF2C	PEX5L	23	cisbp__M4675	4.19	TRUE	39.5517
MEF2C	RILPL1	1	cisbp__M4675	4.19	TRUE	95.0253
MEF2C	ZFPM2	24	cisbp__M4675	4.19	TRUE	291.039
MEF2C	ZNF423	14	cisbp__M4675	4.19	TRUE	137.258
MEF2C	ANKRD33B	26	homer__DCYAAAAATAGM_Mef2c	4.17	TRUE	264.919
MEF2C	MACROD1	32	homer__DCYAAAAATAGM_Mef2c	4.17	TRUE	145.354
MEF2C	EGLN1	6	cisbp__M4467	4.02	TRUE	70.6853
MEF2C	PEBP4	1	transfac_pro__M02025	3.31	TRUE	475.987
MEF2C	PDLIM7	30	taipale_cyt_meth__MEF2C_CCWWATWWRG_FL	3.04	TRUE	222.977
NFIA	ANKS1B	1	tfdimers__MD00139	3.06	TRUE	70.2012
NFIA	FIGN	1	tfdimers__MD00139	3.06	TRUE	61.961
NFIA	IGF1	1	tfdimers__MD00139	3.06	TRUE	45.0101
NFIA	ITGBL1	1	tfdimers__MD00139	3.06	TRUE	91.4882
NFIA	SSBP2	1	tfdimers__MD00139	3.06	TRUE	42.2689
NFIA	TCF4	1	tfdimers__MD00139	3.06	TRUE	58.5052
NFIX	ADCY2	2	hdpi__NFIX	3.56	TRUE	2.95193
NFIX	ARHGAP6	2	hdpi__NFIX	3.56	TRUE	8.98898
NFIX	ARPP21	2	hdpi__NFIX	3.56	TRUE	13.7876
NFIX	CACNA2D1	2	hdpi__NFIX	3.56	TRUE	0.770926
NFIX	CAMK2A	2	hdpi__NFIX	3.56	TRUE	4.08633
NFIX	CDH13	2	hdpi__NFIX	3.56	TRUE	5.23575
NFIX	CKMT2	2	hdpi__NFIX	3.56	TRUE	1.40182
NFIX	CLIC5	2	hdpi__NFIX	3.56	TRUE	4.18988
NFIX	DDC	2	hdpi__NFIX	3.56	TRUE	7.43513
NFIX	DMD	2	hdpi__NFIX	3.56	TRUE	0.843013
NFIX	DPF3	2	hdpi__NFIX	3.56	TRUE	7.56594
NFIX	DSCAM	2	hdpi__NFIX	3.56	TRUE	1.46151
NFIX	EGF	2	hdpi__NFIX	3.56	TRUE	8.22002
NFIX	ENO3	2	hdpi__NFIX	3.56	TRUE	14.1967
NFIX	EYA1	2	hdpi__NFIX	3.56	TRUE	4.23594
NFIX	FBXL4	2	hdpi__NFIX	3.56	TRUE	16.1933
NFIX	FBXO32	2	hdpi__NFIX	3.56	TRUE	5.49041
NFIX	FGF13	2	hdpi__NFIX	3.56	TRUE	7.4305
NFIX	FILIP1L	2	hdpi__NFIX	3.56	TRUE	6.46487
NFIX	FSD2	2	hdpi__NFIX	3.56	TRUE	3.30402
NFIX	GPD2	2	hdpi__NFIX	3.56	TRUE	22.5623
NFIX	HDAC4	2	hdpi__NFIX	3.56	TRUE	17.2244
NFIX	KCNMA1	2	hdpi__NFIX	3.56	TRUE	0.732364
NFIX	KCNQ5	2	hdpi__NFIX	3.56	TRUE	0.716705
NFIX	KIF13A	2	hdpi__NFIX	3.56	TRUE	7.50438
NFIX	MBNL1	2	hdpi__NFIX	3.56	TRUE	0.493535
NFIX	MEF2C	2	hdpi__NFIX	3.56	TRUE	14.337
NFIX	MYH1	2	hdpi__NFIX	3.56	TRUE	19.8683
NFIX	MYH2	2	hdpi__NFIX	3.56	TRUE	5.5243
NFIX	NFIA	2	hdpi__NFIX	3.56	TRUE	9.50962
NFIX	NFIB	2	hdpi__NFIX	3.56	TRUE	8.0919
NFIX	NOS1	2	hdpi__NFIX	3.56	TRUE	2.15522
NFIX	NR3C2	2	hdpi__NFIX	3.56	TRUE	6.439
NFIX	PBX1	2	hdpi__NFIX	3.56	TRUE	8.71128
NFIX	PDE4B	2	hdpi__NFIX	3.56	TRUE	16.1894
NFIX	PGM1	2	hdpi__NFIX	3.56	TRUE	18.4783
NFIX	PROX1	2	hdpi__NFIX	3.56	TRUE	3.03136
NFIX	RTN4	2	hdpi__NFIX	3.56	TRUE	6.75096
NFIX	SNTB1	2	hdpi__NFIX	3.56	TRUE	13.4732
NFIX	SSBP3	2	hdpi__NFIX	3.56	TRUE	15.8389
NFIX	TACC2	2	hdpi__NFIX	3.56	TRUE	1.91614
NFIX	THRB	2	hdpi__NFIX	3.56	TRUE	8.63526
NFIX	TNFRSF19	2	hdpi__NFIX	3.56	TRUE	8.7127
NFIX	TRDN	2	hdpi__NFIX	3.56	TRUE	0.56955
NFIX	TTN	2	hdpi__NFIX	3.56	TRUE	0.622889
NFIX	ZFHX4	2	hdpi__NFIX	3.56	TRUE	12.6676
NFIX	ZFPM2	2	hdpi__NFIX	3.56	TRUE	7.72306
RUNX1	AGBL1	3	jaspar__MA0002.2	3.37	TRUE	47.0098
RUNX1	DOK7	2	jaspar__MA0002.2	3.37	TRUE	25.8957
RUNX1	INPP4B	2	jaspar__MA0002.2	3.37	TRUE	45.7159
RUNX1	KLHL29	2	jaspar__MA0002.2	3.37	TRUE	108.146
RUNX1	MYH9	3	jaspar__MA0002.2	3.37	TRUE	219.085
RUNX1	PXN	5	jaspar__MA0002.2	3.37	TRUE	31.059
RUNX1	RUNX1	6	jaspar__MA0002.2	3.37	TRUE	NA
RUNX1	RUNX2	5	jaspar__MA0002.2	3.37	TRUE	27.9099
RUNX1	2022-09-09	6	jaspar__MA0002.2	3.37	TRUE	109.061
RUNX1	TGFB2	2	jaspar__MA0002.2	3.37	TRUE	113.696
RUNX1	ACVR1	1	tfdimers__MD00473	3.21	TRUE	44.1295
RUNX1	RBM20	1	tfdimers__MD00473	3.21	TRUE	105.329
RUNX1	AAK1	2	transfac_pro__M07892	3.07	TRUE	19.679
RUNX1	ARHGAP24	2	transfac_pro__M07892	3.07	TRUE	23.3082
RUNX1	DAB2	2	transfac_pro__M07892	3.07	TRUE	39.1578
RUNX1	EEPD1	2	transfac_pro__M07892	3.07	TRUE	24.9872
RUNX1	ENAH	2	transfac_pro__M07892	3.07	TRUE	13.625
RUNX1	FAM189A2	2	transfac_pro__M07892	3.07	TRUE	46.4722
RUNX1	FMN1	2	transfac_pro__M07892	3.07	TRUE	51.1821
RUNX1	GALNT2	2	transfac_pro__M07892	3.07	TRUE	106.14
RUNX1	IL12RB2	2	transfac_pro__M07892	3.07	TRUE	110.379
RUNX1	KCTD8	2	transfac_pro__M07892	3.07	TRUE	19.2229
RUNX1	MAST4	2	transfac_pro__M07892	3.07	TRUE	128.067
RUNX1	NSD1	2	transfac_pro__M07892	3.07	TRUE	14.2124
RUNX1	PALLD	2	transfac_pro__M07892	3.07	TRUE	4.36664
RUNX1	SSBP2	2	transfac_pro__M07892	3.07	TRUE	21.4198
RUNX1	VAV3	3	transfac_pro__M07892	3.07	TRUE	14.1907
RUNX1	VEGFA	2	transfac_pro__M07892	3.07	TRUE	8.61819
RUNX1	ZDHHC14	2	transfac_pro__M07892	3.07	TRUE	45.2754
RUNX2	BOC	1	transfac_pro__M08866	3.03	TRUE	27.8115
RUNX2	RUNX1	1	transfac_pro__M08866	3.03	TRUE	28.3901
RUNX2	RUNX2	1	transfac_pro__M08866	3.03	TRUE	NA
RUNX2	SLIT2	1	transfac_pro__M08866	3.03	TRUE	14.3224
SSBP3	ACVR1	2	hdpi__SSBP3	3.69	TRUE	5.07596
SSBP3	ADCY2	2	hdpi__SSBP3	3.69	TRUE	3.37884
SSBP3	ARHGAP6	2	hdpi__SSBP3	3.69	TRUE	1.22985
SSBP3	BMPR1B	3	hdpi__SSBP3	3.69	TRUE	25.9901
SSBP3	CACNB2	2	hdpi__SSBP3	3.69	TRUE	7.4385
SSBP3	CKMT2	2	hdpi__SSBP3	3.69	TRUE	5.30206
SSBP3	CLIC5	2	hdpi__SSBP3	3.69	TRUE	5.37604
SSBP3	DSCAM	3	hdpi__SSBP3	3.69	TRUE	22.1247
SSBP3	DYSF	2	hdpi__SSBP3	3.69	TRUE	3.73443
SSBP3	ESRRG	2	hdpi__SSBP3	3.69	TRUE	12.2175
SSBP3	FGF13	2	hdpi__SSBP3	3.69	TRUE	3.37206
SSBP3	LIMCH1	3	hdpi__SSBP3	3.69	TRUE	28.5846
SSBP3	MAP2K6	3	hdpi__SSBP3	3.69	TRUE	19.7439
SSBP3	MEF2C	2	hdpi__SSBP3	3.69	TRUE	9.84966
SSBP3	NFIX	3	hdpi__SSBP3	3.69	TRUE	20
SSBP3	NOS1	3	hdpi__SSBP3	3.69	TRUE	18.9771
SSBP3	PGM1	2	hdpi__SSBP3	3.69	TRUE	9.38575
SSBP3	VEGFA	3	hdpi__SSBP3	3.69	TRUE	23.1281
SSBP3	ZNF462	2	hdpi__SSBP3	3.69	TRUE	3.30454
SSBP3	ABCC9	1	hdpi__SSBP3	3.44	TRUE	13.8208
SSBP3	THRB	1	hdpi__SSBP3	3.44	TRUE	23.8298
TCF4	BMP6	4	homer__ACATCAAAGGGA_Tcf4	3.52	TRUE	48.824
TCF4	BOC	14	homer__ACATCAAAGGGA_Tcf4	3.52	TRUE	53.5763
TCF4	HMCN1	10	homer__ACATCAAAGGGA_Tcf4	3.52	TRUE	78.089
TCF4	NPAS3	10	homer__ACATCAAAGGGA_Tcf4	3.52	TRUE	48.1952
TCF4	SGCZ	10	homer__ACATCAAAGGGA_Tcf4	3.52	TRUE	99.7647
TCF4	TSHZ2	10	homer__ACATCAAAGGGA_Tcf4	3.52	TRUE	94.5838
TCF4	ZFHX4	11	homer__ACATCAAAGGGA_Tcf4	3.52	TRUE	56.05
ZFP90	CACNB2	1	transfac_pro__M06876	3.07	TRUE	46.5093
ZFP90	PROX1	1	transfac_pro__M06876	3.07	TRUE	86.2179
ZFP90	TBC1D1	1	transfac_pro__M06876	3.07	TRUE	31.0881
ZFP90	TMCC3	1	transfac_pro__M06876	3.07	TRUE	24.9644
ZFP90	TNFRSF19	1	transfac_pro__M06876	3.07	TRUE	34.1355
ZFP90	ZNF423	1	transfac_pro__M06876	3.07	TRUE	51.7424
ZNF423	BHLHE40	2	swissregulon__hs__ZNF423.p2	4.78	TRUE	44.1879
ZNF423	DGKH	6	swissregulon__hs__ZNF423.p2	4.78	TRUE	40.1032
ZNF423	GREB1L	2	swissregulon__hs__ZNF423.p2	4.78	TRUE	39.3194
ZNF423	ICA1	4	swissregulon__hs__ZNF423.p2	4.78	TRUE	49.6273
ZNF423	NOS1	4	swissregulon__hs__ZNF423.p2	4.78	TRUE	115.681
ZNF423	PLA2R1	4	swissregulon__hs__ZNF423.p2	4.78	TRUE	55.4584
ZNF423	CAMK2A	1	swissregulon__hs__ZNF423.p2	3.64	TRUE	23.0721
ZNF423	CUX1	1	swissregulon__hs__ZNF423.p2	3.64	TRUE	25.5628
ZNF423	NDRG2	1	swissregulon__hs__ZNF423.p2	3.64	TRUE	31.0598
ZNF423	RORC	1	swissregulon__hs__ZNF423.p2	3.64	TRUE	31.7546
ZNF423	ANKRD33B	2	hocomoco__ZN423_HUMAN.H11MO.0.D	3.48	TRUE	52.4247
ZNF423	CLASP2	2	hocomoco__ZN423_HUMAN.H11MO.0.D	3.48	TRUE	29.5212
ZNF423	DNMT3A	2	hocomoco__ZN423_HUMAN.H11MO.0.D	3.48	TRUE	32.4062
ZNF423	DSCAM	2	hocomoco__ZN423_HUMAN.H11MO.0.D	3.48	TRUE	63.8955
ZNF423	NXN	2	hocomoco__ZN423_HUMAN.H11MO.0.D	3.48	TRUE	28.3752
ZNF423	PBX1	2	hocomoco__ZN423_HUMAN.H11MO.0.D	3.48	TRUE	38.6706
ZNF423	PDE4A	2	hocomoco__ZN423_HUMAN.H11MO.0.D	3.48	TRUE	37.0958
ZNF423	SSBP3	2	hocomoco__ZN423_HUMAN.H11MO.0.D	3.48	TRUE	25.1132

## Sheet: Downregulated core TFs
Transcription factors of downregulated differentially expressed genes in monkey skeletal muscle during aging
TF	gene	nMotifs	bestMotif	NES	highConfAnnot	Genie3Weight
BCL6	ADAMTS19	1	transfac_pro__M01183	3.07	TRUE	35.1771
BCL6	BCL6	13	transfac_pro__M01183	3.07	TRUE	NA
BCL6	ENAH	1	transfac_pro__M01183	3.07	TRUE	19.5445
BCL6	FNIP2	1	transfac_pro__M01183	3.07	TRUE	54.3116
BCL6	FOXO1	1	transfac_pro__M01183	3.07	TRUE	19.8328
BCL6	KTN1	1	transfac_pro__M01183	3.07	TRUE	24.5357
BCL6	LMCD1	1	transfac_pro__M01183	3.07	TRUE	53.5268
BCL6	MYH2	1	transfac_pro__M01183	3.07	TRUE	29.7481
BCL6	MYL1	3	transfac_pro__M01183	3.07	TRUE	31.2139
BCL6	PALLD	5	transfac_pro__M01183	3.07	TRUE	30.5728
BCL6	PDE4D	5	transfac_pro__M01183	3.07	TRUE	23.3572
BCL6	PDZRN3	2	transfac_pro__M01183	3.07	TRUE	22.6975
BCL6	PPP2R2B	3	transfac_pro__M01183	3.07	TRUE	19.9639
BCL6	RNF144B	3	transfac_pro__M01183	3.07	TRUE	44.298
BCL6	SRPK2	1	transfac_pro__M01183	3.07	TRUE	62.8382
BCL6	TBX15	2	transfac_pro__M01183	3.07	TRUE	20.6252
BCL6	UGP2	1	transfac_pro__M01183	3.07	TRUE	29.4496
BCL6	XIRP2	4	transfac_pro__M01183	3.07	TRUE	31.641
BCL6	ZFAND5	1	transfac_pro__M01183	3.07	TRUE	23.3553
ELF1	ARL15	1	taipale_tf_pairs__HOXB2_ELF1_NNYMATTANNNNNNNGGAAGNN_CAP_repr	3.41	TRUE	32.234
ELF1	BDNF	1	taipale_tf_pairs__HOXB2_ELF1_NNYMATTANNNNNNNGGAAGNN_CAP_repr	3.41	TRUE	66.6407
ELF1	ELMO1	2	taipale_tf_pairs__HOXB2_ELF1_NNYMATTANNNNNNNGGAAGNN_CAP_repr	3.41	TRUE	48.462
ELF1	GPM6B	1	taipale_tf_pairs__HOXB2_ELF1_NNYMATTANNNNNNNGGAAGNN_CAP_repr	3.41	TRUE	49.5919
ELF1	ITPR2	1	taipale_tf_pairs__HOXB2_ELF1_NNYMATTANNNNNNNGGAAGNN_CAP_repr	3.41	TRUE	65.2806
ELF1	SLC4A7	1	taipale_tf_pairs__HOXB2_ELF1_NNYMATTANNNNNNNGGAAGNN_CAP_repr	3.41	TRUE	25.3995
ELF1	SRSF7	1	taipale_tf_pairs__HOXB2_ELF1_NNYMATTANNNNNNNGGAAGNN_CAP_repr	3.41	TRUE	19.8894
ELF1	SULF1	1	taipale_tf_pairs__HOXB2_ELF1_NNYMATTANNNNNNNGGAAGNN_CAP_repr	3.41	TRUE	12.1749
ELF1	UST	3	taipale_tf_pairs__HOXB2_ELF1_NNYMATTANNNNNNNGGAAGNN_CAP_repr	3.41	TRUE	15.8111
ELF1	ZSWIM6	1	taipale_tf_pairs__HOXB2_ELF1_NNYMATTANNNNNNNGGAAGNN_CAP_repr	3.41	TRUE	25.0945
FOXN3	ABLIM1	21	transfac_pro__M07709	3.54	TRUE	95.326
FOXN3	CD36	20	transfac_pro__M07709	3.54	TRUE	42.1461
FOXN3	ELF1	17	transfac_pro__M07709	3.54	TRUE	35.7071
FOXN3	ELMO1	33	transfac_pro__M07709	3.54	TRUE	41.536
FOXN3	FOXN3	37	transfac_pro__M07709	3.54	TRUE	NA
FOXN3	MYH7	20	transfac_pro__M07709	3.54	TRUE	46.5341
FOXN3	MYO1E	35	transfac_pro__M07709	3.54	TRUE	33.3694
FOXN3	PITPNC1	44	transfac_pro__M07709	3.54	TRUE	62.0866
FOXN3	TFDP2	46	transfac_pro__M07709	3.54	TRUE	44.264
FOXN3	TMTC1	44	transfac_pro__M07709	3.54	TRUE	42.1191
FOXN3	ZSWIM6	20	transfac_pro__M07709	3.54	TRUE	35.977
FOXO1	DDIT4	571	taipale__FOXO1_DBD_GTAAACAA	7.11	TRUE	117.976
FOXO1	FOXO1	567	taipale__FOXO1_DBD_GTAAACAA	7.11	TRUE	NA
FOXO1	FOXO3	573	taipale__FOXO1_DBD_GTAAACAA	7.11	TRUE	267.948
FOXO1	FRY	457	taipale__FOXO1_DBD_GTAAACAA	7.11	TRUE	224.453
FOXO1	PDK4	559	taipale__FOXO1_DBD_GTAAACAA	7.11	TRUE	181.947
FOXO1	RORA	511	taipale__FOXO1_DBD_GTAAACAA	7.11	TRUE	159.061
FOXO1	TRIM63	554	taipale__FOXO1_DBD_GTAAACAA	7.11	TRUE	137.904
FOXO1	TXNIP	555	taipale__FOXO1_DBD_GTAAACAA	7.11	TRUE	122.596
FOXO1	ZBTB16	523	taipale__FOXO1_DBD_GTAAACAA	7.11	TRUE	169.981
FOXO1	SLC22A2	333	transfac_public__M00473	6.63	TRUE	115.924
FOXO1	ARID5B	427	cisbp__M4973	6.58	TRUE	143.505
FOXO1	ELL	260	cisbp__M4973	6.58	TRUE	158.869
FOXO1	PHKA1	12	cisbp__M4973	6.58	TRUE	124.704
FOXO1	ZFAND5	136	cisbp__M4973	6.58	TRUE	117.889
FOXO1	PSME4	18	hocomoco__FOXO1_MOUSE.H11MO.0.A	6.44	TRUE	203.212
FOXO1	SLC43A2	116	hocomoco__FOXO1_MOUSE.H11MO.0.A	6.44	TRUE	171.241
FOXO1	FAM13A	38	swissregulon__hs__FOXO1_3_4.p2	6.29	TRUE	154.357
FOXO1	RC3H1	46	swissregulon__hs__FOXO1_3_4.p2	6.29	TRUE	176.474
FOXO1	SLC7A8	97	swissregulon__hs__FOXO1_3_4.p2	6.29	TRUE	169.585
FOXO1	TBX15	24	swissregulon__hs__FOXO1_3_4.p2	6.29	TRUE	124.525
FOXO1	BCL6	166	cisbp__M3275	5.88	TRUE	68.0809
FOXO1	CTBP2	218	cisbp__M3275	5.88	TRUE	38.9629
FOXO1	EGLN1	354	cisbp__M3275	5.88	TRUE	68.9657
FOXO1	KCNIP4	201	cisbp__M3275	5.88	TRUE	33.508
FOXO1	MYO1E	266	cisbp__M3275	5.88	TRUE	40.0119
FOXO1	PACRG	238	cisbp__M3275	5.88	TRUE	84.0852
FOXO1	RAPGEF2	56	cisbp__M3275	5.88	TRUE	63.0496
FOXO1	SPAG16	213	cisbp__M3275	5.88	TRUE	87.0854
FOXO1	TMCC1	67	cisbp__M3275	5.88	TRUE	74.2037
FOXO1	TXNDC9	75	cisbp__M3275	5.88	TRUE	59.8849
FOXO1	WDR20	367	cisbp__M3275	5.88	TRUE	65.3941
FOXO1	KDM5B	72	cisbp__M0731	5.76	TRUE	116.056
FOXO1	FKBP5	55	hocomoco__FOXO1_HUMAN.H11MO.0.A	5.69	TRUE	199.079
FOXO1	SMTNL2	13	cisbp__M2282	5.51	TRUE	118.514
FOXO1	ZMYM4	210	swissregulon__hs__FOXO1_3_4.p2	5.4	TRUE	56.5484
FOXO1	SMG1	147	cisbp__M5462	5.35	TRUE	66.9159
FOXO1	UGP2	161	cisbp__M5462	5.35	TRUE	85.0436
FOXO1	ZCCHC11	141	cisbp__M5462	5.35	TRUE	47.7663
FOXO1	GLRA2	31	cisbp__M3276	5.21	TRUE	55.1073
FOXO1	CD302	10	cisbp__M4973	5.14	TRUE	35.6248
FOXO1	FNDC3A	41	cisbp__M4973	5.14	TRUE	40.3922
FOXO1	RIMBP2	23	cisbp__M4973	5.14	TRUE	176.521
FOXO1	NDST4	12	homer__CTGTTTAC_Foxo1	4.99	TRUE	99.6965
FOXO1	SORBS1	52	flyfactorsurvey__foxo_SANGER_10_FBgn0038197	4.87	TRUE	117.267
FOXO1	OSBP2	1	cisbp__M2282	4.56	TRUE	61.8282
FOXO1	TOR1AIP2	6	cisbp__M2282	4.56	TRUE	42.1986
FOXO1	CELF2	276	cisbp__M3275	4.53	TRUE	44.661
FOXO1	ERBB4	263	cisbp__M3275	4.53	TRUE	47.7282
FOXO1	GLUL	57	cisbp__M3275	4.53	TRUE	89.0893
FOXO1	MCF2L	56	cisbp__M3275	4.53	TRUE	37.3687
FOXO1	NRAP	213	cisbp__M3275	4.53	TRUE	58.4389
FOXO1	PDE4D	275	cisbp__M3275	4.53	TRUE	44.1487
FOXO1	PDLIM3	257	cisbp__M3275	4.53	TRUE	74.5841
FOXO1	PDLIM5	50	cisbp__M3275	4.53	TRUE	100.468
FOXO1	PHTF2	278	cisbp__M3275	4.53	TRUE	76.1272
FOXO1	RBM24	35	cisbp__M3275	4.53	TRUE	66.7034
FOXO1	SESN1	71	cisbp__M3275	4.53	TRUE	55.263
FOXO1	SOX6	122	cisbp__M3275	4.53	TRUE	55.5816
FOXO1	USP13	264	cisbp__M3275	4.53	TRUE	41.8143
FOXO1	KIAA1217	76	cisbp__M5462	4.3	TRUE	72.439
FOXO1	MTUS1	177	cisbp__M5462	4.3	TRUE	55.0821
FOXO1	RNF144B	147	cisbp__M5462	4.3	TRUE	53.3165
FOXO1	ASB5	25	taipale__FOXO1_DBD_GTAAACAA	4.27	TRUE	38.3811
FOXO1	FILIP1	104	taipale__FOXO1_DBD_GTAAACAA	4.27	TRUE	49.8245
FOXO1	PIK3R1	54	taipale__FOXO1_DBD_GTAAACAA	4.27	TRUE	29.7059
FOXO1	XIRP2	35	taipale__FOXO1_DBD_GTAAACAA	4.27	TRUE	51.9084
FOXO1	C1orf21	4	hocomoco__FOXO1_HUMAN.H11MO.0.A	4.16	TRUE	77.7239
FOXO1	PRKCH	7	hocomoco__FOXO1_HUMAN.H11MO.0.A	4.16	TRUE	201.976
FOXO1	SNX25	4	hocomoco__FOXO1_HUMAN.H11MO.0.A	4.16	TRUE	68.7851
FOXO1	DTNA	178	transfac_public__M00473	3.93	TRUE	21.2375
FOXO1	FHL1	98	transfac_public__M00473	3.93	TRUE	36.2725
FOXO1	KLHL24	38	transfac_public__M00473	3.93	TRUE	18.4539
FOXO1	NNT	24	transfac_public__M00473	3.93	TRUE	20.1293
FOXO1	PTPN4	8	transfac_public__M00473	3.93	TRUE	25.2358
FOXO1	PANK1	156	cisbp__M2282	3.85	TRUE	18.5574
FOXO1	SH3BGR	80	cisbp__M2282	3.85	TRUE	34.4157
FOXO1	SLC38A2	82	cisbp__M2282	3.85	TRUE	31.6127
FOXO1	CMYA5	61	cisbp__M4973	3.73	TRUE	40.6946
FOXO1	CPA4	1	cisbp__M4973	3.73	TRUE	73.8285
FOXO1	MITF	43	cisbp__M4973	3.73	TRUE	25.7795
FOXO1	NCOA1	18	cisbp__M4973	3.73	TRUE	39.3191
FOXO1	SLC7A2	7	cisbp__M4973	3.73	TRUE	34.5145
FOXO1	STAU2	6	cisbp__M4973	3.73	TRUE	34.4078
FOXO1	AASS	25	swissregulon__hs__FOXO1_3_4.p2	3.72	TRUE	38.8588
FOXO1	GPATCH8	56	taipale__FOXO1_DBD_GTAAACAA	3.7	TRUE	22.8528
FOXO1	MLXIP	26	transfac_pro__M07286	3.38	TRUE	39.7605
FOXO1	MYPN	25	transfac_pro__M07286	3.38	TRUE	58.1905
FOXO1	DISC1	4	hocomoco__FOXO1_HUMAN.H11MO.0.A	3.21	TRUE	27.522
FOXO1	FHIT	1	hocomoco__FOXO1_HUMAN.H11MO.0.A	3.21	TRUE	23.7668
FOXO1	IVD	3	hocomoco__FOXO1_HUMAN.H11MO.0.A	3.21	TRUE	35.0762
FOXO1	MYOM1	5	hocomoco__FOXO1_HUMAN.H11MO.0.A	3.21	TRUE	34.0685
FOXO1	PDZRN3	35	hocomoco__FOXO1_HUMAN.H11MO.0.A	3.21	TRUE	42.7244
FOXO1	SLC44A1	10	hocomoco__FOXO1_HUMAN.H11MO.0.A	3.21	TRUE	73.9725
FOXO1	ZNF211	3	hocomoco__FOXO1_HUMAN.H11MO.0.A	3.21	TRUE	44.7687
FOXO1	ABHD15	4	cisbp__M0731	3.2	TRUE	15.6887
FOXO1	C20orf196	2	cisbp__M0731	3.2	TRUE	42.377
FOXO1	MPP3	18	cisbp__M0731	3.2	TRUE	25.6337
FOXO1	THSD4	25	cisbp__M0731	3.2	TRUE	19.4605
FOXO1	GOT1	5	cisbp__M3276	3.17	TRUE	51.2517
FOXO1	JARID2	36	hocomoco__FOXO1_HUMAN.H11MO.0.A	3.05	TRUE	30.2202
FOXO1	PPP1R12B	6	hocomoco__FOXO1_HUMAN.H11MO.0.A	3.05	TRUE	25.6334
FOXO1	SLC25A42	2	hocomoco__FOXO1_HUMAN.H11MO.0.A	3.05	TRUE	19.3895
FOXO1	USP54	8	hocomoco__FOXO1_HUMAN.H11MO.0.A	3.05	TRUE	25.3301
FOXO1	ABCC5	2	flyfactorsurvey__foxo_SANGER_10_FBgn0038197	3	TRUE	15.9303
FOXO3	CELF2	571	cisbp__M0733	7.17	TRUE	81.2533
FOXO3	DDIT4	663	cisbp__M0733	7.17	TRUE	139.883
FOXO3	FOXO1	656	cisbp__M0733	7.17	TRUE	206.729
FOXO3	FOXO3	669	cisbp__M0733	7.17	TRUE	NA
FOXO3	PDK4	643	cisbp__M0733	7.17	TRUE	129.042
FOXO3	RORA	585	cisbp__M0733	7.17	TRUE	169.639
FOXO3	TRIM63	489	cisbp__M0733	7.17	TRUE	102.398
FOXO3	WDR20	554	cisbp__M0733	7.17	TRUE	106.116
FOXO3	ZBTB16	564	cisbp__M0733	7.17	TRUE	120.787
FOXO3	FAM13A	43	cisbp__M0733	6.59	TRUE	160.128
FOXO3	FOXN3	349	cisbp__M0733	6.59	TRUE	45.5908
FOXO3	GLRA2	47	cisbp__M0733	6.59	TRUE	35.9304
FOXO3	GLUL	140	cisbp__M0733	6.59	TRUE	119.151
FOXO3	GPM6B	101	cisbp__M0733	6.59	TRUE	62.9588
FOXO3	INTS6	107	cisbp__M0733	6.59	TRUE	67.9511
FOXO3	MED13L	393	cisbp__M0733	6.59	TRUE	48.7823
FOXO3	MLXIP	65	cisbp__M0733	6.59	TRUE	57.8636
FOXO3	PIK3R1	123	cisbp__M0733	6.59	TRUE	86.2637
FOXO3	SIPA1L2	52	cisbp__M0733	6.59	TRUE	40.1802
FOXO3	SLC22A2	350	cisbp__M0733	6.59	TRUE	90.0996
FOXO3	SLC43A2	141	cisbp__M0733	6.59	TRUE	116.497
FOXO3	SLC44A1	57	cisbp__M0733	6.59	TRUE	117.429
FOXO3	SLC7A8	181	cisbp__M0733	6.59	TRUE	112.73
FOXO3	TBX15	35	cisbp__M0733	6.59	TRUE	66.9684
FOXO3	THSD4	47	cisbp__M0733	6.59	TRUE	47.1865
FOXO3	TXNIP	517	cisbp__M0733	6.59	TRUE	61.8219
FOXO3	ZFAND5	151	cisbp__M0733	6.59	TRUE	62.0699
FOXO3	ZMYM4	257	cisbp__M0733	6.59	TRUE	60.6104
FOXO3	ARID5B	394	cisbp__M3280	6.53	TRUE	115.656
FOXO3	ELL	198	cisbp__M0733	6.41	TRUE	55.8293
FOXO3	FRY	325	cisbp__M0733	6.41	TRUE	67.9115
FOXO3	MTUS1	251	cisbp__M0733	6.41	TRUE	68.0652
FOXO3	PACRG	176	cisbp__M0733	6.41	TRUE	74.6081
FOXO3	PHTF2	323	cisbp__M0733	6.41	TRUE	43.4384
FOXO3	PITPNC1	394	cisbp__M0733	6.41	TRUE	45.2696
FOXO3	SOX6	207	cisbp__M0733	6.41	TRUE	37.4759
FOXO3	SPAG16	178	cisbp__M0733	6.41	TRUE	40.4206
FOXO3	TFDP2	410	cisbp__M0733	6.41	TRUE	40.2738
FOXO3	TMTC1	371	cisbp__M0733	6.41	TRUE	32.3614
FOXO3	UGP2	142	cisbp__M0733	6.41	TRUE	36.3876
FOXO3	UST	306	cisbp__M0733	6.41	TRUE	27.9189
FOXO3	FNDC3A	89	cisbp__M4973	5.92	TRUE	36.7058
FOXO3	MCF2L	66	cisbp__M4973	5.92	TRUE	31.0577
FOXO3	PHKA1	16	cisbp__M4973	5.92	TRUE	78.6986
FOXO3	RBM24	59	cisbp__M4973	5.92	TRUE	46.993
FOXO3	DTNA	244	hocomoco__FOXO3_MOUSE.H11MO.0.B	5.8	TRUE	31.4185
FOXO3	EGLN1	192	hocomoco__FOXO3_MOUSE.H11MO.0.B	5.8	TRUE	10.2628
FOXO3	FILIP1	84	hocomoco__FOXO3_MOUSE.H11MO.0.B	5.8	TRUE	12.7674
FOXO3	PANK1	190	hocomoco__FOXO3_MOUSE.H11MO.0.B	5.8	TRUE	21.1409
FOXO3	PDLIM3	196	hocomoco__FOXO3_MOUSE.H11MO.0.B	5.8	TRUE	25.9434
FOXO3	SMG1	76	hocomoco__FOXO3_MOUSE.H11MO.0.B	5.8	TRUE	9.31624
FOXO3	ERBB4	218	hocomoco__FOXO3_HUMAN.H11MO.0.B	5.77	TRUE	8.84176
FOXO3	SH3BGR	68	hocomoco__FOXO3_HUMAN.H11MO.0.B	5.77	TRUE	28.7729
FOXO3	ZCCHC11	149	hocomoco__FOXO3_HUMAN.H11MO.0.B	5.77	TRUE	31.5306
FOXO3	RC3H1	37	swissregulon__hs__FOXO1_3_4.p2	5.74	TRUE	108.915
FOXO3	AASS	44	cisbp__M0733	5.65	TRUE	52.751
FOXO3	BCL6	174	cisbp__M0733	5.65	TRUE	24.0347
FOXO3	CMYA5	58	cisbp__M0733	5.65	TRUE	24.2088
FOXO3	DUSP1	211	cisbp__M0733	5.65	TRUE	20.7403
FOXO3	GPATCH8	70	cisbp__M0733	5.65	TRUE	23.9125
FOXO3	IGF2R	21	cisbp__M0733	5.65	TRUE	28.812
FOXO3	KDM5B	105	cisbp__M0733	5.65	TRUE	82.0984
FOXO3	MAPRE2	46	cisbp__M0733	5.65	TRUE	11.173
FOXO3	MYPN	18	cisbp__M0733	5.65	TRUE	3.66439
FOXO3	PDLIM5	40	cisbp__M0733	5.65	TRUE	10.6865
FOXO3	SESN1	56	cisbp__M0733	5.65	TRUE	32.3565
FOXO3	SPTBN1	65	cisbp__M0733	5.65	TRUE	21.9278
FOXO3	TMCC1	30	cisbp__M0733	5.65	TRUE	24.0466
FOXO3	TXNDC9	36	cisbp__M0733	5.65	TRUE	33.9974
FOXO3	NCOA1	79	swissregulon__hs__FOXO1_3_4.p2	4.56	TRUE	43.7512
FOXO3	AKT3	77	swissregulon__hs__FOXO1_3_4.p2	4.5	TRUE	23.3913
FOXO3	ARL15	53	cisbp__M4973	4.39	TRUE	32.7019
FOXO3	RIMBP2	14	cisbp__M4973	4.39	TRUE	38.0068
FOXO3	SLC7A2	10	cisbp__M4973	4.39	TRUE	11.8599
FOXO3	SORBS1	28	cisbp__M4973	4.39	TRUE	17.1865
FOXO3	ARHGAP26	32	transfac_pro__M02270	4.36	TRUE	26.9123
FOXO3	CDON	52	transfac_pro__M02270	4.36	TRUE	38.4101
FOXO3	DCAF6	7	transfac_pro__M02270	4.36	TRUE	32.8694
FOXO3	GHR	47	transfac_pro__M02270	4.36	TRUE	57.9708
FOXO3	NDST4	58	transfac_pro__M02270	4.36	TRUE	62.6756
FOXO3	NEGR1	43	transfac_pro__M02270	4.36	TRUE	49.2467
FOXO3	PPM1B	37	transfac_pro__M02270	4.36	TRUE	42.4832
FOXO3	PRKCH	6	transfac_pro__M02270	4.36	TRUE	65.2529
FOXO3	PSME4	25	transfac_pro__M02270	4.36	TRUE	151.584
FOXO3	PTPN13	8	transfac_pro__M02270	4.36	TRUE	139.31
FOXO3	RNF150	23	transfac_pro__M02270	4.36	TRUE	124.612
FOXO3	SMTNL2	16	transfac_pro__M02270	4.36	TRUE	21.5835
FOXO3	TBC1D15	16	transfac_pro__M02270	4.36	TRUE	52.8293
FOXO3	JARID2	85	transfac_pro__M01137	4.31	TRUE	43.0999
FOXO3	CCDC60	7	transfac_pro__M01137	4.23	TRUE	25.7016
FOXO3	MYOM1	12	transfac_pro__M01137	4.23	TRUE	7.10337
FOXO3	PDZRN3	30	transfac_pro__M01137	4.23	TRUE	20.6838
FOXO3	MPP6	49	taipale__FOXO3_full_GTAAACAW	3.97	TRUE	134.942
FOXO3	SIK2	10	taipale__FOXO3_full_GTAAACAW	3.97	TRUE	52.1537
FOXO3	UCP3	41	taipale__FOXO3_full_GTAAACAW	3.97	TRUE	72.2377
FOXO3	ABHD15	20	cisbp__M6246	3.86	TRUE	27.0786
FOXO3	FKBP5	74	cisbp__M6246	3.86	TRUE	280.06
FOXO3	GPCPD1	17	hocomoco__FOXO3_MOUSE.H11MO.0.B	3.33	TRUE	108.983
FOXO3	GOT1	14	taipale__FOXO3_full_GTAAACAW	3.27	TRUE	37.3348
FOXO3	HOMER1	16	taipale__FOXO3_full_GTAAACAW	3.27	TRUE	18.65
FOXO3	FHIT	2	transfac_pro__M02270	3.24	TRUE	10.7151
FOXO3	SVIL	28	transfac_pro__M02270	3.24	TRUE	9.01813
FOXO3	C1orf21	8	cisbp__M5466	3.19	TRUE	11.99
FOXO3	DUXA	8	cisbp__M5466	3.19	TRUE	20.5363
FOXO3	SH3BP5	6	cisbp__M5466	3.19	TRUE	56.1615
FOXO3	TSC22D1	22	cisbp__M5466	3.19	TRUE	20.9452
FOXO3	PM20D2	15	hocomoco__FOXO3_MOUSE.H11MO.0.B	3.11	TRUE	73.5634
FOXO3	POR	4	hocomoco__FOXO3_MOUSE.H11MO.0.B	3.11	TRUE	24.7862
FOXO3	ZC3H12C	15	hocomoco__FOXO3_MOUSE.H11MO.0.B	3.11	TRUE	70.7704
FOXO3	SLC22A3	1	hocomoco__FOXO3_HUMAN.H11MO.0.B	3.02	TRUE	125.427
FOXO3	SNX25	8	hocomoco__FOXO3_HUMAN.H11MO.0.B	3.02	TRUE	78.4548
NR2F2	AKAP2	5	dbcorrdb__NR2F2__ENCSR000BRS_1__m1	3.36	TRUE	32.6684
NR2F2	ITGA6	17	dbcorrdb__NR2F2__ENCSR000BRS_1__m1	3.36	TRUE	38.0665
NR2F2	MYO1B	6	dbcorrdb__NR2F2__ENCSR000BRS_1__m1	3.36	TRUE	206.63
NR2F2	NHS	17	dbcorrdb__NR2F2__ENCSR000BRS_1__m1	3.36	TRUE	102.806
NR2F2	NR2F2	7	dbcorrdb__NR2F2__ENCSR000BRS_1__m1	3.36	TRUE	NA
NR2F2	PDE3A	3	dbcorrdb__NR2F2__ENCSR000BRS_1__m1	3.36	TRUE	92.858
PPARA	CD36	9	hocomoco__PPARA_HUMAN.H11MO.0.B	3.79	TRUE	78.3538
PPARA	ETFA	10	hocomoco__PPARA_HUMAN.H11MO.0.B	3.79	TRUE	25.7294
PPARA	COPS7B	1	cisbp__M3781	3.65	TRUE	24.6287
PPARA	EHHADH	1	cisbp__M3781	3.65	TRUE	28.462
PPARA	GK	2	cisbp__M3781	3.65	TRUE	32.4038
PPARA	GPD1L	1	cisbp__M3781	3.65	TRUE	74.2566
PPARA	HSD17B4	1	cisbp__M3781	3.65	TRUE	14.8199
PPARA	HSDL2	2	cisbp__M3781	3.65	TRUE	28.1621
PPARA	ITPR2	1	cisbp__M3781	3.65	TRUE	50.2935
PPARA	NNT	4	cisbp__M3781	3.65	TRUE	50.0633
TP73	CPA4	4	transfac_pro__M03558	3.04	TRUE	46.8378
TP73	PRUNE2	1	transfac_pro__M03558	3.04	TRUE	172.261
TP73	SRPK2	1	transfac_pro__M03558	3.04	TRUE	47.3197
UGP2	ESR1	1	hdpi__UGP2	3.19	TRUE	16.909
UGP2	MITF	1	hdpi__UGP2	3.19	TRUE	31.1704
UGP2	PRKAG2	1	hdpi__UGP2	3.19	TRUE	20.7292
UGP2	SDK1	1	hdpi__UGP2	3.19	TRUE	20.2046

## Sheet: Global core TFs
Transcription factors of differentially expressed genes in monkey skeletal muscle during aging
TF	gene	nMotifs	bestMotif	NES	highConfAnnot	Genie3Weight
BHLHE40	CKMT2	1	tfdimers__MD00262	3.13	TRUE	53.7851
BHLHE40	EEPD1	1	tfdimers__MD00262	3.13	TRUE	29.6093
BHLHE40	PDE4B	2	tfdimers__MD00262	3.13	TRUE	32.594
BHLHE40	PPARGC1B	4	tfdimers__MD00262	3.13	TRUE	39.7706
BHLHE40	TBC1D1	3	tfdimers__MD00262	3.13	TRUE	43.1668
BHLHE40	TNFRSF19	2	tfdimers__MD00262	3.13	TRUE	27.6257
BHLHE40	ZNF423	1	tfdimers__MD00262	3.13	TRUE	30.3955
ESRRG	ABLIM1	6	taipale__ESRRG_full_RAGGTCANTCAAGGTCA	3.6	TRUE	77.4323
ESRRG	ATP1B1	14	taipale__ESRRG_full_RAGGTCANTCAAGGTCA	3.6	TRUE	42.9387
ESRRG	CNTN4	6	taipale__ESRRG_full_RAGGTCANTCAAGGTCA	3.6	TRUE	35.0301
ESRRG	ESRRG	10	taipale__ESRRG_full_RAGGTCANTCAAGGTCA	3.6	TRUE	NA
ESRRG	KIAA1217	7	taipale__ESRRG_full_RAGGTCANTCAAGGTCA	3.6	TRUE	40.3371
ESRRG	KIAA1324L	5	taipale__ESRRG_full_RAGGTCANTCAAGGTCA	3.6	TRUE	44.7998
ESRRG	LGI1	7	taipale__ESRRG_full_RAGGTCANTCAAGGTCA	3.6	TRUE	48.709
ESRRG	MYH7	7	taipale__ESRRG_full_RAGGTCANTCAAGGTCA	3.6	TRUE	309.635
ESRRG	MYL2	21	taipale__ESRRG_full_RAGGTCANTCAAGGTCA	3.6	TRUE	225.659
ESRRG	NALCN	7	taipale__ESRRG_full_RAGGTCANTCAAGGTCA	3.6	TRUE	35.8539
ESRRG	NCKAP5	6	taipale__ESRRG_full_RAGGTCANTCAAGGTCA	3.6	TRUE	59.1216
ESRRG	NNT	4	taipale__ESRRG_full_RAGGTCANTCAAGGTCA	3.6	TRUE	66.2176
ESRRG	NRXN2	8	taipale__ESRRG_full_RAGGTCANTCAAGGTCA	3.6	TRUE	218.744
ESRRG	PANK1	22	taipale__ESRRG_full_RAGGTCANTCAAGGTCA	3.6	TRUE	35.5723
ESRRG	TNIK	7	taipale__ESRRG_full_RAGGTCANTCAAGGTCA	3.6	TRUE	59.944
ESRRG	CSRP3	2	transfac_pro__M07957	3.18	TRUE	62.2603
ESRRG	OXCT1	7	transfac_pro__M07957	3.18	TRUE	65.525
ESRRG	RYR3	4	transfac_pro__M07957	3.18	TRUE	153.26
ESRRG	ZNF827	6	transfac_pro__M07957	3.18	TRUE	77.4125
ESRRG	APOBEC2	5	cisbp__M5412	3.14	TRUE	36.516
ESRRG	ARHGAP24	2	cisbp__M5412	3.14	TRUE	29.8939
ESRRG	C9orf3	5	cisbp__M5412	3.14	TRUE	45.8226
ESRRG	CASQ2	4	cisbp__M5412	3.14	TRUE	31.3163
ESRRG	CD36	5	cisbp__M5412	3.14	TRUE	136.538
ESRRG	CKMT2	19	cisbp__M5412	3.14	TRUE	29.1638
ESRRG	ESR1	14	cisbp__M5412	3.14	TRUE	14.7589
ESRRG	FNBP1L	2	cisbp__M5412	3.14	TRUE	48.2443
ESRRG	GK	7	cisbp__M5412	3.14	TRUE	47.1724
ESRRG	GRAMD1B	4	cisbp__M5412	3.14	TRUE	28.7331
ESRRG	OGFRL1	3	cisbp__M5412	3.14	TRUE	23.301
ESRRG	PCSK5	6	cisbp__M5412	3.14	TRUE	39.8777
ESRRG	PLEKHH2	5	cisbp__M5412	3.14	TRUE	54.6534
ESRRG	PPARA	19	cisbp__M5412	3.14	TRUE	34.1089
ESRRG	SLC19A2	8	cisbp__M5412	3.14	TRUE	43.5726
ESRRG	STARD10	3	cisbp__M5412	3.14	TRUE	93.1804
ESRRG	THRB	3	cisbp__M5412	3.14	TRUE	43.8101
ESRRG	TPM3	18	cisbp__M5412	3.14	TRUE	436.228
ESRRG	TSC22D1	3	cisbp__M5412	3.14	TRUE	51.4888
ESRRG	C16orf52	1	cisbp__M5412	3.06	TRUE	4.85846
ESRRG	CACNB2	1	cisbp__M5412	3.06	TRUE	13.519
ESRRG	FBXO40	1	cisbp__M5412	3.06	TRUE	25.9845
ESRRG	GOT1	1	cisbp__M5412	3.06	TRUE	42.1889
ESRRG	LMCD1	1	cisbp__M5412	3.06	TRUE	14.7178
ESRRG	LTBP1	1	cisbp__M5412	3.06	TRUE	14.5812
ESRRG	MLLT3	1	cisbp__M5412	3.06	TRUE	8.18549
ESRRG	MYBPC1	1	cisbp__M5412	3.06	TRUE	14.273
ESRRG	PALLD	1	cisbp__M5412	3.06	TRUE	6.0334
ESRRG	PDE4B	1	cisbp__M5412	3.06	TRUE	11.7222
ESRRG	PPM1B	1	cisbp__M5412	3.06	TRUE	29.8208
ESRRG	PSD3	1	cisbp__M5412	3.06	TRUE	2.57497
ESRRG	PTPN4	1	cisbp__M5412	3.06	TRUE	19.6615
ESRRG	SORBS1	1	cisbp__M5412	3.06	TRUE	10.4515
ESRRG	ABCC5	17	transfac_pro__M02094	3.05	TRUE	68.0721
ESRRG	ACADM	16	transfac_pro__M02094	3.05	TRUE	48.4449
ESRRG	BDNF	11	transfac_pro__M02094	3.05	TRUE	95.7979
ESRRG	CACNA2D3	17	transfac_pro__M02094	3.05	TRUE	32.6473
ESRRG	CKM	13	transfac_pro__M02094	3.05	TRUE	40.1015
ESRRG	OPCML	14	transfac_pro__M02094	3.05	TRUE	54.7497
ESRRG	PLIN5	16	transfac_pro__M02094	3.05	TRUE	67.5857
ESRRG	RCAN2	16	transfac_pro__M02094	3.05	TRUE	53.1197
ESRRG	SLC4A7	11	transfac_pro__M02094	3.05	TRUE	21.0729
FOXO1	DDIT4	376	taipale__FOXO1_DBD_GTAAACAA	7.62	TRUE	117.873
FOXO1	FBXO32	380	taipale__FOXO1_DBD_GTAAACAA	7.62	TRUE	384.032
FOXO1	FOXO1	366	taipale__FOXO1_DBD_GTAAACAA	7.62	TRUE	NA
FOXO1	FOXO3	394	taipale__FOXO1_DBD_GTAAACAA	7.62	TRUE	256.175
FOXO1	FRY	269	taipale__FOXO1_DBD_GTAAACAA	7.62	TRUE	186.6
FOXO1	PDK4	364	taipale__FOXO1_DBD_GTAAACAA	7.62	TRUE	214.765
FOXO1	RORA	329	taipale__FOXO1_DBD_GTAAACAA	7.62	TRUE	135.143
FOXO1	TRIM63	350	taipale__FOXO1_DBD_GTAAACAA	7.62	TRUE	147.05
FOXO1	TXNIP	361	taipale__FOXO1_DBD_GTAAACAA	7.62	TRUE	120.043
FOXO1	ZBTB16	332	taipale__FOXO1_DBD_GTAAACAA	7.62	TRUE	152.268
FOXO1	ARID5B	266	cisbp__M4973	7.11	TRUE	151.423
FOXO1	ELL	160	cisbp__M4973	7.11	TRUE	136.813
FOXO1	PHKA1	4	cisbp__M4973	7.11	TRUE	112.859
FOXO1	ZFAND5	81	cisbp__M4973	7.11	TRUE	104.78
FOXO1	PSME4	10	hocomoco__FOXO1_MOUSE.H11MO.0.A	6.94	TRUE	183.691
FOXO1	SLC43A2	69	hocomoco__FOXO1_MOUSE.H11MO.0.A	6.94	TRUE	146.268
FOXO1	TBX15	17	cisbp__M3276	6.66	TRUE	106.626
FOXO1	FAM13A	16	homer__CTGTTTAC_Foxo1	6.65	TRUE	142.302
FOXO1	RC3H1	24	homer__CTGTTTAC_Foxo1	6.65	TRUE	201.316
FOXO1	SLC7A8	51	homer__CTGTTTAC_Foxo1	6.65	TRUE	187.829
FOXO1	HDAC4	53	cisbp__M0731	6.34	TRUE	177.272
FOXO1	KDM5B	42	cisbp__M0731	6.34	TRUE	108.767
FOXO1	FKBP5	26	hocomoco__FOXO1_HUMAN.H11MO.0.A	6.23	TRUE	182.796
FOXO1	SMTNL2	7	cisbp__M2282	5.89	TRUE	117.423
FOXO1	DLG2	58	transfac_public__M00473	5.14	TRUE	42.2343
FOXO1	MYO1E	123	transfac_public__M00473	5.14	TRUE	22.6336
FOXO1	PACRG	92	transfac_public__M00473	5.14	TRUE	84.0927
FOXO1	SLC22A2	111	transfac_public__M00473	5.14	TRUE	100.428
FOXO1	SORBS2	94	transfac_public__M00473	5.14	TRUE	70.2834
FOXO1	ZFP36L1	118	transfac_public__M00473	5.14	TRUE	36.2105
FOXO1	BCL6	60	cisbp__M4973	5.06	TRUE	56.8052
FOXO1	EGF	24	cisbp__M4973	5.06	TRUE	45.0082
FOXO1	FBP2	29	cisbp__M4973	5.06	TRUE	54.6545
FOXO1	FNDC3A	18	cisbp__M4973	5.06	TRUE	26.3339
FOXO1	MDM2	158	cisbp__M4973	5.06	TRUE	38.7283
FOXO1	POPDC2	15	cisbp__M4973	5.06	TRUE	27.7809
FOXO1	RIMBP2	8	cisbp__M4973	5.06	TRUE	158.502
FOXO1	SLC8A3	103	cisbp__M4973	5.06	TRUE	79.549
FOXO1	SMG1	53	cisbp__M4973	5.06	TRUE	54.4175
FOXO1	SPAG16	82	cisbp__M4973	5.06	TRUE	69.4722
FOXO1	UGP2	69	cisbp__M4973	5.06	TRUE	90.9242
FOXO1	ZMYM4	111	cisbp__M4973	5.06	TRUE	56.5929
FOXO1	ABR	5	flyfactorsurvey__foxo_SANGER_10_FBgn0038197	4.68	TRUE	103.923
FOXO1	2022-09-09	26	flyfactorsurvey__foxo_SANGER_10_FBgn0038197	4.68	TRUE	47.1512
FOXO1	SORBS1	8	flyfactorsurvey__foxo_SANGER_10_FBgn0038197	4.68	TRUE	98.632
FOXO1	ZCCHC11	60	flyfactorsurvey__foxo_SANGER_10_FBgn0038197	4.68	TRUE	35.4357
FOXO1	CTBP2	104	cisbp__M5462	4.26	TRUE	26.5595
FOXO1	TMCC1	24	transfac_pro__M07286	3.98	TRUE	60.4964
FOXO1	C1orf21	4	hocomoco__FOXO1_HUMAN.H11MO.0.A	3.81	TRUE	79.831
FOXO1	DDI2	5	hocomoco__FOXO1_HUMAN.H11MO.0.A	3.81	TRUE	72.2521
FOXO1	KCNN3	8	hocomoco__FOXO1_HUMAN.H11MO.0.A	3.81	TRUE	65.6447
FOXO1	NDST4	8	hocomoco__FOXO1_HUMAN.H11MO.0.A	3.81	TRUE	86.9293
FOXO1	PRKCH	3	hocomoco__FOXO1_HUMAN.H11MO.0.A	3.81	TRUE	186.982
FOXO1	SNX25	1	hocomoco__FOXO1_HUMAN.H11MO.0.A	3.81	TRUE	69.1502
FOXO1	ZMIZ1	9	hocomoco__FOXO1_HUMAN.H11MO.0.A	3.81	TRUE	51.6837
FOXO1	ZNF462	2	hocomoco__FOXO1_HUMAN.H11MO.0.A	3.81	TRUE	78.4075
FOXO1	EGFR	2	transfac_pro__M01216	3.69	TRUE	157.145
FOXO1	ARPP21	18	transfac_public__M00473	3.4	TRUE	73.2153
FOXO1	DMD	55	transfac_public__M00473	3.4	TRUE	38.6779
FOXO1	EGLN1	70	transfac_public__M00473	3.4	TRUE	58.8263
FOXO1	ERBB4	72	transfac_public__M00473	3.4	TRUE	33.5936
FOXO1	GLUL	6	transfac_public__M00473	3.4	TRUE	87.1486
FOXO1	PDLIM5	6	transfac_public__M00473	3.4	TRUE	49.2617
FOXO1	RAPGEF2	4	transfac_public__M00473	3.4	TRUE	37.8886
FOXO1	RBFOX1	37	transfac_public__M00473	3.4	TRUE	62.6622
FOXO1	RBM24	9	transfac_public__M00473	3.4	TRUE	52.5874
FOXO1	SESN1	13	transfac_public__M00473	3.4	TRUE	60.2995
FOXO1	SOX6	25	transfac_public__M00473	3.4	TRUE	31.0615
FOXO1	TXNDC9	7	transfac_public__M00473	3.4	TRUE	42.2304
FOXO1	WDR20	74	transfac_public__M00473	3.4	TRUE	88.316
FOXO1	CD302	2	cisbp__M4973	3.31	TRUE	21.3721
FOXO1	PIK3R1	4	cisbp__M4973	3.31	TRUE	27.98
FOXO1	PRKCE	3	cisbp__M4973	3.31	TRUE	57.1698
FOXO1	FILIP1	22	hocomoco__FOXO1_MOUSE.H11MO.0.A	3.26	TRUE	34.4647
FOXO1	RORC	15	hocomoco__FOXO1_MOUSE.H11MO.0.A	3.26	TRUE	22.4327
FOXO1	CMYA5	14	cisbp__M0731	3.06	TRUE	49.8172
FOXO3	DDIT4	861	cisbp__M0733	7.7	TRUE	142.067
FOXO3	FBXO32	720	cisbp__M0733	7.7	TRUE	94.6943
FOXO3	FOXO1	825	cisbp__M0733	7.7	TRUE	196.148
FOXO3	FOXO3	876	cisbp__M0733	7.7	TRUE	NA
FOXO3	PDK4	802	cisbp__M0733	7.7	TRUE	151.85
FOXO3	RORA	745	cisbp__M0733	7.7	TRUE	146.771
FOXO3	TRIM63	608	cisbp__M0733	7.7	TRUE	116.85
FOXO3	WDR20	690	cisbp__M0733	7.7	TRUE	114.406
FOXO3	ZBTB16	698	cisbp__M0733	7.7	TRUE	120.899
FOXO3	ARID5B	595	hocomoco__FOXO3_MOUSE.H11MO.0.B	7.47	TRUE	112.684
FOXO3	SLC22A2	410	hocomoco__FOXO3_MOUSE.H11MO.0.B	7.47	TRUE	92.9777
FOXO3	SLC43A2	194	hocomoco__FOXO3_MOUSE.H11MO.0.B	7.47	TRUE	98.7189
FOXO3	SLC7A8	254	hocomoco__FOXO3_MOUSE.H11MO.0.B	7.47	TRUE	122.144
FOXO3	FAM13A	33	swissregulon__hs__FOXO1_3_4.p2	7.16	TRUE	124.539
FOXO3	GLUL	157	swissregulon__hs__FOXO1_3_4.p2	7.16	TRUE	127.572
FOXO3	RC3H1	34	swissregulon__hs__FOXO1_3_4.p2	7.16	TRUE	111.569
FOXO3	CELF2	570	cisbp__M0733	6.6	TRUE	64.8942
FOXO3	FOXN3	445	cisbp__M0733	6.6	TRUE	33.1879
FOXO3	MED13L	477	cisbp__M0733	6.6	TRUE	37.9765
FOXO3	TXNIP	679	cisbp__M0733	6.6	TRUE	59.6256
FOXO3	ZMYM4	280	cisbp__M0733	6.6	TRUE	52.5897
FOXO3	ELL	212	cisbp__M0733	6	TRUE	47.2044
FOXO3	FRY	373	cisbp__M0733	6	TRUE	54.4762
FOXO3	MTUS1	295	cisbp__M0733	6	TRUE	62.7377
FOXO3	PACRG	173	cisbp__M0733	6	TRUE	66.155
FOXO3	PITPNC1	550	cisbp__M0733	6	TRUE	28.6635
FOXO3	SOX6	270	cisbp__M0733	6	TRUE	18.7471
FOXO3	SPAG16	149	cisbp__M0733	6	TRUE	31.9327
FOXO3	UGP2	158	cisbp__M0733	6	TRUE	31.8543
FOXO3	UST	376	cisbp__M0733	6	TRUE	26.5058
FOXO3	ZFP36L1	229	cisbp__M0733	6	TRUE	33.3275
FOXO3	ZFAND5	181	cisbp__M4973	5.97	TRUE	62.2433
FOXO3	FNDC3A	101	flyfactorsurvey__foxo_SANGER_10_FBgn0038197	5.91	TRUE	24.8851
FOXO3	SESN1	73	flyfactorsurvey__foxo_SANGER_10_FBgn0038197	5.91	TRUE	37.8214
FOXO3	SIPA1L2	29	flyfactorsurvey__foxo_SANGER_10_FBgn0038197	5.91	TRUE	31.0736
FOXO3	AHCYL1	193	hocomoco__FOXO3_MOUSE.H11MO.0.B	5.24	TRUE	23.8724
FOXO3	ZCCHC11	180	hocomoco__FOXO3_MOUSE.H11MO.0.B	5.24	TRUE	26.5336
FOXO3	INTS6	187	transfac_pro__M07287	4.95	TRUE	50.4743
FOXO3	MLXIP	69	transfac_pro__M07287	4.95	TRUE	53.1778
FOXO3	PIK3R1	103	transfac_pro__M07287	4.95	TRUE	76.1914
FOXO3	DMD	224	cisbp__M0733	4.88	TRUE	2.70558
FOXO3	DTNA	385	cisbp__M0733	4.88	TRUE	27.5693
FOXO3	EGLN1	242	cisbp__M0733	4.88	TRUE	6.08932
FOXO3	ERBB4	322	cisbp__M0733	4.88	TRUE	4.01065
FOXO3	NCOA1	101	cisbp__M3280	4.88	TRUE	40.0571
FOXO3	PANK1	221	cisbp__M0733	4.88	TRUE	18.3737
FOXO3	PHTF2	263	cisbp__M0733	4.88	TRUE	33.2368
FOXO3	RBFOX1	254	cisbp__M0733	4.88	TRUE	7.26421
FOXO3	TBC1D15	29	cisbp__M3280	4.88	TRUE	41.681
FOXO3	TFDP2	422	cisbp__M0733	4.88	TRUE	24.4873
FOXO3	TMTC1	372	cisbp__M0733	4.88	TRUE	25.7178
FOXO3	FILIP1	128	hocomoco__FOXO3_MOUSE.H11MO.0.B	4.79	TRUE	8.59312
FOXO3	PDLIM3	235	hocomoco__FOXO3_MOUSE.H11MO.0.B	4.79	TRUE	15.6338
FOXO3	SMG1	121	hocomoco__FOXO3_MOUSE.H11MO.0.B	4.79	TRUE	4.42421
FOXO3	SH3BGR	118	hocomoco__FOXO3_HUMAN.H11MO.0.B	4.68	TRUE	12.1443
FOXO3	GPM6B	86	swissregulon__hs__FOXO1_3_4.p2	4.59	TRUE	47.3815
FOXO3	JARID2	95	transfac_pro__M01137	4.28	TRUE	38.6327
FOXO3	THSD4	18	transfac_pro__M01137	4.28	TRUE	27.4773
FOXO3	ZMIZ1	129	transfac_pro__M01137	4.28	TRUE	19.5002
FOXO3	FKBP5	85	hocomoco__FOXO3_MOUSE.H11MO.0.B	4.23	TRUE	259.141
FOXO3	GPCPD1	54	hocomoco__FOXO3_MOUSE.H11MO.0.B	4.23	TRUE	117.988
FOXO3	MPP6	86	hocomoco__FOXO3_MOUSE.H11MO.0.B	4.23	TRUE	121.458
FOXO3	RNF150	49	hocomoco__FOXO3_MOUSE.H11MO.0.B	4.23	TRUE	123.796
FOXO3	SLC44A1	39	hocomoco__FOXO3_MOUSE.H11MO.0.B	4.23	TRUE	99.6714
FOXO3	BCL6	195	taipale__FOXO3_full_GTAAACAW	4.14	TRUE	23.1661
FOXO3	CDON	91	taipale__FOXO3_full_GTAAACAW	4.14	TRUE	27.7857
FOXO3	FBXL4	33	taipale__FOXO3_full_GTAAACAW	4.14	TRUE	75.5712
FOXO3	GHR	107	taipale__FOXO3_full_GTAAACAW	4.14	TRUE	54.1389
FOXO3	KDM5B	120	taipale__FOXO3_full_GTAAACAW	4.14	TRUE	62.9293
FOXO3	NDST4	121	taipale__FOXO3_full_GTAAACAW	4.14	TRUE	51.1201
FOXO3	NEGR1	67	taipale__FOXO3_full_GTAAACAW	4.14	TRUE	45.5034
FOXO3	PKNOX2	24	taipale__FOXO3_full_GTAAACAW	4.14	TRUE	24.0946
FOXO3	PM20D2	31	taipale__FOXO3_full_GTAAACAW	4.14	TRUE	70.3641
FOXO3	SH3BP5	5	taipale__FOXO3_full_GTAAACAW	4.14	TRUE	60.4003
FOXO3	UCP3	92	taipale__FOXO3_full_GTAAACAW	4.14	TRUE	74.8796
FOXO3	AASS	48	swissregulon__hs__FOXO1_3_4.p2	4.08	TRUE	59.3362
FOXO3	GLRA2	35	swissregulon__hs__FOXO1_3_4.p2	4.08	TRUE	26.4873
FOXO3	PHKA1	5	swissregulon__hs__FOXO1_3_4.p2	4.08	TRUE	74.8618
FOXO3	TBX15	29	swissregulon__hs__FOXO1_3_4.p2	4.08	TRUE	62.9071
FOXO3	TNNT3	167	cisbp__M5466	4.07	TRUE	7.99963
FOXO3	PSME4	20	hocomoco__FOXO3_HUMAN.H11MO.0.B	4.02	TRUE	148.496
FOXO3	SLC22A3	2	hocomoco__FOXO3_HUMAN.H11MO.0.B	4.02	TRUE	120.401
FOXO3	AMPD1	28	transfac_pro__M01137	3.91	TRUE	1.37202
FOXO3	CCDC60	2	transfac_pro__M01137	3.91	TRUE	20.5743
FOXO3	CDH13	9	transfac_pro__M01137	3.91	TRUE	2.67363
FOXO3	CMYA5	82	transfac_pro__M01137	3.91	TRUE	12.8917
FOXO3	DUSP1	168	transfac_pro__M01137	3.91	TRUE	12.5316
FOXO3	FGF13	151	transfac_pro__M01137	3.91	TRUE	3.03937
FOXO3	GPATCH8	113	transfac_pro__M01137	3.91	TRUE	19.6707
FOXO3	MAPRE2	47	transfac_pro__M01137	3.91	TRUE	3.5347
FOXO3	MYOM1	49	transfac_pro__M01137	3.91	TRUE	3.65077
FOXO3	MYPN	18	transfac_pro__M01137	3.91	TRUE	0.613152
FOXO3	PDLIM5	48	transfac_pro__M01137	3.91	TRUE	1.88859
FOXO3	PDZRN3	42	transfac_pro__M01137	3.91	TRUE	23.2816
FOXO3	PGM1	31	transfac_pro__M01137	3.91	TRUE	31.7276
FOXO3	PPM1L	11	transfac_pro__M01137	3.91	TRUE	9.52342
FOXO3	RBM24	35	transfac_pro__M01137	3.91	TRUE	46.1585
FOXO3	SORBS2	175	transfac_pro__M01137	3.91	TRUE	15.9848
FOXO3	TMCC1	52	transfac_pro__M01137	3.91	TRUE	19.9309
FOXO3	AKT3	106	taipale__FOXO3_full_GTAAACAW	3.9	TRUE	16.2265
FOXO3	ARL15	79	taipale__FOXO3_full_GTAAACAW	3.9	TRUE	17.9692
FOXO3	DDI2	90	taipale__FOXO3_full_GTAAACAW	3.9	TRUE	27.3518
FOXO3	GOT1	61	taipale__FOXO3_full_GTAAACAW	3.9	TRUE	29.1566
FOXO3	HDAC4	119	taipale__FOXO3_full_GTAAACAW	3.9	TRUE	41.3593
FOXO3	HOMER1	74	taipale__FOXO3_full_GTAAACAW	3.9	TRUE	17.047
FOXO3	KCNN3	74	taipale__FOXO3_full_GTAAACAW	3.9	TRUE	17.2885
FOXO3	LRRC2	99	taipale__FOXO3_full_GTAAACAW	3.9	TRUE	2.26759
FOXO3	MBNL1	87	taipale__FOXO3_full_GTAAACAW	3.9	TRUE	11.2719
FOXO3	PPM1B	77	taipale__FOXO3_full_GTAAACAW	3.9	TRUE	34.2006
FOXO3	SIK2	9	taipale__FOXO3_full_GTAAACAW	3.9	TRUE	43.1469
FOXO3	C1orf21	18	cisbp__M5466	3.73	TRUE	9.22528
FOXO3	DUXA	39	cisbp__M5466	3.73	TRUE	19.2795
FOXO3	SLC7A2	12	cisbp__M5466	3.73	TRUE	3.21218
FOXO3	TP63	66	cisbp__M5466	3.73	TRUE	19.6701
FOXO3	TSC22D1	52	cisbp__M5466	3.73	TRUE	12.4684
FOXO3	ZNF462	51	cisbp__M5466	3.73	TRUE	19.8392
FOXO3	ABR	72	cisbp__M4973	3.67	TRUE	67.1021
FOXO3	ACTN3	90	cisbp__M4973	3.67	TRUE	14.2199
FOXO3	EGF	40	cisbp__M4973	3.67	TRUE	17.9926
FOXO3	MCF2L	44	cisbp__M4973	3.67	TRUE	13.1238
FOXO3	RIMBP2	9	cisbp__M4973	3.67	TRUE	30.2026
FOXO3	SORBS1	42	cisbp__M4973	3.67	TRUE	9.84199
FOXO3	TMEM182	6	cisbp__M4973	3.67	TRUE	10.1772
FOXO3	TXNDC9	24	cisbp__M4973	3.67	TRUE	24.9843
FOXO3	DCAF6	12	transfac_pro__M02270	3.29	TRUE	27.6522
FOXO3	PRKCH	7	transfac_pro__M02270	3.29	TRUE	60.1994
FOXO3	PTPN13	7	transfac_pro__M02270	3.29	TRUE	122.255
FOXO3	ACER2	10	transfac_pro__M02270	3.27	TRUE	94.8626
FOXO3	ARHGAP26	67	transfac_pro__M02270	3.22	TRUE	19.0124
FOXO3	FHIT	3	transfac_pro__M02270	3.22	TRUE	7.92906
FOXO3	PPP3CA	44	transfac_pro__M02270	3.22	TRUE	19.6212
FOXO3	SMTNL2	15	transfac_pro__M02270	3.22	TRUE	19.36
FOXO3	SPTBN1	89	transfac_pro__M02270	3.22	TRUE	13.626
FOXO3	SVIL	49	transfac_pro__M02270	3.22	TRUE	2.88655
FOXO3	TTC7B	24	transfac_pro__M02270	3.22	TRUE	18.4088
FOXO3	PAPD4	7	taipale__FOXO3_full_GTAAACATGTTTAC	3.15	TRUE	53.4647
FOXO3	ZC3H12C	14	taipale__FOXO3_full_GTAAACATGTTTAC	3.15	TRUE	62.2623
HES1	ABLIM3	2	transfac_pro__M07420	3.44	TRUE	18.4338
HES1	BHLHE40	3	transfac_pro__M07420	3.44	TRUE	68.2263
HES1	CACNB2	2	transfac_pro__M07420	3.44	TRUE	31.9599
HES1	CADM2	1	transfac_pro__M07420	3.44	TRUE	29.1829
HES1	DGKG	5	transfac_pro__M07420	3.44	TRUE	35.316
HES1	HES1	5	transfac_pro__M07420	3.44	TRUE	NA
HES1	LPL	2	transfac_pro__M07420	3.44	TRUE	34.9592
HES1	MECOM	5	transfac_pro__M07420	3.44	TRUE	28.4997
HES1	PROX1	3	transfac_pro__M07420	3.44	TRUE	40.8286
HES1	AKAP2	1	transfac_pro__M07420	3.37	TRUE	16.0738
MECOM	ARL15	3	cisbp__M3225	3.55	TRUE	360.741
MECOM	CD36	2	cisbp__M3225	3.55	TRUE	119.627
MECOM	GFOD1	1	cisbp__M3225	3.55	TRUE	202.591
MECOM	GMDS	1	cisbp__M3225	3.55	TRUE	108.876
MECOM	RAPGEF5	1	cisbp__M3225	3.55	TRUE	306.307
MECOM	RFTN1	1	cisbp__M3225	3.55	TRUE	184.396
MECOM	TCF4	1	cisbp__M3225	3.55	TRUE	84.6113
MECOM	ABLIM1	3	transfac_public__M00082	3.17	TRUE	134.596
MECOM	AKAP2	1	transfac_public__M00082	3.17	TRUE	229.21
MECOM	DOCK9	2	transfac_public__M00082	3.17	TRUE	216.945
MECOM	ELMO1	1	transfac_public__M00082	3.17	TRUE	114.192
MECOM	ITM2B	2	transfac_public__M00082	3.17	TRUE	32.248
MECOM	MECOM	3	transfac_public__M00082	3.17	TRUE	NA
MECOM	STXBP6	2	transfac_public__M00082	3.17	TRUE	50.7638
MECOM	BNC2	1	cisbp__M3229	3.04	TRUE	10.1051
MECOM	DOCK5	1	cisbp__M3229	3.04	TRUE	4.66069
MECOM	GPC6	1	cisbp__M3229	3.04	TRUE	8.49757
MECOM	KCNAB1	1	cisbp__M3229	3.04	TRUE	4.95127
MECOM	NEBL	1	cisbp__M3229	3.04	TRUE	219.426
MECOM	NFIB	1	cisbp__M3229	3.04	TRUE	21.6036
MECOM	NHS	1	cisbp__M3229	3.04	TRUE	4.76022
MECOM	NRXN1	1	cisbp__M3229	3.04	TRUE	9.87354
MECOM	PRICKLE1	1	cisbp__M3229	3.04	TRUE	1.00905
MEF2A	AAK1	98	transfac_pro__M01301	7.26	TRUE	20.9688
MEF2A	ADCY2	104	transfac_pro__M01301	7.26	TRUE	1.65949
MEF2A	ARHGAP10	93	transfac_pro__M01301	7.26	TRUE	20.7047
MEF2A	CKMT2	141	transfac_pro__M01301	7.26	TRUE	1.52865
MEF2A	CORO6	117	transfac_pro__M01301	7.26	TRUE	5.51877
MEF2A	DPF3	43	transfac_pro__M01301	7.26	TRUE	4.98333
MEF2A	DSCAM	183	transfac_pro__M01301	7.26	TRUE	4.23251
MEF2A	DYSF	84	transfac_pro__M01301	7.26	TRUE	3.26367
MEF2A	FBXO32	87	transfac_pro__M01301	7.26	TRUE	9.03486
MEF2A	INPP4B	116	transfac_pro__M01301	7.26	TRUE	5.26153
MEF2A	ITGA7	126	transfac_pro__M01301	7.26	TRUE	17.8395
MEF2A	KLHL29	45	transfac_pro__M01301	7.26	TRUE	19.0794
MEF2A	LIMCH1	242	transfac_pro__M01301	7.26	TRUE	5.93594
MEF2A	MAST4	26	transfac_pro__M01301	7.26	TRUE	12.945
MEF2A	MEF2A	194	transfac_pro__M01301	7.26	TRUE	NA
MEF2A	MYO18A	76	transfac_pro__M01301	7.26	TRUE	7.75619
MEF2A	NDRG2	123	transfac_pro__M01301	7.26	TRUE	8.97015
MEF2A	NEB	97	transfac_pro__M01301	7.26	TRUE	0.993615
MEF2A	NPAS2	145	transfac_pro__M01301	7.26	TRUE	33.4156
MEF2A	PADI2	29	transfac_pro__M01301	7.26	TRUE	7.58659
MEF2A	RUNX1	94	transfac_pro__M01301	7.26	TRUE	21.6298
MEF2A	2022-09-09	111	transfac_pro__M01301	7.26	TRUE	16.056
MEF2A	SLC36A2	11	transfac_pro__M01301	7.26	TRUE	5.31835
MEF2A	SLC8A3	254	transfac_pro__M01301	7.26	TRUE	6.86055
MEF2A	SNTB1	28	transfac_pro__M01301	7.26	TRUE	6.61225
MEF2A	SRL	204	transfac_pro__M01301	7.26	TRUE	3.05954
MEF2A	TBC1D1	117	transfac_pro__M01301	7.26	TRUE	5.95104
MEF2A	THRB	33	transfac_pro__M01301	7.26	TRUE	10.9572
MEF2A	TMOD1	130	transfac_pro__M01301	7.26	TRUE	4.89192
MEF2A	TNNC2	135	transfac_pro__M01301	7.26	TRUE	8.24404
MEF2A	TNNT3	271	transfac_pro__M01301	7.26	TRUE	20.1074
MEF2A	TPM2	162	transfac_pro__M01301	7.26	TRUE	13.7865
MEF2A	VWA3B	20	transfac_pro__M01301	7.26	TRUE	1.53119
MEF2A	KCNMA1	104	transfac_pro__M01301	6.9	TRUE	1.63447
MEF2A	KCNQ5	72	transfac_pro__M01301	6.9	TRUE	1.34642
MEF2A	LDB3	164	transfac_pro__M01301	6.9	TRUE	0.647635
MEF2A	PDE4D	154	transfac_pro__M01301	6.9	TRUE	1.20273
MEF2A	RPL3L	32	transfac_pro__M01301	6.9	TRUE	0.539511
MEF2A	TRDN	150	transfac_pro__M01301	6.9	TRUE	0.293868
MEF2A	TTN	176	transfac_pro__M01301	6.9	TRUE	0.406753
MEF2A	ACTN3	153	cisbp__M4694	6.74	TRUE	13.4378
MEF2A	AGBL1	64	cisbp__M4694	6.74	TRUE	1.7693
MEF2A	ANO6	23	cisbp__M4694	6.74	TRUE	5.88658
MEF2A	ASB18	201	cisbp__M4694	6.74	TRUE	1.7071
MEF2A	BMPR1B	32	cisbp__M4694	6.74	TRUE	10.2318
MEF2A	LRRFIP1	90	cisbp__M4694	6.74	TRUE	15.5444
MEF2A	MEF2C	116	cisbp__M4694	6.74	TRUE	3.38988
MEF2A	MTSS1	62	cisbp__M4694	6.74	TRUE	25.9328
MEF2A	NR3C2	77	cisbp__M4694	6.74	TRUE	4.03853
MEF2A	PPP1R12B	88	cisbp__M4694	6.74	TRUE	8.6944
MEF2A	RASAL2	78	cisbp__M4694	6.74	TRUE	37.1076
MEF2A	SETD7	37	cisbp__M4694	6.74	TRUE	22.0207
MEF2A	SLC16A10	39	cisbp__M4694	6.74	TRUE	9.83534
MEF2A	TACC2	94	cisbp__M4694	6.74	TRUE	2.70452
MEF2A	ABCC9	54	cisbp__M4675	6.7	TRUE	4.48715
MEF2A	ASB2	84	cisbp__M4675	6.7	TRUE	28.6659
MEF2A	FBXO40	147	cisbp__M4675	6.7	TRUE	2.37954
MEF2A	GPD2	64	cisbp__M4675	6.7	TRUE	9.86597
MEF2A	KCNN3	63	cisbp__M4675	6.7	TRUE	4.47289
MEF2A	PLCD4	55	cisbp__M4675	6.7	TRUE	2.62236
MEF2A	PYGM	70	cisbp__M4675	6.7	TRUE	23.1894
MEF2A	ACVR1	51	yetfasco__YPL089C_419	6.57	TRUE	10.1155
MEF2A	C9orf3	65	yetfasco__YPL089C_419	6.57	TRUE	6.93777
MEF2A	NXN	43	yetfasco__YPL089C_419	6.57	TRUE	13.9325
MEF2A	SCN4A	50	yetfasco__YPL089C_419	6.57	TRUE	2.70133
MEF2A	ARPP21	157	yetfasco__YPL089C_419	6.25	TRUE	14.7515
MEF2A	ATP2A1	52	scertf__spivak.RLM1	6.25	TRUE	7.39344
MEF2A	CASQ1	118	yetfasco__YPL089C_419	6.25	TRUE	1.08154
MEF2A	FBP2	144	yetfasco__YPL089C_419	6.25	TRUE	19.815
MEF2A	FGF13	141	yetfasco__YPL089C_419	6.25	TRUE	4.87436
MEF2A	FSD2	100	yetfasco__YPL089C_419	6.25	TRUE	1.42939
MEF2A	MYH1	86	yetfasco__YPL089C_419	6.25	TRUE	5.71348
MEF2A	MYH2	90	yetfasco__YPL089C_419	6.25	TRUE	1.2415
MEF2A	PDE4B	39	scertf__spivak.RLM1	6.25	TRUE	4.94899
MEF2A	VEGFA	79	yetfasco__YPL089C_419	6.25	TRUE	4.14131
MEF2A	ZFP36L1	77	yetfasco__YPL089C_419	6.25	TRUE	11.981
MEF2A	CPEB3	58	yetfasco__YPL089C_419	6.21	TRUE	0.96378
MEF2A	FHOD3	10	yetfasco__YPL089C_419	6.21	TRUE	1.23463
MEF2A	KIF13A	52	taipale__MEF2A_DBD_KCTAWAAATAGM_repr	5.42	TRUE	11.2211
MEF2A	CLIC5	108	transfac_pro__M00941	5.32	TRUE	9.01035
MEF2A	CUX1	16	transfac_pro__M00941	5.32	TRUE	13.2913
MEF2A	DAB2IP	65	transfac_pro__M00941	5.32	TRUE	9.81427
MEF2A	NOS1	45	transfac_pro__M00941	5.32	TRUE	2.79924
MEF2A	PDE4A	38	transfac_pro__M00941	5.32	TRUE	5.84042
MEF2A	PPP3CA	33	transfac_pro__M00941	5.32	TRUE	8.40176
MEF2A	RBM20	7	transfac_pro__M00941	5.32	TRUE	9.32962
MEF2A	RRAGD	27	transfac_pro__M00941	5.32	TRUE	8.86785
MEF2A	SEMA3C	36	transfac_pro__M00941	5.32	TRUE	2.74536
MEF2A	ZDHHC14	10	transfac_pro__M00941	5.32	TRUE	15.4894
MEF2A	FBXL4	10	stark__GNCTANWWATA	5.3	TRUE	7.07588
MEF2A	CACNA2D1	32	transfac_pro__M00941	5.22	TRUE	0.52961
MEF2A	PGM1	80	dbcorrdb__MEF2A__ENCSR000BNV_1__m1	4.88	TRUE	6.23159
MEF2A	CDH13	24	transfac_public__M00026	4.67	TRUE	1.31941
MEF2A	DDIT4L	5	transfac_public__M00026	4.67	TRUE	9.39603
MEF2A	KCTD8	35	transfac_pro__M00941	4.59	TRUE	7.3749
MEF2A	NSD1	3	cisbp__M4675	4.51	TRUE	16.4344
MEF2A	PTPRM	36	transfac_pro__M00406	4.38	TRUE	14.7636
MEF2A	ABTB2	9	cisbp__M3552	4.37	TRUE	6.05362
MEF2A	EGF	26	cisbp__M3552	4.37	TRUE	10.6354
MEF2A	HDAC4	23	transfac_public__M00231	4.23	TRUE	5.4407
MEF2A	SFXN5	6	transfac_public__M00231	4.23	TRUE	13.8645
MEF2A	TNIK	52	cisbp__M4466	4.2	TRUE	4.81574
MEF2A	UBE2R2	19	transfac_pro__M07424	4.08	TRUE	8.60461
MEF2A	DYNC1I1	4	scertf__morozov.SMP1	3.94	TRUE	10.8319
MEF2A	PDLIM7	8	transfac_pro__M00406	3.89	TRUE	1.28916
MEF2A	ZNF423	10	transfac_pro__M00406	3.89	TRUE	12.5045
MEF2A	MACROD1	10	transfac_pro__M00403	3.82	TRUE	7.57108
MEF2A	NRP1	5	transfac_pro__M00403	3.82	TRUE	5.47043
MEF2A	RNF217	2	transfac_pro__M00403	3.82	TRUE	11.1599
MEF2A	BHLHE40	10	dbcorrdb__MEF2A__ENCSR000BNV_1__m1	3.72	TRUE	11.5759
MEF2A	PPARGC1B	16	dbcorrdb__MEF2A__ENCSR000BNV_1__m1	3.72	TRUE	8.94872
MEF2A	EEPD1	12	transfac_public__M00006	3.59	TRUE	32.6984
MEF2A	UBE2E2	2	transfac_public__M00006	3.59	TRUE	6.23673
MEF2A	CAMK2A	3	transfac_pro__M07326	3.58	TRUE	5.12031
MEF2A	SLC1A3	14	transfac_pro__M07218	3.51	TRUE	1.68122
MEF2A	ARFGAP2	7	jaspar__MA0383.1	3.2	TRUE	5.10387
MEF2A	GABRG3	7	jaspar__MA0383.1	3.2	TRUE	14.1894
MEF2C	ABRA	333	hocomoco__MEF2C_MOUSE.H11MO.0.A	7.37	TRUE	102.693
MEF2C	ACTA1	480	hocomoco__MEF2C_MOUSE.H11MO.0.A	7.37	TRUE	128.626
MEF2C	ACTB	180	hocomoco__MEF2C_MOUSE.H11MO.0.A	7.37	TRUE	36.1437
MEF2C	ACTN3	370	hocomoco__MEF2C_MOUSE.H11MO.0.A	7.37	TRUE	200.636
MEF2C	ADARB2	86	hocomoco__MEF2C_MOUSE.H11MO.0.A	7.37	TRUE	295.376
MEF2C	AMPD1	480	hocomoco__MEF2C_MOUSE.H11MO.0.A	7.37	TRUE	145.238
MEF2C	APOBEC2	367	hocomoco__MEF2C_MOUSE.H11MO.0.A	7.37	TRUE	61.1577
MEF2C	ARPP21	456	hocomoco__MEF2C_MOUSE.H11MO.0.A	7.37	TRUE	228.534
MEF2C	ASB18	543	hocomoco__MEF2C_MOUSE.H11MO.0.A	7.37	TRUE	218.351
MEF2C	ASB5	397	hocomoco__MEF2C_MOUSE.H11MO.0.A	7.37	TRUE	160.941
MEF2C	BDNF	419	hocomoco__MEF2C_MOUSE.H11MO.0.A	7.37	TRUE	63.5214
MEF2C	C9orf3	218	hocomoco__MEF2C_MOUSE.H11MO.0.A	7.37	TRUE	124.316
MEF2C	CACNA1S	85	hocomoco__MEF2C_MOUSE.H11MO.0.A	7.37	TRUE	118.834
MEF2C	CASQ1	439	hocomoco__MEF2C_MOUSE.H11MO.0.A	7.37	TRUE	175.82
MEF2C	CASQ2	428	hocomoco__MEF2C_MOUSE.H11MO.0.A	7.37	TRUE	22.0262
MEF2C	CLIC5	295	hocomoco__MEF2C_MOUSE.H11MO.0.A	7.37	TRUE	232.26
MEF2C	CMYA5	571	hocomoco__MEF2C_MOUSE.H11MO.0.A	7.37	TRUE	184.856
MEF2C	CSRP3	409	hocomoco__MEF2C_MOUSE.H11MO.0.A	7.37	TRUE	140.049
MEF2C	CTBP2	246	hocomoco__MEF2C_MOUSE.H11MO.0.A	7.37	TRUE	22.5076
MEF2C	DAB2IP	261	hocomoco__MEF2C_MOUSE.H11MO.0.A	7.37	TRUE	60.8692
MEF2C	DES	268	hocomoco__MEF2C_MOUSE.H11MO.0.A	7.37	TRUE	53.0858
MEF2C	DMD	557	hocomoco__MEF2C_MOUSE.H11MO.0.A	7.37	TRUE	225.861
MEF2C	DSCAM	390	hocomoco__MEF2C_MOUSE.H11MO.0.A	7.37	TRUE	116.004
MEF2C	DUPD1	170	hocomoco__MEF2C_MOUSE.H11MO.0.A	7.37	TRUE	79.2494
MEF2C	ERBB4	402	hocomoco__MEF2C_MOUSE.H11MO.0.A	7.37	TRUE	155.283
MEF2C	ESR1	598	hocomoco__MEF2C_MOUSE.H11MO.0.A	7.37	TRUE	66.129
MEF2C	ESRRG	382	hocomoco__MEF2C_MOUSE.H11MO.0.A	7.37	TRUE	42.1557
MEF2C	FBP2	307	hocomoco__MEF2C_MOUSE.H11MO.0.A	7.37	TRUE	39.2097
MEF2C	FBXO40	423	hocomoco__MEF2C_MOUSE.H11MO.0.A	7.37	TRUE	228.069
MEF2C	FGF13	420	hocomoco__MEF2C_MOUSE.H11MO.0.A	7.37	TRUE	189.321
MEF2C	FILIP1	425	hocomoco__MEF2C_MOUSE.H11MO.0.A	7.37	TRUE	80.4026
MEF2C	FSD2	453	hocomoco__MEF2C_MOUSE.H11MO.0.A	7.37	TRUE	326.243
MEF2C	GALNTL6	102	hocomoco__MEF2C_MOUSE.H11MO.0.A	7.37	TRUE	24.8652
MEF2C	HDAC9	533	hocomoco__MEF2C_MOUSE.H11MO.0.A	7.37	TRUE	144.027
MEF2C	KCNMA1	395	hocomoco__MEF2C_MOUSE.H11MO.0.A	7.37	TRUE	212.479
MEF2C	LDB3	620	hocomoco__MEF2C_MOUSE.H11MO.0.A	7.37	TRUE	398.467
MEF2C	LGI1	442	hocomoco__MEF2C_MOUSE.H11MO.0.A	7.37	TRUE	63.3355
MEF2C	LIMCH1	502	hocomoco__MEF2C_MOUSE.H11MO.0.A	7.37	TRUE	190.585
MEF2C	MEF2C	459	hocomoco__MEF2C_MOUSE.H11MO.0.A	7.37	TRUE	NA
MEF2C	MLXIP	96	hocomoco__MEF2C_MOUSE.H11MO.0.A	7.37	TRUE	45.8425
MEF2C	MTUS1	275	hocomoco__MEF2C_MOUSE.H11MO.0.A	7.37	TRUE	69.0093
MEF2C	MYBPC1	267	hocomoco__MEF2C_MOUSE.H11MO.0.A	7.37	TRUE	555.762
MEF2C	MYBPC2	157	hocomoco__MEF2C_MOUSE.H11MO.0.A	7.37	TRUE	204.646
MEF2C	MYH1	353	hocomoco__MEF2C_MOUSE.H11MO.0.A	7.37	TRUE	397.194
MEF2C	MYH2	308	hocomoco__MEF2C_MOUSE.H11MO.0.A	7.37	TRUE	306.586
MEF2C	MYH7	328	hocomoco__MEF2C_MOUSE.H11MO.0.A	7.37	TRUE	135.542
MEF2C	MYL1	686	hocomoco__MEF2C_MOUSE.H11MO.0.A	7.37	TRUE	494.463
MEF2C	MYL2	325	hocomoco__MEF2C_MOUSE.H11MO.0.A	7.37	TRUE	93.1328
MEF2C	MYO18B	406	hocomoco__MEF2C_MOUSE.H11MO.0.A	7.37	TRUE	127.259
MEF2C	MYOM1	570	hocomoco__MEF2C_MOUSE.H11MO.0.A	7.37	TRUE	165.629
MEF2C	MYOM2	463	hocomoco__MEF2C_MOUSE.H11MO.0.A	7.37	TRUE	66.9981
MEF2C	MYOZ3	113	hocomoco__MEF2C_MOUSE.H11MO.0.A	7.37	TRUE	231.819
MEF2C	MYPN	429	hocomoco__MEF2C_MOUSE.H11MO.0.A	7.37	TRUE	176.413
MEF2C	NALCN	233	hocomoco__MEF2C_MOUSE.H11MO.0.A	7.37	TRUE	37.058
MEF2C	NOS1	156	hocomoco__MEF2C_MOUSE.H11MO.0.A	7.37	TRUE	185.345
MEF2C	NR3C1	310	hocomoco__MEF2C_MOUSE.H11MO.0.A	7.37	TRUE	76.1568
MEF2C	NRAP	465	hocomoco__MEF2C_MOUSE.H11MO.0.A	7.37	TRUE	173.878
MEF2C	OBSCN	192	hocomoco__MEF2C_MOUSE.H11MO.0.A	7.37	TRUE	258.937
MEF2C	PALLD	659	hocomoco__MEF2C_MOUSE.H11MO.0.A	7.37	TRUE	296.047
MEF2C	PANK1	376	hocomoco__MEF2C_MOUSE.H11MO.0.A	7.37	TRUE	27.6801
MEF2C	PDE4D	540	hocomoco__MEF2C_MOUSE.H11MO.0.A	7.37	TRUE	192.904
MEF2C	PDLIM3	72	hocomoco__MEF2C_MOUSE.H11MO.0.A	7.37	TRUE	105.27
MEF2C	PDLIM5	669	hocomoco__MEF2C_MOUSE.H11MO.0.A	7.37	TRUE	261.991
MEF2C	PGM1	257	hocomoco__MEF2C_MOUSE.H11MO.0.A	7.37	TRUE	184.482
MEF2C	PGM5	368	hocomoco__MEF2C_MOUSE.H11MO.0.A	7.37	TRUE	62.7172
MEF2C	PHKA1	66	hocomoco__MEF2C_MOUSE.H11MO.0.A	7.37	TRUE	53.5603
MEF2C	PKD2L2	142	hocomoco__MEF2C_MOUSE.H11MO.0.A	7.37	TRUE	213.331
MEF2C	PRKAG3	89	hocomoco__MEF2C_MOUSE.H11MO.0.A	7.37	TRUE	268.887
MEF2C	PRKG1	421	hocomoco__MEF2C_MOUSE.H11MO.0.A	7.37	TRUE	139.156
MEF2C	PTPN3	184	hocomoco__MEF2C_MOUSE.H11MO.0.A	7.37	TRUE	27.5936
MEF2C	RBFOX1	570	hocomoco__MEF2C_MOUSE.H11MO.0.A	7.37	TRUE	142.845
MEF2C	RBM24	223	hocomoco__MEF2C_MOUSE.H11MO.0.A	7.37	TRUE	81.8167
MEF2C	RHOBTB1	538	hocomoco__MEF2C_MOUSE.H11MO.0.A	7.37	TRUE	150.907
MEF2C	RTN4	386	hocomoco__MEF2C_MOUSE.H11MO.0.A	7.37	TRUE	163.306
MEF2C	SLC25A4	516	hocomoco__MEF2C_MOUSE.H11MO.0.A	7.37	TRUE	120.679
MEF2C	SLC2A5	142	hocomoco__MEF2C_MOUSE.H11MO.0.A	7.37	TRUE	98.5354
MEF2C	SLC8A3	600	hocomoco__MEF2C_MOUSE.H11MO.0.A	7.37	TRUE	92.5386
MEF2C	SOX6	376	hocomoco__MEF2C_MOUSE.H11MO.0.A	7.37	TRUE	177.644
MEF2C	SRL	478	hocomoco__MEF2C_MOUSE.H11MO.0.A	7.37	TRUE	198.867
MEF2C	STAU2	423	hocomoco__MEF2C_MOUSE.H11MO.0.A	7.37	TRUE	123.215
MEF2C	SVIL	338	hocomoco__MEF2C_MOUSE.H11MO.0.A	7.37	TRUE	136.315
MEF2C	SYNPO2	336	hocomoco__MEF2C_MOUSE.H11MO.0.A	7.37	TRUE	73.8366
MEF2C	TMEM182	555	hocomoco__MEF2C_MOUSE.H11MO.0.A	7.37	TRUE	250.099
MEF2C	TMOD1	242	hocomoco__MEF2C_MOUSE.H11MO.0.A	7.37	TRUE	53.8062
MEF2C	TNIK	142	hocomoco__MEF2C_MOUSE.H11MO.0.A	7.37	TRUE	149.806
MEF2C	TNNT3	576	hocomoco__MEF2C_MOUSE.H11MO.0.A	7.37	TRUE	289.796
MEF2C	TPM3	253	hocomoco__MEF2C_MOUSE.H11MO.0.A	7.37	TRUE	163.396
MEF2C	TRDN	548	hocomoco__MEF2C_MOUSE.H11MO.0.A	7.37	TRUE	419.872
MEF2C	TTN	623	hocomoco__MEF2C_MOUSE.H11MO.0.A	7.37	TRUE	342.258
MEF2C	USP13	603	hocomoco__MEF2C_MOUSE.H11MO.0.A	7.37	TRUE	161.161
MEF2C	VEGFA	226	hocomoco__MEF2C_MOUSE.H11MO.0.A	7.37	TRUE	108.237
MEF2C	XIRP1	511	hocomoco__MEF2C_MOUSE.H11MO.0.A	7.37	TRUE	105.532
MEF2C	PHTF2	127	dbcorrdb__MEF2C__ENCSR000BNG_1__m1	7.3	TRUE	142.908
MEF2C	RNF144B	316	dbcorrdb__MEF2C__ENCSR000BNG_1__m1	7.3	TRUE	100.604
MEF2C	ST7	131	dbcorrdb__MEF2C__ENCSR000BNG_1__m1	7.3	TRUE	83.9329
MEF2C	CKMT2	293	cisbp__M4467	7.25	TRUE	93.0177
MEF2C	DDC	112	cisbp__M4467	7.25	TRUE	112.778
MEF2C	EGF	90	cisbp__M4467	7.25	TRUE	89.7747
MEF2C	GPD2	293	cisbp__M4467	7.25	TRUE	276.415
MEF2C	KLHL31	336	cisbp__M4467	7.25	TRUE	150.282
MEF2C	PDZRN3	166	cisbp__M4467	7.25	TRUE	192.258
MEF2C	PTPRM	92	cisbp__M4467	7.25	TRUE	108.888
MEF2C	SESN1	79	cisbp__M4467	7.25	TRUE	99.9625
MEF2C	TMEM38B	69	cisbp__M4467	7.25	TRUE	113.701
MEF2C	TOR1AIP2	122	cisbp__M4467	7.25	TRUE	24.1666
MEF2C	TPM2	413	cisbp__M4467	7.25	TRUE	58.2302
MEF2C	TXNDC9	25	cisbp__M4467	7.25	TRUE	53.2719
MEF2C	TNPO1	82	jaspar__MA0497.1	7.06	TRUE	35.1738
MEF2C	AGBL1	337	factorbook__MEF2	7	TRUE	268.32
MEF2C	DTNA	302	factorbook__MEF2	7	TRUE	146.749
MEF2C	POPDC2	91	factorbook__MEF2	7	TRUE	35.5992
MEF2C	KCTD8	91	hocomoco__MEF2C_HUMAN.H11MO.0.A	6.99	TRUE	58.704
MEF2C	FREM2	326	yetfasco__YPL089C_419	6.94	TRUE	81.4859
MEF2C	KLF12	215	yetfasco__YPL089C_419	6.94	TRUE	52.8697
MEF2C	MEF2A	376	yetfasco__YPL089C_419	6.94	TRUE	42.6119
MEF2C	NDRG2	275	yetfasco__YPL089C_419	6.94	TRUE	148.444
MEF2C	NEB	313	yetfasco__YPL089C_419	6.94	TRUE	294.293
MEF2C	ANKRD1	174	dbcorrdb__MEF2C__ENCSR000BNG_1__m1	6.88	TRUE	68.5015
MEF2C	BCL6	201	dbcorrdb__MEF2C__ENCSR000BNG_1__m1	6.88	TRUE	14.2942
MEF2C	CD36	213	dbcorrdb__MEF2C__ENCSR000BNG_1__m1	6.88	TRUE	27.8219
MEF2C	MITF	288	dbcorrdb__MEF2C__ENCSR000BNG_1__m1	6.88	TRUE	21.4756
MEF2C	PRRX1	216	dbcorrdb__MEF2C__ENCSR000BNG_1__m1	6.88	TRUE	20.7519
MEF2C	TNNC2	225	dbcorrdb__MEF2C__ENCSR000BNG_1__m1	6.88	TRUE	13.6492
MEF2C	JARID2	234	hocomoco__MEF2C_MOUSE.H11MO.0.A	6.84	TRUE	13.2187
MEF2C	LIN52	147	homer__DCYAAAAATAGM_Mef2c	6.82	TRUE	138.264
MEF2C	RCAN2	69	cisbp__M4467	6.68	TRUE	28.7194
MEF2C	TBC1D8	39	cisbp__M4467	6.68	TRUE	2.67403
MEF2C	FBXO32	206	yetfasco__YPL089C_419	6.55	TRUE	135.83
MEF2C	NNT	253	yetfasco__YPL089C_419	6.55	TRUE	81.6729
MEF2C	ARMC8	27	transfac_pro__M04758	6.5	TRUE	38.5312
MEF2C	DNAJB4	138	transfac_pro__M04758	6.5	TRUE	30.4179
MEF2C	FHL1	258	transfac_pro__M04758	6.5	TRUE	165.196
MEF2C	SLC7A2	70	transfac_pro__M04758	6.5	TRUE	92.2694
MEF2C	TOM1	89	transfac_pro__M04758	6.5	TRUE	60.0428
MEF2C	LGR5	42	transfac_pro__M07424	6.29	TRUE	53.8344
MEF2C	ZBTB16	93	homer__DCYAAAAATAGM_Mef2c	6.26	TRUE	17.5383
MEF2C	ARHGAP6	350	scertf__spivak.RLM1	6.12	TRUE	295.976
MEF2C	KIAA1217	275	transfac_pro__M00941	6.08	TRUE	68.7595
MEF2C	PDE4B	113	transfac_pro__M00941	6.08	TRUE	371.907
MEF2C	ATP1B1	120	stark__YTAWWWWTAR	5.82	TRUE	145.93
MEF2C	FILIP1L	342	stark__YTAWWWWTAR	5.82	TRUE	334.073
MEF2C	IRS2	44	stark__YTAWWWWTAR	5.82	TRUE	33.4999
MEF2C	KIAA1324L	85	stark__YTAWWWWTAR	5.82	TRUE	32.2919
MEF2C	MAPRE2	224	stark__YTAWWWWTAR	5.82	TRUE	151.768
MEF2C	NUDT4	54	stark__YTAWWWWTAR	5.82	TRUE	67.6554
MEF2C	RAPGEF2	53	stark__YTAWWWWTAR	5.82	TRUE	71.9381
MEF2C	SLC1A3	114	stark__YTAWWWWTAR	5.82	TRUE	163.739
MEF2C	SORBS1	143	stark__YTAWWWWTAR	5.82	TRUE	46.6918
MEF2C	ADCY2	256	scertf__spivak.RLM1	5.66	TRUE	229.271
MEF2C	ALPK3	4	scertf__spivak.RLM1	5.66	TRUE	95.4922
MEF2C	ANKRD28	61	scertf__spivak.RLM1	5.66	TRUE	29.2754
MEF2C	ANO6	59	scertf__spivak.RLM1	5.66	TRUE	118.701
MEF2C	ARL6IP5	203	scertf__spivak.RLM1	5.66	TRUE	56.6071
MEF2C	ATP2A1	199	scertf__spivak.RLM1	5.66	TRUE	270.751
MEF2C	BMPR1B	98	scertf__spivak.RLM1	5.66	TRUE	127.473
MEF2C	CKM	264	scertf__spivak.RLM1	5.66	TRUE	156.559
MEF2C	CORO6	253	scertf__spivak.RLM1	5.66	TRUE	92.2561
MEF2C	DAG1	83	scertf__spivak.RLM1	5.66	TRUE	123.1
MEF2C	DNMT3A	301	scertf__spivak.RLM1	5.66	TRUE	121.398
MEF2C	DPF3	152	scertf__spivak.RLM1	5.66	TRUE	183.151
MEF2C	DUSP27	123	scertf__spivak.RLM1	5.66	TRUE	90.3211
MEF2C	DYSF	169	scertf__spivak.RLM1	5.66	TRUE	216.328
MEF2C	EYA1	165	scertf__spivak.RLM1	5.66	TRUE	175.404
MEF2C	FRAS1	211	scertf__spivak.RLM1	5.66	TRUE	100.159
MEF2C	GREB1L	189	scertf__spivak.RLM1	5.66	TRUE	57.5528
MEF2C	HECW1	69	scertf__spivak.RLM1	5.66	TRUE	32.5186
MEF2C	HOMER1	186	scertf__spivak.RLM1	5.66	TRUE	103.678
MEF2C	HSPB1	233	scertf__spivak.RLM1	5.66	TRUE	103.342
MEF2C	INPP4B	250	scertf__spivak.RLM1	5.66	TRUE	54.2212
MEF2C	ITGA7	199	scertf__spivak.RLM1	5.66	TRUE	24.1276
MEF2C	KCNN3	135	scertf__spivak.RLM1	5.66	TRUE	64.5073
MEF2C	KCNQ5	246	scertf__spivak.RLM1	5.66	TRUE	319.667
MEF2C	KLHL24	149	scertf__spivak.RLM1	5.66	TRUE	95.5999
MEF2C	KTN1	280	scertf__spivak.RLM1	5.66	TRUE	73.3731
MEF2C	LRRFIP1	175	scertf__spivak.RLM1	5.66	TRUE	132.112
MEF2C	MBNL1	220	scertf__spivak.RLM1	5.66	TRUE	128.261
MEF2C	MPP7	157	scertf__spivak.RLM1	5.66	TRUE	119.112
MEF2C	MYLK2	259	scertf__spivak.RLM1	5.66	TRUE	246.397
MEF2C	NR3C2	208	scertf__spivak.RLM1	5.66	TRUE	239.814
MEF2C	PPP1R12B	251	scertf__spivak.RLM1	5.66	TRUE	79.9
MEF2C	PRR16	188	scertf__spivak.RLM1	5.66	TRUE	99.1392
MEF2C	RYR1	124	scertf__spivak.RLM1	5.66	TRUE	195.8
MEF2C	SCN4A	158	scertf__spivak.RLM1	5.66	TRUE	247.928
MEF2C	SLC16A2	131	scertf__spivak.RLM1	5.66	TRUE	67.0965
MEF2C	SMG1	106	scertf__spivak.RLM1	5.66	TRUE	42.9112
MEF2C	SNX21	94	scertf__spivak.RLM1	5.66	TRUE	46.3076
MEF2C	STARD10	39	scertf__spivak.RLM1	5.66	TRUE	61.4808
MEF2C	TACC2	227	scertf__spivak.RLM1	5.66	TRUE	168.943
MEF2C	TMCC1	51	scertf__spivak.RLM1	5.66	TRUE	58.8949
MEF2C	TRIM72	142	scertf__spivak.RLM1	5.66	TRUE	97.4672
MEF2C	UBE2D1	110	scertf__spivak.RLM1	5.66	TRUE	102.523
MEF2C	USP2	242	scertf__spivak.RLM1	5.66	TRUE	56.972
MEF2C	VPS13A	85	scertf__spivak.RLM1	5.66	TRUE	57.8363
MEF2C	VWA3B	45	scertf__spivak.RLM1	5.66	TRUE	81.7983
MEF2C	MYOT	112	homer__DCYAAAAATAGM_Mef2c	5.52	TRUE	305.295
MEF2C	PYGM	181	homer__DCYAAAAATAGM_Mef2c	5.52	TRUE	255.512
MEF2C	LMOD3	107	jaspar__MA0369.1	5.5	TRUE	149.066
MEF2C	CADM2	141	cisbp__M4675	5.46	TRUE	24.8049
MEF2C	UCP3	15	cisbp__M4675	5.46	TRUE	37.5239
MEF2C	ZNF827	99	stark__YTAWWWWTAR	5.38	TRUE	14.8502
MEF2C	ANKRD10	15	scertf__spivak.RLM1	5.28	TRUE	23.2981
MEF2C	FNIP2	66	scertf__spivak.RLM1	5.28	TRUE	40.6595
MEF2C	GPR157	24	scertf__spivak.RLM1	5.28	TRUE	45.8184
MEF2C	OGFRL1	81	scertf__spivak.RLM1	5.28	TRUE	19.3568
MEF2C	TBC1D1	144	scertf__spivak.RLM1	5.28	TRUE	42.2416
MEF2C	ZNF462	129	scertf__spivak.RLM1	5.28	TRUE	27.9811
MEF2C	ABCC9	212	taipale_cyt_meth__MEF2C_CCWWATWWRG_FL_meth_repr	5.27	TRUE	316.047
MEF2C	CPEB3	305	taipale_cyt_meth__MEF2C_CCWWATWWRG_FL_meth_repr	5.27	TRUE	223.411
MEF2C	RPL3L	170	taipale_cyt_meth__MEF2C_CCWWATWWRG_FL_meth_repr	5.27	TRUE	269.637
MEF2C	ATP2A2	92	transfac_pro__M00941	5.06	TRUE	126.144
MEF2C	C1orf21	74	transfac_pro__M00941	5.06	TRUE	45.6438
MEF2C	CACNA2D1	149	transfac_pro__M00941	5.06	TRUE	187.363
MEF2C	CUX1	54	transfac_pro__M00941	5.06	TRUE	53.9041
MEF2C	DIXDC1	145	transfac_pro__M00941	5.06	TRUE	51.4288
MEF2C	DOK7	154	transfac_pro__M00941	5.06	TRUE	51.3711
MEF2C	ENAH	150	transfac_pro__M00941	5.06	TRUE	147.017
MEF2C	EYA4	120	transfac_pro__M00941	5.06	TRUE	105.954
MEF2C	FHL3	139	transfac_pro__M00941	5.06	TRUE	26.1933
MEF2C	FHOD3	64	transfac_pro__M00941	5.06	TRUE	184.246
MEF2C	GFOD1	131	transfac_pro__M00941	5.06	TRUE	21.9181
MEF2C	GHR	129	transfac_pro__M00941	5.06	TRUE	47.2002
MEF2C	KIF1B	193	transfac_pro__M00941	5.06	TRUE	62.8654
MEF2C	MGST3	113	transfac_pro__M00941	5.06	TRUE	49.8853
MEF2C	MN1	57	transfac_pro__M00941	5.06	TRUE	70.2538
MEF2C	MYO18A	149	transfac_pro__M00941	5.06	TRUE	39.5802
MEF2C	MYOM3	80	transfac_pro__M00941	5.06	TRUE	99.7856
MEF2C	NRXN2	203	transfac_pro__M00941	5.06	TRUE	185.084
MEF2C	NUDT5	73	transfac_pro__M00941	5.06	TRUE	56.2944
MEF2C	PADI2	87	transfac_pro__M00941	5.06	TRUE	178.617
MEF2C	PDE4A	142	transfac_pro__M00941	5.06	TRUE	129.65
MEF2C	PLEKHH2	67	transfac_pro__M00941	5.06	TRUE	53.9833
MEF2C	PPM1B	176	transfac_pro__M00941	5.06	TRUE	55.0095
MEF2C	PPP3CA	116	transfac_pro__M00941	5.06	TRUE	167.264
MEF2C	PROX1	134	transfac_pro__M00941	5.06	TRUE	80.4501
MEF2C	PXN	129	transfac_pro__M00941	5.06	TRUE	22.6219
MEF2C	RRAGD	92	transfac_pro__M00941	5.06	TRUE	97.1703
MEF2C	SEMA3C	198	transfac_pro__M00941	5.06	TRUE	153.077
MEF2C	SGCB	117	transfac_pro__M00941	5.06	TRUE	44.249
MEF2C	SLC25A42	151	transfac_pro__M00941	5.06	TRUE	66.4751
MEF2C	SLC36A2	32	transfac_pro__M00941	5.06	TRUE	296.588
MEF2C	SLC38A2	89	transfac_pro__M00941	5.06	TRUE	64.5041
MEF2C	SMTNL1	153	transfac_pro__M00941	5.06	TRUE	129.955
MEF2C	SNTB1	67	transfac_pro__M00941	5.06	TRUE	85.3127
MEF2C	SSBP3	74	transfac_pro__M00941	5.06	TRUE	64.6856
MEF2C	TBX15	167	transfac_pro__M00941	5.06	TRUE	39.3449
MEF2C	THRB	106	transfac_pro__M00941	5.06	TRUE	68.3
MEF2C	TNFRSF19	217	transfac_pro__M00941	5.06	TRUE	126.553
MEF2C	TP63	192	transfac_pro__M00941	5.06	TRUE	140.769
MEF2C	TSC22D1	249	transfac_pro__M00941	5.06	TRUE	136.602
MEF2C	TTLL11	18	transfac_pro__M00941	5.06	TRUE	68.2478
MEF2C	ZDHHC14	15	transfac_pro__M00941	5.06	TRUE	52.6981
MEF2C	ACTN2	91	cisbp__M6341	5	TRUE	245.3
MEF2C	ACVR1	148	cisbp__M6341	5	TRUE	110.126
MEF2C	ALPK2	212	cisbp__M6341	5	TRUE	111.966
MEF2C	C16orf52	157	cisbp__M6341	5	TRUE	35.5896
MEF2C	CACNB2	64	cisbp__M6341	5	TRUE	47.703
MEF2C	CNTN4	159	cisbp__M6341	5	TRUE	42.2605
MEF2C	KIF13A	158	cisbp__M6341	5	TRUE	87.9414
MEF2C	LRRFIP2	89	cisbp__M6341	5	TRUE	143.911
MEF2C	MYH7B	147	cisbp__M6341	5	TRUE	107.459
MEF2C	NEXN	194	cisbp__M6341	5	TRUE	181.672
MEF2C	NXN	158	cisbp__M6341	5	TRUE	150.493
MEF2C	RNF34	90	cisbp__M6341	5	TRUE	64.5951
MEF2C	SLC22A23	159	cisbp__M6341	5	TRUE	238.325
MEF2C	TPD52L1	78	cisbp__M6341	5	TRUE	165.159
MEF2C	AHCYL1	50	cisbp__M2174	4.79	TRUE	29.4034
MEF2C	ARPP19	21	cisbp__M2174	4.79	TRUE	66.8929
MEF2C	ATXN2	101	cisbp__M2174	4.79	TRUE	89.6827
MEF2C	BTG2	24	cisbp__M2174	4.79	TRUE	72.255
MEF2C	CAMK2D	67	cisbp__M2174	4.79	TRUE	142.67
MEF2C	CDH13	130	cisbp__M2174	4.79	TRUE	304.375
MEF2C	DDI2	111	cisbp__M2174	4.79	TRUE	53.6768
MEF2C	EML1	29	cisbp__M2174	4.79	TRUE	227.427
MEF2C	ENO3	105	cisbp__M2174	4.79	TRUE	80.1238
MEF2C	FAM189A2	33	cisbp__M2174	4.79	TRUE	100.474
MEF2C	FBXL4	39	cisbp__M2174	4.79	TRUE	118.919
MEF2C	FBXO42	110	cisbp__M2174	4.79	TRUE	166.035
MEF2C	FHIT	157	cisbp__M2174	4.79	TRUE	58.1147
MEF2C	GPC3	16	cisbp__M2174	4.79	TRUE	75.9419
MEF2C	ITGB6	100	cisbp__M2174	4.79	TRUE	114.648
MEF2C	KPNA4	23	cisbp__M2174	4.79	TRUE	41.6948
MEF2C	MYL12A	135	cisbp__M2174	4.79	TRUE	105.793
MEF2C	NKAIN2	40	cisbp__M2174	4.79	TRUE	93.6963
MEF2C	NSD1	19	cisbp__M2174	4.79	TRUE	35.4755
MEF2C	NT5C2	22	cisbp__M2174	4.79	TRUE	72.6436
MEF2C	PLCD4	179	cisbp__M2174	4.79	TRUE	231.899
MEF2C	PPM1L	34	cisbp__M2174	4.79	TRUE	120.242
MEF2C	SLC25A37	17	cisbp__M2174	4.79	TRUE	41.7858
MEF2C	UBAP2	25	cisbp__M2174	4.79	TRUE	24.0668
MEF2C	UBE2E2	14	cisbp__M2174	4.79	TRUE	63.8098
MEF2C	ZFPM2	32	cisbp__M2174	4.79	TRUE	211.592
MEF2C	ARFGAP2	7	taipale_cyt_meth__MEF2C_CCWWATWWRG_FL_meth_repr	4.66	TRUE	24.766
MEF2C	C11orf84	75	taipale_cyt_meth__MEF2C_CCWWATWWRG_FL_meth_repr	4.66	TRUE	14.9736
MEF2C	CNOT2	48	taipale_cyt_meth__MEF2C_CCWWATWWRG_FL_meth_repr	4.66	TRUE	27.5021
MEF2C	EPB41L5	19	taipale_cyt_meth__MEF2C_CCWWATWWRG_FL_meth_repr	4.66	TRUE	23.6785
MEF2C	GLUL	9	taipale_cyt_meth__MEF2C_CCWWATWWRG_FL_meth_repr	4.66	TRUE	34.5024
MEF2C	ICA1	54	taipale_cyt_meth__MEF2C_CCWWATWWRG_FL_meth_repr	4.66	TRUE	25.0714
MEF2C	LMCD1	70	taipale_cyt_meth__MEF2C_CCWWATWWRG_FL_meth_repr	4.66	TRUE	60.4892
MEF2C	LPCAT3	18	taipale_cyt_meth__MEF2C_CCWWATWWRG_FL_meth_repr	4.66	TRUE	18.2853
MEF2C	LPP	162	taipale_cyt_meth__MEF2C_CCWWATWWRG_FL_meth_repr	4.66	TRUE	50.6197
MEF2C	RYR3	39	taipale_cyt_meth__MEF2C_CCWWATWWRG_FL_meth_repr	4.66	TRUE	23.1572
MEF2C	TRIM55	24	taipale_cyt_meth__MEF2C_CCWWATWWRG_FL_meth_repr	4.66	TRUE	51.8392
MEF2C	ECHDC3	15	transfac_pro__M00941	4.61	TRUE	6.27752
MEF2C	GPATCH8	63	transfac_pro__M00941	4.61	TRUE	24.6089
MEF2C	PBX1	21	transfac_pro__M00941	4.61	TRUE	24.8936
MEF2C	SLC44A1	27	transfac_pro__M00941	4.61	TRUE	23.1156
MEF2C	SPPL2A	9	transfac_pro__M00941	4.61	TRUE	12.6124
MEF2C	TGFB2	51	transfac_pro__M00941	4.61	TRUE	22.6143
MEF2C	JPH1	19	stark__GNCTANWWATA	4.49	TRUE	152.203
MEF2C	NAMPT	4	stark__GNCTANWWATA	4.49	TRUE	32.5536
MEF2C	ASB2	168	cisbp__M4675	4.44	TRUE	198.88
MEF2C	ABCC5	8	cisbp__M2174	4.4	TRUE	70.3611
MEF2C	ADAMTS19	9	cisbp__M2174	4.4	TRUE	56.753
MEF2C	FNBP1L	63	cisbp__M2174	4.4	TRUE	35.8513
MEF2C	MSH2	15	cisbp__M2174	4.4	TRUE	37.4832
MEF2C	ROBO2	27	cisbp__M2174	4.4	TRUE	139.266
MEF2C	SLC19A2	30	cisbp__M2174	4.4	TRUE	29.8324
MEF2C	USP54	41	cisbp__M2174	4.4	TRUE	45.3129
MEF2C	ZNF211	8	cisbp__M2174	4.4	TRUE	30.2333
MEF2C	ZNF567	4	cisbp__M2174	4.4	TRUE	58.0785
MEF2C	BCKDHB	27	cisbp__M4467	4.38	TRUE	28.6905
MEF2C	BHLHE40	57	cisbp__M4467	4.38	TRUE	70.6703
MEF2C	CAMK2A	21	cisbp__M4467	4.38	TRUE	129.494
MEF2C	CLASP2	56	cisbp__M4467	4.38	TRUE	43.6213
MEF2C	DDIT4L	23	cisbp__M4467	4.38	TRUE	60.7455
MEF2C	IL12RB2	30	cisbp__M4467	4.38	TRUE	68.3645
MEF2C	LRRC2	37	cisbp__M4467	4.38	TRUE	142.949
MEF2C	NEO1	10	cisbp__M4467	4.38	TRUE	161.617
MEF2C	PPARGC1B	60	cisbp__M4467	4.38	TRUE	161.973
MEF2C	TMEM131	36	cisbp__M4467	4.38	TRUE	55.6809
MEF2C	UBE2R2	89	cisbp__M4467	4.38	TRUE	52.8506
MEF2C	GOLT1A	4	jaspar__MA0369.1	4.33	TRUE	168.045
MEF2C	NINL	69	jaspar__MA0369.1	4.33	TRUE	35.009
MEF2C	STON2	33	cisbp__M4467	4.3	TRUE	54.5895
MEF2C	NUDT3	23	factorbook__MEF2	4.16	TRUE	42.4676
MEF2C	ANKRD33B	38	homer__DCYAAAAATAGM_Mef2c	4.14	TRUE	249.568
MEF2C	DCAF6	25	homer__DCYAAAAATAGM_Mef2c	4.14	TRUE	66.0862
MEF2C	MACROD1	38	homer__DCYAAAAATAGM_Mef2c	4.14	TRUE	152.986
MEF2C	RNF217	15	stark__GNCTANWWATA	4.05	TRUE	20.6661
MEF2C	DENND3	29	transfac_pro__M04758	4.03	TRUE	151.942
MEF2C	ROCK2	41	transfac_pro__M04758	4.03	TRUE	72.4536
MEF2C	TMCC3	66	dbcorrdb__MEF2C__ENCSR000BNG_1__m1	3.9	TRUE	8.03843
MEF2C	EGLN1	6	cisbp__M2174	3.84	TRUE	17.1024
MEF2C	ITPR2	21	cisbp__M2174	3.84	TRUE	38.1501
MEF2C	HDAC4	69	hocomoco__MEF2C_MOUSE.H11MO.0.A	3.81	TRUE	76.173
MEF2C	ATP13A4	6	cisbp__M4467	3.69	TRUE	22.3699
MEF2C	GPCPD1	54	cisbp__M4467	3.69	TRUE	32.6277
MEF2C	MPP6	15	cisbp__M4467	3.69	TRUE	44.5382
MEF2C	PEX5L	35	cisbp__M4467	3.69	TRUE	27.4742
MEF2C	PPARA	42	cisbp__M4467	3.69	TRUE	14.1669
MEF2C	EHD2	27	factorbook__MEF2	3.49	TRUE	43.2774
MEF2C	GABRG3	6	jaspar__MA0383.1	3.47	TRUE	53.1233
MEF2C	NFIX	21	jaspar__MA0383.1	3.47	TRUE	96.5463
MEF2C	ETFA	7	transfac_pro__M07424	3.44	TRUE	15.5432
MEF2C	ABCC4	1	cisbp__M2297	3.37	TRUE	107.622
MEF2C	ZNF423	18	cisbp__M2297	3.37	TRUE	119.371
NFIA	ANKS1B	1	tfdimers__MD00139	3.59	TRUE	41.169
NFIA	ESR1	1	tfdimers__MD00139	3.59	TRUE	69.3036
NFIA	FIGN	1	tfdimers__MD00139	3.59	TRUE	37.958
NFIA	IGF1	1	tfdimers__MD00139	3.59	TRUE	36.9007
NFIA	ITGBL1	1	tfdimers__MD00139	3.59	TRUE	74.3099
NFIA	RBMS3	1	tfdimers__MD00139	3.59	TRUE	56.8328
NFIA	TCF4	1	tfdimers__MD00139	3.59	TRUE	47.741
NFIX	ADCY2	3	hdpi__NFIX	3.54	TRUE	1.16369
NFIX	ARHGAP6	3	hdpi__NFIX	3.54	TRUE	4.88028
NFIX	ARPP21	3	hdpi__NFIX	3.54	TRUE	11.3062
NFIX	ATP1B1	2	hdpi__NFIX	3.54	TRUE	1.45966
NFIX	CACNA2D1	2	hdpi__NFIX	3.54	TRUE	0.226071
NFIX	CAMK2A	3	hdpi__NFIX	3.54	TRUE	2.76935
NFIX	CDH13	3	hdpi__NFIX	3.54	TRUE	3.41977
NFIX	CKMT2	2	hdpi__NFIX	3.54	TRUE	0.664402
NFIX	CLIC5	2	hdpi__NFIX	3.54	TRUE	3.06703
NFIX	COL4A3	2	hdpi__NFIX	3.54	TRUE	5.01648
NFIX	DDC	2	hdpi__NFIX	3.54	TRUE	4.32295
NFIX	DMD	2	hdpi__NFIX	3.54	TRUE	0.326302
NFIX	DPF3	2	hdpi__NFIX	3.54	TRUE	4.71862
NFIX	DSCAM	2	hdpi__NFIX	3.54	TRUE	0.727275
NFIX	EGF	2	hdpi__NFIX	3.54	TRUE	3.61229
NFIX	EML1	2	hdpi__NFIX	3.54	TRUE	5.26338
NFIX	ENO3	3	hdpi__NFIX	3.54	TRUE	9.67417
NFIX	ERBB4	2	hdpi__NFIX	3.54	TRUE	0.252201
NFIX	EYA1	3	hdpi__NFIX	3.54	TRUE	1.77944
NFIX	FBXL4	3	hdpi__NFIX	3.54	TRUE	7.73174
NFIX	FBXO32	2	hdpi__NFIX	3.54	TRUE	2.06968
NFIX	FGF13	3	hdpi__NFIX	3.54	TRUE	5.79624
NFIX	FILIP1L	2	hdpi__NFIX	3.54	TRUE	3.96482
NFIX	FSD2	2	hdpi__NFIX	3.54	TRUE	1.54816
NFIX	GABRG3	2	hdpi__NFIX	3.54	TRUE	8.87166
NFIX	GHR	3	hdpi__NFIX	3.54	TRUE	10.3976
NFIX	GPD2	3	hdpi__NFIX	3.54	TRUE	13.6349
NFIX	HDAC4	3	hdpi__NFIX	3.54	TRUE	11.4041
NFIX	ITGB6	2	hdpi__NFIX	3.54	TRUE	0.142086
NFIX	KCNMA1	2	hdpi__NFIX	3.54	TRUE	0.37243
NFIX	KCNQ5	2	hdpi__NFIX	3.54	TRUE	0.231553
NFIX	KIF13A	2	hdpi__NFIX	3.54	TRUE	4.59965
NFIX	MBNL1	2	hdpi__NFIX	3.54	TRUE	0.184855
NFIX	MEF2C	2	hdpi__NFIX	3.54	TRUE	9.50433
NFIX	MYBPC1	2	hdpi__NFIX	3.54	TRUE	0.156867
NFIX	MYH1	3	hdpi__NFIX	3.54	TRUE	11.8011
NFIX	MYH2	2	hdpi__NFIX	3.54	TRUE	1.73169
NFIX	MYL1	2	hdpi__NFIX	3.54	TRUE	7.08444
NFIX	NFIA	3	hdpi__NFIX	3.54	TRUE	6.44439
NFIX	NFIB	3	hdpi__NFIX	3.54	TRUE	6.97371
NFIX	NOS1	2	hdpi__NFIX	3.54	TRUE	1.66145
NFIX	NR3C2	3	hdpi__NFIX	3.54	TRUE	2.98785
NFIX	PBX1	3	hdpi__NFIX	3.54	TRUE	4.7091
NFIX	PDE4B	3	hdpi__NFIX	3.54	TRUE	11.2341
NFIX	PGM1	2	hdpi__NFIX	3.54	TRUE	10.8729
NFIX	PROX1	3	hdpi__NFIX	3.54	TRUE	1.30701
NFIX	RHOBTB1	2	hdpi__NFIX	3.54	TRUE	0.859721
NFIX	RTN4	2	hdpi__NFIX	3.54	TRUE	2.90299
NFIX	SLC1A3	2	hdpi__NFIX	3.54	TRUE	0.387897
NFIX	SNTB1	2	hdpi__NFIX	3.54	TRUE	8.35916
NFIX	SOX6	3	hdpi__NFIX	3.54	TRUE	1.6182
NFIX	SSBP3	2	hdpi__NFIX	3.54	TRUE	11.1598
NFIX	STAU2	2	hdpi__NFIX	3.54	TRUE	1.39713
NFIX	TACC2	2	hdpi__NFIX	3.54	TRUE	0.811792
NFIX	THRB	2	hdpi__NFIX	3.54	TRUE	3.64426
NFIX	TNFRSF19	3	hdpi__NFIX	3.54	TRUE	7.66269
NFIX	TRDN	2	hdpi__NFIX	3.54	TRUE	0.575961
NFIX	TTN	2	hdpi__NFIX	3.54	TRUE	0.570452
NFIX	ZFHX4	3	hdpi__NFIX	3.54	TRUE	9.5215
NFIX	ZFPM2	3	hdpi__NFIX	3.54	TRUE	4.30606
PPARA	ACSS3	2	transfac_public__M00242	3.12	TRUE	7.06039
PPARA	CAMK2D	2	transfac_public__M00242	3.12	TRUE	0.453226
PPARA	CD36	5	transfac_public__M00242	3.12	TRUE	41.241
PPARA	CKMT2	2	transfac_public__M00242	3.12	TRUE	0.499967
PPARA	CNTN4	5	transfac_public__M00242	3.12	TRUE	5.41281
PPARA	COPS7B	2	transfac_public__M00242	3.12	TRUE	13.8002
PPARA	EHD2	2	transfac_public__M00242	3.12	TRUE	5.45414
PPARA	ELL	3	transfac_public__M00242	3.12	TRUE	1.27814
PPARA	ERN1	4	transfac_public__M00242	3.12	TRUE	5.68894
PPARA	ETFDH	5	transfac_public__M00242	3.12	TRUE	4.37091
PPARA	FHL1	2	transfac_public__M00242	3.12	TRUE	1.23254
PPARA	FKBP5	2	transfac_public__M00242	3.12	TRUE	1.15586
PPARA	HSD17B4	2	transfac_public__M00242	3.12	TRUE	7.29428
PPARA	KLF12	2	transfac_public__M00242	3.12	TRUE	0.842421
PPARA	MAP2K6	2	transfac_public__M00242	3.12	TRUE	7.89698
PPARA	NNT	5	transfac_public__M00242	3.12	TRUE	33.1805
PPARA	PALLD	2	transfac_public__M00242	3.12	TRUE	0.270184
PPARA	PDE4B	3	transfac_public__M00242	3.12	TRUE	2.96212
PPARA	PDE4D	2	transfac_public__M00242	3.12	TRUE	0.227004
PPARA	PPP1R12B	4	transfac_public__M00242	3.12	TRUE	6.1576
PPARA	SIK2	2	transfac_public__M00242	3.12	TRUE	2.90207
PPARA	ATP1B1	4	hocomoco__PPARA_MOUSE.H11MO.0.A	3.05	TRUE	7.19798
PPARA	DTNA	2	hocomoco__PPARA_MOUSE.H11MO.0.A	3.05	TRUE	3.07384
PPARA	ETFA	4	hocomoco__PPARA_MOUSE.H11MO.0.A	3.05	TRUE	20.2231
PPARA	LPCAT3	3	hocomoco__PPARA_MOUSE.H11MO.0.A	3.05	TRUE	3.97107
PPARA	NEBL	2	hocomoco__PPARA_MOUSE.H11MO.0.A	3.05	TRUE	8.67568
PPARA	TPM3	8	hocomoco__PPARA_MOUSE.H11MO.0.A	3.05	TRUE	62.6125
PPARA	USP13	4	hocomoco__PPARA_MOUSE.H11MO.0.A	3.05	TRUE	2.80234
PPARA	VEGFA	4	hocomoco__PPARA_MOUSE.H11MO.0.A	3.05	TRUE	1.32419
SSBP3	ABCC9	1	hdpi__SSBP3	3.65	TRUE	8.67848
SSBP3	ACVR1	3	hdpi__SSBP3	3.65	TRUE	2.78733
SSBP3	ADCY2	3	hdpi__SSBP3	3.65	TRUE	2.00438
SSBP3	BMPR1B	4	hdpi__SSBP3	3.65	TRUE	20.2439
SSBP3	CACNB2	3	hdpi__SSBP3	3.65	TRUE	5.6253
SSBP3	CKMT2	3	hdpi__SSBP3	3.65	TRUE	3.173
SSBP3	CLIC5	3	hdpi__SSBP3	3.65	TRUE	3.68779
SSBP3	CTBP2	1	hdpi__SSBP3	3.65	TRUE	6.9403
SSBP3	DAB2IP	1	hdpi__SSBP3	3.65	TRUE	6.3095
SSBP3	DSCAM	4	hdpi__SSBP3	3.65	TRUE	14.8885
SSBP3	DYSF	3	hdpi__SSBP3	3.65	TRUE	2.91824
SSBP3	ESRRG	3	hdpi__SSBP3	3.65	TRUE	5.7095
SSBP3	FGF13	3	hdpi__SSBP3	3.65	TRUE	3.11155
SSBP3	LIMCH1	2	hdpi__SSBP3	3.65	TRUE	26.9508
SSBP3	MAP2K6	2	hdpi__SSBP3	3.65	TRUE	17.2501
SSBP3	MEF2C	3	hdpi__SSBP3	3.65	TRUE	7.27664
SSBP3	NFIX	4	hdpi__SSBP3	3.65	TRUE	16.0331
SSBP3	NOS1	4	hdpi__SSBP3	3.65	TRUE	16.516
SSBP3	PGM1	1	hdpi__SSBP3	3.65	TRUE	4.9932
SSBP3	THRB	2	hdpi__SSBP3	3.65	TRUE	16.9779
SSBP3	TNFRSF19	2	hdpi__SSBP3	3.65	TRUE	12.1982
SSBP3	VEGFA	2	hdpi__SSBP3	3.65	TRUE	21.4605
SSBP3	ARHGAP6	2	hdpi__SSBP3	3.16	TRUE	0.420219
SSBP3	DTNA	2	hdpi__SSBP3	3.16	TRUE	0.534829
SSBP3	PDE4D	2	hdpi__SSBP3	3.16	TRUE	0.995535
SSBP3	RCAN2	2	hdpi__SSBP3	3.16	TRUE	1.2991
SSBP3	ZNF462	2	hdpi__SSBP3	3.16	TRUE	1.42939
TCF4	ANKRD28	13	homer__ACATCAAAGGGA_Tcf4	3.43	TRUE	33.6738
TCF4	BOC	11	homer__ACATCAAAGGGA_Tcf4	3.43	TRUE	32.4363
TCF4	FOXN3	15	homer__ACATCAAAGGGA_Tcf4	3.43	TRUE	42.0997
TCF4	HMCN1	12	homer__ACATCAAAGGGA_Tcf4	3.43	TRUE	70.5288
TCF4	NFIB	9	homer__ACATCAAAGGGA_Tcf4	3.43	TRUE	42.6811
TCF4	NPAS3	7	homer__ACATCAAAGGGA_Tcf4	3.43	TRUE	38.2117
TCF4	SGCZ	12	homer__ACATCAAAGGGA_Tcf4	3.43	TRUE	83.4331
TCF4	TSHZ2	13	homer__ACATCAAAGGGA_Tcf4	3.43	TRUE	75.0185
TCF4	ZFHX4	14	homer__ACATCAAAGGGA_Tcf4	3.43	TRUE	44.0664
TCF4	ABLIM1	9	swissregulon__hs__TAL1_TCF_3_4_12_.p2	3.38	TRUE	33.9138
TCF4	ANKS1B	7	swissregulon__hs__TAL1_TCF_3_4_12_.p2	3.38	TRUE	17.7692
TCF4	CADM2	9	swissregulon__hs__TAL1_TCF_3_4_12_.p2	3.38	TRUE	34.2342
TCF4	CD36	12	swissregulon__hs__TAL1_TCF_3_4_12_.p2	3.38	TRUE	11.8028
TCF4	CELF2	12	swissregulon__hs__TAL1_TCF_3_4_12_.p2	3.38	TRUE	13.171
TCF4	DLC1	9	swissregulon__hs__TAL1_TCF_3_4_12_.p2	3.38	TRUE	29.717
TCF4	DPYSL3	9	swissregulon__hs__TAL1_TCF_3_4_12_.p2	3.38	TRUE	11.0869
TCF4	FAP	13	swissregulon__hs__TAL1_TCF_3_4_12_.p2	3.38	TRUE	44.5802
TCF4	FIGN	9	swissregulon__hs__TAL1_TCF_3_4_12_.p2	3.38	TRUE	17.8474
TCF4	FNDC3B	6	swissregulon__hs__TAL1_TCF_3_4_12_.p2	3.38	TRUE	22.2303
TCF4	FREM1	17	swissregulon__hs__TAL1_TCF_3_4_12_.p2	3.38	TRUE	80.287
TCF4	GSN	3	swissregulon__hs__TAL1_TCF_3_4_12_.p2	3.38	TRUE	39.3457
TCF4	IGF1	12	swissregulon__hs__TAL1_TCF_3_4_12_.p2	3.38	TRUE	15.4279
TCF4	IL16	10	swissregulon__hs__TAL1_TCF_3_4_12_.p2	3.38	TRUE	19.5878
TCF4	ITGA1	3	swissregulon__hs__TAL1_TCF_3_4_12_.p2	3.38	TRUE	16.2053
TCF4	ITGBL1	9	swissregulon__hs__TAL1_TCF_3_4_12_.p2	3.38	TRUE	22.6138
TCF4	LAMA4	3	swissregulon__hs__TAL1_TCF_3_4_12_.p2	3.38	TRUE	9.86005
TCF4	LTBP1	12	swissregulon__hs__TAL1_TCF_3_4_12_.p2	3.38	TRUE	6.84142
TCF4	MAMDC2	3	swissregulon__hs__TAL1_TCF_3_4_12_.p2	3.38	TRUE	9.15826
TCF4	MCC	12	swissregulon__hs__TAL1_TCF_3_4_12_.p2	3.38	TRUE	11.8395
TCF4	MLLT3	6	swissregulon__hs__TAL1_TCF_3_4_12_.p2	3.38	TRUE	19.0561
TCF4	MUSK	10	swissregulon__hs__TAL1_TCF_3_4_12_.p2	3.38	TRUE	33.2433
TCF4	NRXN1	10	swissregulon__hs__TAL1_TCF_3_4_12_.p2	3.38	TRUE	49.2894
TCF4	NTN1	9	swissregulon__hs__TAL1_TCF_3_4_12_.p2	3.38	TRUE	8.11588
TCF4	PDE7B	10	swissregulon__hs__TAL1_TCF_3_4_12_.p2	3.38	TRUE	85.7768
TCF4	PIK3R1	12	swissregulon__hs__TAL1_TCF_3_4_12_.p2	3.38	TRUE	18.9456
TCF4	PRRX1	12	swissregulon__hs__TAL1_TCF_3_4_12_.p2	3.38	TRUE	26.8528
TCF4	RBMS3	7	swissregulon__hs__TAL1_TCF_3_4_12_.p2	3.38	TRUE	69.9036
TCF4	SERPINE1	9	swissregulon__hs__TAL1_TCF_3_4_12_.p2	3.38	TRUE	4.23773
TCF4	SPRED2	13	swissregulon__hs__TAL1_TCF_3_4_12_.p2	3.38	TRUE	36.1629
TCF4	SSBP2	9	swissregulon__hs__TAL1_TCF_3_4_12_.p2	3.38	TRUE	18.2498
TCF4	SULF1	9	swissregulon__hs__TAL1_TCF_3_4_12_.p2	3.38	TRUE	13.099
THRB	ASB2	1	hocomoco__THB_MOUSE.H11MO.0.D	3.06	TRUE	69.5735
THRB	ATP2A2	2	hocomoco__THB_MOUSE.H11MO.0.D	3.06	TRUE	135.361
THRB	LIMCH1	1	hocomoco__THB_MOUSE.H11MO.0.D	3.06	TRUE	84.5
THRB	MB	1	hocomoco__THB_MOUSE.H11MO.0.D	3.06	TRUE	61.5338
THRB	PPP1R12B	1	hocomoco__THB_MOUSE.H11MO.0.D	3.06	TRUE	78.776
THRB	PRRX1	1	hocomoco__THB_MOUSE.H11MO.0.D	3.06	TRUE	77.7012
THRB	PTPN3	2	hocomoco__THB_MOUSE.H11MO.0.D	3.06	TRUE	67.6288
THRB	TPM3	1	hocomoco__THB_MOUSE.H11MO.0.D	3.06	TRUE	155.048
THRB	ZNF462	1	hocomoco__THB_MOUSE.H11MO.0.D	3.06	TRUE	65.2637
ZFP90	ARPP21	1	transfac_pro__M06876	3.7	TRUE	21.7426
ZFP90	CACNB2	1	transfac_pro__M06876	3.7	TRUE	37.0798
ZFP90	PROX1	1	transfac_pro__M06876	3.7	TRUE	68.9937
ZFP90	TBC1D1	1	transfac_pro__M06876	3.7	TRUE	25.9782
ZFP90	TMCC3	1	transfac_pro__M06876	3.7	TRUE	23.5916
ZFP90	TNFRSF19	1	transfac_pro__M06876	3.7	TRUE	35.2564
ZFP90	ZNF423	1	transfac_pro__M06876	3.7	TRUE	45.5897
ZMIZ1	CTBP2	24	dbcorrdb__ZMIZ1__ENCSR000EFQ_1__m1	3.75	TRUE	14.3941
ZMIZ1	HDAC4	22	dbcorrdb__ZMIZ1__ENCSR000EFQ_1__m1	3.75	TRUE	40.3991
ZMIZ1	JARID2	26	dbcorrdb__ZMIZ1__ENCSR000EFQ_1__m1	3.75	TRUE	13.8749
ZMIZ1	PKNOX2	15	dbcorrdb__ZMIZ1__ENCSR000EFQ_1__m1	3.75	TRUE	15.4352
ZMIZ1	ZMIZ1	26	dbcorrdb__ZMIZ1__ENCSR000EFQ_1__m1	3.75	TRUE	NA
ZMIZ1	ABR	13	dbcorrdb__ZMIZ1__ENCSR000EFQ_1__m2	3.59	TRUE	11.3574
ZMIZ1	MTUS1	9	dbcorrdb__ZMIZ1__ENCSR000EFQ_1__m2	3.59	TRUE	9.89764
ZMIZ1	PBX1	7	dbcorrdb__ZMIZ1__ENCSR000EFQ_1__m2	3.59	TRUE	13.0501
ZMIZ1	PFKFB3	1	dbcorrdb__ZMIZ1__ENCSR000EFQ_1__m2	3.59	TRUE	16.8134
ZMIZ1	PPP3CA	16	dbcorrdb__ZMIZ1__ENCSR000EFQ_1__m2	3.59	TRUE	10.7719
ZMIZ1	SIK2	8	dbcorrdb__ZMIZ1__ENCSR000EFQ_1__m2	3.59	TRUE	21.306
ZMIZ1	SLC22A3	1	dbcorrdb__ZMIZ1__ENCSR000EFQ_1__m2	3.59	TRUE	35.1549
ZMIZ1	SLC43A2	10	dbcorrdb__ZMIZ1__ENCSR000EFQ_1__m2	3.59	TRUE	18.9601
ZMIZ1	SLC44A1	19	dbcorrdb__ZMIZ1__ENCSR000EFQ_1__m2	3.59	TRUE	33.2689
ZMIZ1	SNX25	5	dbcorrdb__ZMIZ1__ENCSR000EFQ_1__m2	3.59	TRUE	12.4888
ZMIZ1	TTC7B	3	dbcorrdb__ZMIZ1__ENCSR000EFQ_1__m2	3.59	TRUE	11.0471
ZNF423	BHLHE40	2	swissregulon__hs__ZNF423.p2	5.55	TRUE	37.0533
ZNF423	DGKH	8	swissregulon__hs__ZNF423.p2	5.55	TRUE	35.3875
ZNF423	GREB1L	2	swissregulon__hs__ZNF423.p2	5.55	TRUE	29.6069
ZNF423	ICA1	4	swissregulon__hs__ZNF423.p2	5.55	TRUE	52.8953
ZNF423	NOS1	6	swissregulon__hs__ZNF423.p2	5.55	TRUE	111.015
ZNF423	PLA2R1	4	swissregulon__hs__ZNF423.p2	5.55	TRUE	41.1982
ZNF423	CUX1	1	swissregulon__hs__ZNF423.p2	3.97	TRUE	24.4531
ZNF423	NDRG2	1	swissregulon__hs__ZNF423.p2	3.97	TRUE	29.513
ZNF423	RORC	1	swissregulon__hs__ZNF423.p2	3.97	TRUE	23.8253
ZNF423	ANKRD33B	2	hocomoco__ZN423_HUMAN.H11MO.0.D	3.77	TRUE	43.0504
ZNF423	CLASP2	2	hocomoco__ZN423_HUMAN.H11MO.0.D	3.77	TRUE	27.7447
ZNF423	DNMT3A	4	hocomoco__ZN423_HUMAN.H11MO.0.D	3.77	TRUE	28.1622
ZNF423	DSCAM	2	hocomoco__ZN423_HUMAN.H11MO.0.D	3.77	TRUE	59.0345
ZNF423	NXN	2	hocomoco__ZN423_HUMAN.H11MO.0.D	3.77	TRUE	24.0087
ZNF423	PDE4A	2	hocomoco__ZN423_HUMAN.H11MO.0.D	3.77	TRUE	31.5969
ZNF423	SSBP3	2	hocomoco__ZN423_HUMAN.H11MO.0.D	3.77	TRUE	17.2904
ZNF423	VEGFA	2	transfac_public__M00467	3.33	TRUE	49.2121
ZNF567	ABLIM1	1	transfac_pro__M06452	3.03	TRUE	15.1949
ZNF567	ACTN2	1	transfac_pro__M06452	3.03	TRUE	13.4208
ZNF567	AGBL1	1	transfac_pro__M06452	3.03	TRUE	5.32323
ZNF567	ALPK2	1	transfac_pro__M06452	3.03	TRUE	10.9471
ZNF567	ARID5B	1	transfac_pro__M06452	3.03	TRUE	4.00075
ZNF567	ARMC8	1	transfac_pro__M06452	3.03	TRUE	6.21857
ZNF567	ASB5	1	transfac_pro__M06452	3.03	TRUE	35.0549
ZNF567	ATP13A3	1	transfac_pro__M06452	3.03	TRUE	22.1936
ZNF567	CACNA2D1	1	transfac_pro__M06452	3.03	TRUE	1.17973
ZNF567	CYLD	1	transfac_pro__M06452	3.03	TRUE	19.8583
ZNF567	DCBLD2	1	transfac_pro__M06452	3.03	TRUE	35.2625
ZNF567	DIXDC1	1	transfac_pro__M06452	3.03	TRUE	54.6998
ZNF567	DPP6	1	transfac_pro__M06452	3.03	TRUE	55.4309
ZNF567	DTNA	1	transfac_pro__M06452	3.03	TRUE	4.23603
ZNF567	DUXA	1	transfac_pro__M06452	3.03	TRUE	38.8988
ZNF567	FHL1	1	transfac_pro__M06452	3.03	TRUE	23.767
ZNF567	FHL3	1	transfac_pro__M06452	3.03	TRUE	20.8179
ZNF567	FILIP1	1	transfac_pro__M06452	3.03	TRUE	2.01497
ZNF567	FKBP5	1	transfac_pro__M06452	3.03	TRUE	11.3514
ZNF567	FNBP1L	1	transfac_pro__M06452	3.03	TRUE	5.12022
ZNF567	GPSM2	1	transfac_pro__M06452	3.03	TRUE	11.6836
ZNF567	HDAC9	1	transfac_pro__M06452	3.03	TRUE	15.0784
ZNF567	KCNIP4	1	transfac_pro__M06452	3.03	TRUE	41.1187
ZNF567	KCNMA1	1	transfac_pro__M06452	3.03	TRUE	3.21908
ZNF567	KDM5B	1	transfac_pro__M06452	3.03	TRUE	84.7477
ZNF567	KIAA1217	1	transfac_pro__M06452	3.03	TRUE	14.3608
ZNF567	KIF1B	1	transfac_pro__M06452	3.03	TRUE	14.1002
ZNF567	KLF12	1	transfac_pro__M06452	3.03	TRUE	8.99085
ZNF567	KLF6	1	transfac_pro__M06452	3.03	TRUE	155.255
ZNF567	KLHL31	1	transfac_pro__M06452	3.03	TRUE	5.35854
ZNF567	MYH9	1	transfac_pro__M06452	3.03	TRUE	44.4092
ZNF567	MYL1	1	transfac_pro__M06452	3.03	TRUE	69.3904
ZNF567	MYOM1	1	transfac_pro__M06452	3.03	TRUE	6.6747
ZNF567	MYPN	1	transfac_pro__M06452	3.03	TRUE	3.38892
ZNF567	NEXN	1	transfac_pro__M06452	3.03	TRUE	22.8977
ZNF567	PALLD	1	transfac_pro__M06452	3.03	TRUE	21.3141
ZNF567	PDE4D	1	transfac_pro__M06452	3.03	TRUE	5.95368
ZNF567	PDLIM5	1	transfac_pro__M06452	3.03	TRUE	22.0431
ZNF567	PDZRN3	1	transfac_pro__M06452	3.03	TRUE	56.6361
ZNF567	PEX5L	1	transfac_pro__M06452	3.03	TRUE	23.9864
ZNF567	PPM1B	1	transfac_pro__M06452	3.03	TRUE	8.06276
ZNF567	PRKG1	1	transfac_pro__M06452	3.03	TRUE	13.6521
ZNF567	RABGAP1L	1	transfac_pro__M06452	3.03	TRUE	682.461
ZNF567	RAPGEF2	1	transfac_pro__M06452	3.03	TRUE	13.9049
ZNF567	RNF144B	1	transfac_pro__M06452	3.03	TRUE	34.4107
ZNF567	ROCK2	1	transfac_pro__M06452	3.03	TRUE	31.818
ZNF567	SEMA3C	1	transfac_pro__M06452	3.03	TRUE	2.72537
ZNF567	SLC25A42	1	transfac_pro__M06452	3.03	TRUE	19.1565
ZNF567	SLC38A2	1	transfac_pro__M06452	3.03	TRUE	28.4227
ZNF567	SLC8A3	1	transfac_pro__M06452	3.03	TRUE	2.11888
ZNF567	SNX25	1	transfac_pro__M06452	3.03	TRUE	18.8314
ZNF567	SORBS1	1	transfac_pro__M06452	3.03	TRUE	5.51184
ZNF567	STRN3	1	transfac_pro__M06452	3.03	TRUE	28.3752
ZNF567	SVIL	1	transfac_pro__M06452	3.03	TRUE	7.75561
ZNF567	TGFB2	1	transfac_pro__M06452	3.03	TRUE	10.876
ZNF567	TP63	1	transfac_pro__M06452	3.03	TRUE	11.6291
ZNF567	USP13	1	transfac_pro__M06452	3.03	TRUE	7.84105
ZNF567	USP2	1	transfac_pro__M06452	3.03	TRUE	2.23304
