# Supplementary material for: Single-nucleus profiling unveils a geroprotective role of the FOXO3 in primate skeletal muscle aging
Source: Protein Cell. 2022 Nov 22;14(7):499–514. doi: 10.1093/procel/pwac061 (PMC10305740; doi:10.1093/procel/pwac061)
Supplement: pwac061_suppl_Supplementary_Table_S5 [file pwac061_suppl_supplementary_table_s5.xlsx]

## Sheet: Summary
Table S5. List of antibodies used in this study.
The SHEET "Antibody information" shows the information of antibodies.

## Sheet: Antibody information
List of antibodies used in this study
Antibodies	Supplier	Cat. Number
Primary antibodies
Myosin heavy chain Type I	DSHB	Cat# BA-D5
Myosin heavy chain Type IIA	DSHB	Cat# SC-71
Myosin heavy chain, Type IIX	DSHB	Cat# 6H-1
Mouse anti-MyHC	DSHB	Cat# MF20
Rabbit anti-FOXO3	Cell Signaling Technology	Cat# 2497S
Mouse anti-GAPDH	Santa Cruz	Cat# sc-365062
Rabbit anti-Neurofilament	Millipore	Cat# MAB5256A5
Rabbit anti-PAX7	ABclonal	Cat# A12740
Rabbit anti-VWF	Dako	Cat# A0082
Mouse anti-SMA	ZSGB, China	Cat# ZM-0003
Rabbit anti-Lamin B1	Abcam	Cat# ab16048
Rabbit anti-Histone H3 (tri methyl K9)	Abcam	Cat# ab8898
Rabbit Anti-FOXO3 (phospho S253)	Abcam	Cat# ab154786
Secondary antibodies	Source	Identifier
Alexa Fluor® 568 Donkey Anti-Rabbit IgG (H+L) Secondary Antibody	Invitrogen	Cat# A10042
Alexa Fluor® 488 Donkey Anti-Mouse IgG (H+L) Secondary Antibody	Invitrogen	Cat# A21202
Alexa Fluor® 647 Goat anti-Mouse IgM (Heavy Chain) Secondary Antibody	Invitrogen	Cat# A21238
Alexa Fluor® 488 Goat anti-Mouse IgG1 Cross-Adsorbed Secondary Antibody	Invitrogen	Cat# A21121
Alexa Fluor® 594 Goat anti-Mouse IgG2b Cross-Adsorbed Secondary Antibody	Invitrogen	Cat# A21145
Horseradish peroxidase conjugated goat anti-rabbit IgG (H+L)	ZSGB, China	Cat# ZB-2301
Horseradish peroxidase conjugated goat anti-mouse IgG (H+L)	ZSGB, China	Cat# ZB-2305
