# Supplementary material for: Single-nucleus profiling unveils a geroprotective role of the FOXO3 in primate skeletal muscle aging
Source: Protein Cell. 2022 Nov 22;14(7):499–514. doi: 10.1093/procel/pwac061 (PMC10305740; doi:10.1093/procel/pwac061)
Supplement: pwac061_suppl_Supplementary_Table_S6 [file pwac061_suppl_supplementary_table_s6.xlsx]

## Sheet: Summary
Table S6. The sequences for primers used in this study.
The SHEET "RT-qPCR" shows the primer sequences for RT-qPCR.
The SHEET "PCR" shows the primer sequences for genomic DNA PCR.

## Sheet: RT-qPCR
Name	Sequences
FOXO3-monkey-q-Forward	TCACGCACCAATTCTAACGC
FOXO3-monkey-q-Reverse	CATGGCTTGTTCACTGAAGG
MYBPC2-Human-q-Forward	AAGAGCGAGTACGAGAAAATCG
MYBPC2-Human-q-Reverse	TTGACCTCGACCTTAGCCTTT
MYL1-Human-q-Forward	GTTGAGGGTCTGCGTGTCTTT
MYL1-Human-q-Reverse	ACCCAGGGTGGCTAGAACA
PKP2-Human-q-Forward	GTGGGCAACGGAAATCTTCAC
PKP2-Human-q-Reverse	CCAGCCTTTAGCATGTCATAGG
GAPDH-Human-Forward	TCGGAGTCAACGGATTTGGT
GAPDH-Human-Reverse	TTGCCATGGGTGGAATCATA
ABCA1-Human-q-Forward	ACCCACCCTATGAACAACATGA
ABCA1-Human-q-Reverse	GAGTCGGGTAACGGAAACAGG
ITPR2-Human-q-Forward	CACCTTGGGGTTAGTGGATGA
ITPR2-Human-q-Reverse	CTCGGTGTGGTTCCCTTGT
YPEL3-Human-q-Forward	GTGCGGATTTCAAAGCCCAAG
YPEL3-Human-q-Reverse	CCCACGTTCACCACTGAGTT
NFATC1-Human-q-Forward	CACCGCATCACAGGGAAGAC
NFATC1-Human-q-Reverse	GCACAGTCAATGACGGCTC
ELFN2-Human-q-Forward	TCAAAGCCGTGCTCTACTCCT
ELFN2-Human-q-Reverse	CGTCAGGTTGCTGAGCTTG
CHST11-Human-q-Forward	CACAAGCCGTAAGCGGAGG
CHST11-Human-q-Reverse	CATGGGGTCGCTGTACTTCC
ALPK3-Human-q-Forward	GAGACCAGCTTATCAAGCAACC
ALPK3-Human-q-Reverse	CTGTGACGATGCAGGTGAAC
LIMCH1-Human-q-Forward	CAGACGCCTTCACCAGATGTA
LIMCH1-Human-q-Reverse	GATGAGGCAAGTCGGATTCAG
GPRC5A-Human-q-Forward	ATGGCTACAACAGTCCCTGAT
GPRC5A-Human-q-Reverse	CCACCGTTTCTAGGACGATGC
A2M-Human-q-Forward	CGGAGAATGACGTACTCCACT
A2M-Human-q-Reverse	TGGGTTGGTCCTTTCACTTGG
PDXP-Human-q-Forward	CTGGAGACCGACATCCTCTTT
PDXP-Human-q-Reverse	TTCTAGGCGGGAGACTCCTG
IL6-Human-q-Forward	ACTCACCTCTTCAGAACGAATTG
IL6-Human-q-Reverse	CCATCTTTGGAAGGTTCAGGTTG
IL8-Human-q-Forward	ACTGAGAGTGATTGAGAGTGGAC
IL8-Human-q-Reverse	AACCCTCTGCACCCAGTTTTC

## Sheet: Genomic DNA PCR
Name	Sequences
human FOXO3-PCR-Forward	AGGATCTCTTGAGTCCAGGAG
human FOXO3-PCR-Reverse	CTAGAGCTCCGCTGCATGAGT
